# Supplementary material for: MMS22L-TONSL functions in sister chromatid cohesion in a pathway parallel to DSCC1-RFC
Source: Life Sci Alliance. 2022 Dec 8;6(2):e202201596. doi: 10.26508/lsa.202201596 (PMC9733570; doi:10.26508/lsa.202201596)
Supplement: Supplementary file 3 [file LSA-2022-01596_TableS1.xlsx]

## Sheet: DrugZ analysis
GENE	sumZ	numObs	normZ	pval_synth	rank_synth	fdr_synth	pval_supp	rank_supp	fdr_supp
POLE3	-64.31	12	-12.46	5.8e-36	1	1.05e-31	1	18057	1
POLE4	-62.23	12	-12.06	8.13e-34	2	7.34e-30	1	18056	1
RECQL5	-44.53	12	-8.66	2.45e-18	3	1.48e-14	1	18055	1
GPX4	-40.07	12	-7.80	3.19e-15	4	1.44e-11	1	18054	1
RTEL1	-39.47	12	-7.68	7.92e-15	5	2.86e-11	1	18053	1
FANCM	-38.05	12	-7.41	6.48e-14	6	1.95e-10	1	18052	1
PIF1	-37.94	12	-7.39	7.56e-14	7	1.95e-10	1	18051	1
CDC25B	-32.25	12	-6.29	1.58e-10	8	3.58e-07	1	18050	1
USP37	-28.08	12	-5.49	2.06e-08	9	4.14e-05	1	18049	1
LIN37	-27.31	12	-5.34	4.72e-08	10	8.52e-05	1	18048	1
SIVA1	-26.79	12	-5.24	8.16e-08	11	0.000134	1	18047	1
FOXM1	-25.90	12	-5.07	2.03e-07	12	0.000305	1	18046	1
BLM	-25.43	12	-4.98	3.26e-07	13	0.000453	1	18045	1
SLC25A28	-22.76	12	-4.46	4.07e-06	14	0.00525	1	18044	1
CNOT4	-21.93	12	-4.30	8.49e-06	15	0.0102	1	18043	1
MMS22L	-21.65	12	-4.25	1.08e-05	16	0.0122	1	18042	1
POLE2	-20.81	12	-4.09	2.19e-05	17	0.0233	1	18041	1
MAP3K7	-20.59	12	-4.04	2.64e-05	18	0.0257	1	18040	1
APEX2	-20.56	12	-4.04	2.71e-05	19	0.0257	1	18039	1
RPRD1B	-20.49	12	-4.02	2.85e-05	20	0.0258	1	18038	1
DDX11	-19.44	12	-3.82	6.63e-05	21	0.057	1	18037	1
RNF31	-19.31	12	-3.80	7.35e-05	22	0.0603	1	18036	1
DYRK1A	-19.03	12	-3.74	9.07e-05	23	0.0712	1	18035	1
UBE2C	-18.96	12	-3.73	9.62e-05	24	0.0724	1	18034	1
MCM10	-18.88	12	-3.71	0.000102	25	0.0736	1	18033	1
RIF1	-18.25	12	-3.59	0.000164	26	0.114	1	18032	1
ADRB2	-17.97	12	-3.54	0.000201	27	0.135	1	18031	1
UBE2T	-17.45	12	-3.44	0.000292	28	0.182	1	18030	1
TIPRL	-17.45	12	-3.44	0.000293	29	0.182	1	18029	1
FZR1	-17.35	12	-3.42	0.000314	30	0.189	1	18028	1
TXNDC17	-17.28	12	-3.41	0.00033	31	0.192	1	18027	1
SAMD1	-16.99	12	-3.35	0.000405	32	0.228	1	18026	1
EDAR	-16.86	12	-3.32	0.000442	33	0.242	1	18025	1
WDR20	-16.79	12	-3.31	0.000466	34	0.245	1	18024	1
NF2	-16.76	12	-3.31	0.000474	35	0.245	1	18023	1
FLI1	-16.68	12	-3.29	0.0005	36	0.251	0.999	18022	1
PPM1F	-16.47	12	-3.25	0.000576	37	0.279	0.999	18021	1
RAD51B	-16.44	12	-3.24	0.000587	38	0.279	0.999	18020	1
COX5A	-16.29	12	-3.22	0.000652	39	0.302	0.999	18019	1
ITPKA	-16.19	12	-3.20	0.000695	40	0.314	0.999	18018	1
RMI2	-16.13	12	-3.18	0.000726	41	0.32	0.999	18017	1
C5orf27	-16.09	12	-3.18	0.000747	42	0.321	0.999	18016	1
TRAF2	-15.92	12	-3.14	0.000834	43	0.35	0.999	18015	1
KLF2	-15.84	12	-3.13	0.000878	44	0.358	0.999	18014	1
BABAM1	-15.82	12	-3.12	0.000892	45	0.358	0.999	18013	1
TERF1	-15.72	12	-3.11	0.000951	46	0.364	0.999	18012	1
SENP8	-15.66	12	-3.09	0.000987	47	0.364	0.999	18011	1
C12orf73	-15.66	12	-3.09	0.000987	48	0.364	0.999	18010	1
DNAAF2	-15.66	12	-3.09	0.000987	49	0.364	0.999	18009	1
TRIP12	-15.33	12	-3.03	0.00122	50	0.43	0.999	18008	1
CMTM5	-15.33	12	-3.03	0.00122	51	0.43	0.999	18007	1
SAP30	-15.31	12	-3.03	0.00124	52	0.43	0.999	18006	1
SLC10A4	-15.21	12	-3.01	0.00132	53	0.45	0.999	18005	1
BRD2	-15.15	12	-3.00	0.00137	54	0.455	0.999	18004	1
PCGF1	-15.13	12	-2.99	0.00138	55	0.455	0.999	18003	1
CACNA1G	-14.99	12	-2.97	0.00151	56	0.487	0.998	18002	1
BRD9	-14.96	12	-2.96	0.00154	57	0.489	0.998	18001	1
FKBP9	-14.91	12	-2.95	0.00159	58	0.492	0.998	18000	1
GNAS	-14.90	12	-2.95	0.00161	59	0.492	0.998	17999	1
TEN1	-14.70	12	-2.91	0.00182	60	0.54	0.998	17998	1
MYBL1	-14.69	12	-2.91	0.00182	61	0.54	0.998	17997	1
GSG1	-14.54	12	-2.88	0.002	62	0.581	0.998	17996	1
FAM193A	-14.36	12	-2.84	0.00223	63	0.629	0.998	17995	1
KIAA1524	-14.36	12	-2.84	0.00223	64	0.629	0.998	17994	1
RIC8A	-14.28	12	-2.83	0.00235	65	0.64	0.998	17993	1
COLEC11	-14.27	12	-2.83	0.00236	66	0.64	0.998	17992	1
CXCL1	-12.35	9	-2.82	0.00237	67	0.64	0.998	17991	1
PTPRU	-14.20	12	-2.81	0.00246	68	0.653	0.998	17990	1
HOXD11	-14.13	12	-2.80	0.00257	69	0.664	0.997	17989	1
FBXW7	-14.12	12	-2.80	0.00257	70	0.664	0.997	17988	1
STAG2	-14.07	12	-2.79	0.00265	71	0.674	0.997	17987	1
GDF11	-14.03	12	-2.78	0.00272	72	0.682	0.997	17986	1
TIAM1	-13.94	12	-2.76	0.00286	73	0.708	0.997	17985	1
POU6F1	-13.82	12	-2.74	0.00308	74	0.751	0.997	17984	1
HOXC8	-13.79	12	-2.73	0.00313	75	0.753	0.997	17983	1
LPAR3	-13.71	12	-2.72	0.00328	76	0.779	0.997	17982	1
WNK1	-13.64	12	-2.71	0.00341	77	0.8	0.997	17981	1
ANKRD37	-13.51	12	-2.68	0.00369	78	0.84	0.996	17980	1
LPXN	-13.50	12	-2.68	0.00371	79	0.84	0.996	17979	1
TONSL	-13.49	12	-2.68	0.00372	80	0.84	0.996	17978	1
EGR3	-13.43	12	-2.66	0.00387	81	0.863	0.996	17977	1
HOXD1	-13.33	12	-2.65	0.00408	82	0.898	0.996	17976	1
EEFSEC	-13.26	12	-2.63	0.00424	83	0.922	0.996	17975	1
PLEKHG2	-13.21	12	-2.62	0.00436	84	0.93	0.996	17974	1
NEURL2	-13.21	12	-2.62	0.00438	85	0.93	0.996	17973	1
WDHD1	-13.14	12	-2.61	0.00454	86	0.941	0.995	17972	1
FAM209B	-9.29	6	-2.61	0.00455	87	0.941	0.995	17971	1
CCDC39	-13.12	12	-2.60	0.0046	88	0.941	0.995	17970	1
BMP3	-13.05	12	-2.59	0.00477	89	0.941	0.995	17969	1
ANAPC15	-13.05	12	-2.59	0.00479	90	0.941	0.995	17968	1
GNA12	-13.00	12	-2.58	0.00493	91	0.941	0.995	17967	1
TBC1D7	-12.98	12	-2.58	0.00498	92	0.941	0.995	17966	1
RAD52	-12.92	12	-2.57	0.00515	93	0.941	0.995	17965	1
HIST1H3I	-12.91	12	-2.56	0.00516	94	0.941	0.995	17964	1
PODN	-12.91	12	-2.56	0.00518	95	0.941	0.995	17963	1
NFKBIL1	-12.89	12	-2.56	0.00524	96	0.941	0.995	17962	1
COX6B2	-12.88	12	-2.56	0.00525	97	0.941	0.995	17961	1
SWSAP1	-12.86	12	-2.55	0.00532	98	0.941	0.995	17960	1
ARFGEF2	-12.85	12	-2.55	0.00535	99	0.941	0.995	17959	1
TOR1AIP1	-12.78	12	-2.54	0.00555	100	0.941	0.994	17958	1
DLK2	-12.76	12	-2.53	0.00563	101	0.941	0.994	17957	1
PHLDA3	-12.71	12	-2.53	0.00578	102	0.941	0.994	17956	1
METTL17	-12.66	12	-2.52	0.00593	103	0.941	0.994	17955	1
TFPT	-12.63	12	-2.51	0.00604	104	0.941	0.994	17954	1
SNAP91	-12.55	12	-2.49	0.00631	105	0.941	0.994	17953	0.999
ZNF835	-12.54	12	-2.49	0.00632	106	0.941	0.994	17952	0.999
BRE	-12.53	12	-2.49	0.00638	107	0.941	0.994	17951	0.999
SCNM1	-12.52	12	-2.49	0.00642	108	0.941	0.994	17950	0.999
GALNT6	-12.50	12	-2.48	0.00649	109	0.941	0.994	17949	0.999
CDT1	-12.47	12	-2.48	0.00659	110	0.941	0.993	17948	0.999
DONSON	-12.46	12	-2.48	0.00661	111	0.941	0.993	17947	0.999
FAM50B	-12.45	12	-2.47	0.00666	112	0.941	0.993	17946	0.999
MAN2C1	-12.44	12	-2.47	0.0067	113	0.941	0.993	17945	0.999
SLC52A3	-12.43	12	-2.47	0.00673	114	0.941	0.993	17944	0.999
C4orf21	-12.27	12	-2.44	0.00732	115	0.941	0.993	17943	0.999
SDR39U1	-12.26	12	-2.44	0.00737	116	0.941	0.993	17942	0.999
INPPL1	-12.25	12	-2.44	0.00739	117	0.941	0.993	17941	0.999
CD8B	-12.25	12	-2.44	0.00742	118	0.941	0.993	17940	0.999
G3BP2	-12.23	12	-2.43	0.0075	119	0.941	0.992	17939	0.999
STRIP1	-12.22	12	-2.43	0.00753	120	0.941	0.992	17938	0.999
SUDS3	-12.19	12	-2.43	0.00764	121	0.941	0.992	17937	0.999
DHRS4	-12.19	12	-2.43	0.00764	122	0.941	0.992	17936	0.999
PLP1	-12.16	12	-2.42	0.00775	123	0.941	0.992	17935	0.999
LTB4R2	-12.14	12	-2.42	0.00785	124	0.941	0.992	17934	0.999
SFTPC	-12.10	12	-2.41	0.00801	125	0.941	0.992	17933	0.999
IL17D	-12.05	12	-2.40	0.00822	126	0.941	0.992	17932	0.999
ING2	-12.04	12	-2.40	0.0083	127	0.941	0.992	17931	0.999
OVOL2	-12.00	12	-2.39	0.00847	128	0.941	0.992	17930	0.999
ZNF662	-11.97	12	-2.38	0.00857	129	0.941	0.991	17929	0.999
ITLN2	-11.94	12	-2.38	0.00871	130	0.941	0.991	17928	0.998
PFKFB4	-11.94	12	-2.38	0.00873	131	0.941	0.991	17927	0.998
PGF	-11.90	12	-2.37	0.00892	132	0.941	0.991	17926	0.998
CHST5	-11.86	12	-2.36	0.00907	133	0.941	0.991	17925	0.998
LRAT	-11.86	12	-2.36	0.00909	134	0.941	0.991	17924	0.998
MTMR14	-11.84	12	-2.36	0.00917	135	0.941	0.991	17923	0.998
MGAT2	-11.80	12	-2.35	0.00939	136	0.941	0.991	17922	0.998
COQ7	-11.80	12	-2.35	0.00939	137	0.941	0.991	17921	0.998
C19orf40	-11.79	12	-2.35	0.00944	138	0.941	0.991	17920	0.998
FAM65A	-11.78	12	-2.35	0.00949	139	0.941	0.991	17919	0.998
SLC17A2	-11.78	12	-2.35	0.0095	140	0.941	0.991	17918	0.998
HECTD1	-11.77	12	-2.34	0.00955	141	0.941	0.99	17917	0.998
STAC	-11.76	12	-2.34	0.0096	142	0.941	0.99	17916	0.998
CDC20B	-11.75	12	-2.34	0.00962	143	0.941	0.99	17915	0.998
EXOC3L2	-11.72	12	-2.33	0.00978	144	0.941	0.99	17914	0.998
DDIT4L	-11.68	12	-2.33	0.00999	145	0.941	0.99	17913	0.998
GPAT2	-11.66	12	-2.32	0.0101	146	0.941	0.99	17912	0.998
KMT2D	-11.63	12	-2.32	0.0102	147	0.941	0.99	17911	0.998
ZMIZ2	-11.62	12	-2.31	0.0103	148	0.941	0.99	17910	0.998
PCIF1	-11.61	12	-2.31	0.0103	149	0.941	0.99	17909	0.998
LMF2	-11.60	12	-2.31	0.0104	150	0.941	0.99	17908	0.998
ZNF630	-11.58	12	-2.31	0.0105	151	0.941	0.989	17907	0.998
AP4E1	-11.55	12	-2.30	0.0107	152	0.941	0.989	17906	0.998
MYCBPAP	-11.54	12	-2.30	0.0107	153	0.941	0.989	17905	0.998
ATG14	-11.54	12	-2.30	0.0107	154	0.941	0.989	17904	0.998
TEX33	-11.53	12	-2.30	0.0108	155	0.941	0.989	17903	0.998
IL25	-11.52	12	-2.30	0.0109	156	0.941	0.989	17902	0.998
TGOLN2	-11.50	12	-2.29	0.0109	157	0.941	0.989	17901	0.998
LIN54	-11.44	12	-2.28	0.0113	158	0.941	0.989	17900	0.997
DST	-11.44	12	-2.28	0.0113	159	0.941	0.989	17899	0.997
NR3C2	-11.42	12	-2.28	0.0114	160	0.941	0.989	17898	0.997
CDK12	-11.42	12	-2.28	0.0114	161	0.941	0.989	17897	0.997
OR52W1	-11.38	12	-2.27	0.0116	162	0.941	0.988	17896	0.997
DND1	-11.38	12	-2.27	0.0116	163	0.941	0.988	17895	0.997
PARP10	-11.38	12	-2.27	0.0117	164	0.941	0.988	17894	0.997
GNRH2	-11.36	12	-2.27	0.0117	165	0.941	0.988	17893	0.997
HOXA4	-11.35	12	-2.26	0.0118	166	0.941	0.988	17892	0.997
ITGA7	-11.34	12	-2.26	0.0119	167	0.941	0.988	17891	0.997
ZNF784	-11.32	12	-2.26	0.012	168	0.941	0.988	17890	0.997
LATS2	-11.31	12	-2.26	0.012	169	0.941	0.988	17889	0.997
PNMAL2	-11.30	12	-2.25	0.0121	170	0.941	0.988	17888	0.997
PHGR1	-11.29	12	-2.25	0.0122	171	0.941	0.988	17887	0.997
ERVMER34-1	-11.27	12	-2.25	0.0123	172	0.941	0.988	17886	0.997
ZFP57	-11.26	12	-2.25	0.0124	173	0.941	0.988	17885	0.997
EGR4	-11.26	12	-2.25	0.0124	174	0.941	0.988	17884	0.997
FAM110A	-11.23	12	-2.24	0.0126	175	0.941	0.987	17883	0.997
RNASE11	-11.21	12	-2.24	0.0126	176	0.941	0.987	17882	0.997
HUS1	-11.21	12	-2.24	0.0126	177	0.941	0.987	17881	0.997
CDC6	-11.20	12	-2.23	0.0127	178	0.941	0.987	17880	0.997
RAB2B	-11.17	12	-2.23	0.0129	179	0.941	0.987	17879	0.997
SOD3	-11.16	12	-2.23	0.013	180	0.941	0.987	17878	0.997
ETV2	-11.14	12	-2.22	0.0131	181	0.941	0.987	17877	0.997
GNRHR	-11.10	12	-2.21	0.0134	182	0.941	0.987	17876	0.997
C12orf44	-11.09	12	-2.21	0.0135	183	0.941	0.987	17875	0.997
RNF25	-11.08	12	-2.21	0.0135	184	0.941	0.986	17874	0.997
SPDYA	-11.07	12	-2.21	0.0135	185	0.941	0.986	17873	0.997
PIK3CD	-11.06	12	-2.21	0.0137	186	0.941	0.986	17872	0.997
ITGB7	-11.04	12	-2.20	0.0138	187	0.941	0.986	17871	0.996
C3orf84	-11.03	12	-2.20	0.0139	188	0.941	0.986	17870	0.996
C20orf27	-11.02	12	-2.20	0.0139	189	0.941	0.986	17869	0.996
FRAT1	-11.01	12	-2.20	0.014	190	0.941	0.986	17868	0.996
KCNC4	-11.00	12	-2.20	0.014	191	0.941	0.986	17867	0.996
NAA50	-10.98	12	-2.19	0.0142	192	0.941	0.986	17866	0.996
MPLKIP	-10.96	12	-2.19	0.0143	193	0.941	0.986	17865	0.996
YPEL1	-10.95	12	-2.19	0.0144	194	0.941	0.986	17864	0.996
KRTAP10-12	-5.47	3	-2.19	0.0144	195	0.941	0.986	17863	0.996
SCAMP2	-10.95	12	-2.19	0.0144	196	0.941	0.986	17862	0.996
PRKAG3	-10.93	12	-2.18	0.0145	197	0.941	0.986	17861	0.996
PEX2	-10.92	12	-2.18	0.0146	198	0.941	0.985	17860	0.996
SMARCA4	-10.91	12	-2.18	0.0147	199	0.941	0.985	17859	0.996
FAM193B	-10.89	12	-2.17	0.0148	200	0.941	0.985	17858	0.996
ARHGAP33	-10.89	12	-2.17	0.0148	201	0.941	0.985	17857	0.996
TXNDC15	-10.87	12	-2.17	0.0149	202	0.941	0.985	17856	0.996
SNX12	-10.86	12	-2.17	0.015	203	0.941	0.985	17855	0.996
C1orf146	-7.66	6	-2.16	0.0152	204	0.941	0.985	17854	0.996
B3GNT1	-10.81	12	-2.16	0.0154	205	0.941	0.985	17853	0.996
GBX2	-10.80	12	-2.16	0.0154	206	0.941	0.985	17852	0.996
SCXA	-10.80	12	-2.16	0.0155	207	0.941	0.985	17851	0.996
JPH4	-10.79	12	-2.16	0.0155	208	0.941	0.984	17850	0.996
PYGB	-10.77	12	-2.15	0.0157	209	0.941	0.984	17849	0.996
AKIRIN2	-10.73	12	-2.14	0.016	210	0.941	0.984	17848	0.996
PRICKLE3	-10.72	12	-2.14	0.0161	211	0.941	0.984	17847	0.995
SZT2	-10.72	12	-2.14	0.0161	212	0.941	0.984	17846	0.995
PPIL1	-10.69	12	-2.14	0.0163	213	0.941	0.984	17845	0.995
C7orf55-LUC7L2	-10.67	12	-2.13	0.0165	214	0.941	0.984	17844	0.995
C8orf33	-10.67	12	-2.13	0.0165	215	0.941	0.984	17843	0.995
ZNF511	-10.66	12	-2.13	0.0166	216	0.941	0.983	17842	0.995
NAB2	-10.65	12	-2.13	0.0166	217	0.941	0.983	17841	0.995
WEE1	-10.63	12	-2.13	0.0168	218	0.941	0.983	17840	0.995
PROM2	-10.63	12	-2.12	0.0168	219	0.941	0.983	17839	0.995
TCEAL1	-10.62	12	-2.12	0.0169	220	0.941	0.983	17838	0.995
CCS	-10.61	12	-2.12	0.017	221	0.941	0.983	17837	0.995
RETNLB	-10.60	12	-2.12	0.017	222	0.941	0.983	17836	0.995
PSMB8	-10.60	12	-2.12	0.017	223	0.941	0.983	17835	0.995
TUBG2	-10.60	12	-2.12	0.017	224	0.941	0.983	17834	0.995
BHLHE22	-10.60	12	-2.12	0.017	225	0.941	0.983	17833	0.995
CCNA2	-10.57	12	-2.11	0.0173	226	0.941	0.983	17832	0.995
ELMSAN1	-10.55	12	-2.11	0.0175	227	0.941	0.983	17831	0.995
LYL1	-10.54	12	-2.11	0.0175	228	0.941	0.982	17830	0.995
NKAIN1	-10.54	12	-2.11	0.0175	229	0.941	0.982	17829	0.995
EPHB1	-10.50	12	-2.10	0.0178	230	0.941	0.982	17828	0.995
DES	-10.49	12	-2.10	0.018	231	0.941	0.982	17827	0.995
WNT4	-10.49	12	-2.10	0.018	232	0.941	0.982	17826	0.995
VASP	-10.49	12	-2.10	0.018	233	0.941	0.982	17825	0.995
INSM2	-10.47	12	-2.09	0.0181	234	0.941	0.982	17824	0.995
PRICKLE2	-10.46	12	-2.09	0.0182	235	0.941	0.982	17823	0.995
DBN1	-10.44	12	-2.09	0.0183	236	0.941	0.982	17822	0.995
GOLM1	-10.43	12	-2.09	0.0184	237	0.941	0.982	17821	0.995
ECSIT	-10.42	12	-2.08	0.0186	238	0.941	0.981	17820	0.994
ITGA4	-10.41	12	-2.08	0.0187	239	0.941	0.981	17819	0.994
SCGB3A1	-10.40	12	-2.08	0.0187	240	0.941	0.981	17818	0.994
GNAI2	-10.40	12	-2.08	0.0187	241	0.941	0.981	17817	0.994
ELL3	-10.39	12	-2.08	0.0188	242	0.941	0.981	17816	0.994
RAB14	-10.38	12	-2.08	0.0189	243	0.941	0.981	17815	0.994
CD2AP	-10.37	12	-2.07	0.019	244	0.941	0.981	17814	0.994
PURA	-10.36	12	-2.07	0.0191	245	0.941	0.981	17813	0.994
MCOLN1	-10.36	12	-2.07	0.0191	246	0.941	0.981	17812	0.994
R3HDM1	-10.35	12	-2.07	0.0191	247	0.941	0.981	17811	0.994
RNF8	-10.35	12	-2.07	0.0192	248	0.941	0.981	17810	0.994
SYT1	-10.33	12	-2.07	0.0194	249	0.941	0.981	17809	0.994
MFSD3	-10.31	12	-2.06	0.0196	250	0.941	0.98	17808	0.994
DNAJB14	-10.30	12	-2.06	0.0197	251	0.941	0.98	17807	0.994
ANO7	-10.29	12	-2.06	0.0197	252	0.941	0.98	17806	0.994
CCDC65	-10.29	12	-2.06	0.0197	253	0.941	0.98	17805	0.994
MYO7A	-10.29	12	-2.06	0.0198	254	0.941	0.98	17804	0.994
RASA2	-10.23	12	-2.05	0.0203	255	0.941	0.98	17803	0.994
ENTPD6	-10.23	12	-2.05	0.0203	256	0.941	0.98	17802	0.994
DHRS2	-10.21	12	-2.04	0.0205	257	0.941	0.98	17801	0.994
IVD	-10.20	12	-2.04	0.0206	258	0.941	0.979	17800	0.994
AMOTL2	-10.19	12	-2.04	0.0206	259	0.941	0.979	17799	0.994
RPS6KA6	-10.19	12	-2.04	0.0207	260	0.941	0.979	17798	0.994
KRTAP4-1	-10.17	12	-2.04	0.0208	261	0.941	0.979	17797	0.993
TMEM70	-10.17	12	-2.04	0.0209	262	0.941	0.979	17796	0.993
2007-09-01	-5.08	3	-2.04	0.0209	263	0.941	0.979	17795	0.993
LAG3	-10.16	12	-2.03	0.021	264	0.941	0.979	17794	0.993
C19orf35	-10.16	12	-2.03	0.021	265	0.941	0.979	17793	0.993
SMS	-10.15	12	-2.03	0.0211	266	0.941	0.979	17792	0.993
AANAT	-10.14	12	-2.03	0.0211	267	0.941	0.979	17791	0.993
CAMKMT	-10.13	12	-2.03	0.0213	268	0.941	0.979	17790	0.993
CASQ1	-10.11	12	-2.03	0.0214	269	0.941	0.979	17789	0.993
IL1RN	-10.11	12	-2.02	0.0214	270	0.941	0.979	17788	0.993
TFR2	-10.10	12	-2.02	0.0215	271	0.941	0.978	17787	0.993
GPLD1	-10.10	12	-2.02	0.0216	272	0.941	0.978	17786	0.993
L3MBTL3	-10.10	12	-2.02	0.0216	273	0.941	0.978	17785	0.993
ACD	-10.10	12	-2.02	0.0216	274	0.941	0.978	17784	0.993
SLC17A7	-10.09	12	-2.02	0.0217	275	0.941	0.978	17783	0.993
TSC22D2	-10.07	12	-2.02	0.0219	276	0.941	0.978	17782	0.993
HEY1	-10.06	12	-2.01	0.022	277	0.941	0.978	17781	0.993
TRIB1	-10.05	12	-2.01	0.022	278	0.941	0.978	17780	0.993
BICD1	-10.04	12	-2.01	0.0221	279	0.941	0.978	17779	0.993
TEX22	-10.04	12	-2.01	0.0222	280	0.941	0.978	17778	0.993
PEA15	-10.02	12	-2.01	0.0223	281	0.941	0.978	17777	0.993
NUDT16	-10.00	12	-2.00	0.0226	282	0.941	0.977	17776	0.993
RPS6KL1	-9.99	12	-2.00	0.0226	283	0.941	0.977	17775	0.993
NDUFS6	-9.97	12	-2.00	0.0229	284	0.941	0.977	17774	0.993
ZNF425	-9.94	12	-1.99	0.0232	285	0.941	0.977	17773	0.992
SERINC2	-9.94	12	-1.99	0.0232	286	0.941	0.977	17772	0.992
RNF168	-9.94	12	-1.99	0.0232	287	0.941	0.977	17771	0.992
CDKN1B	-9.93	12	-1.99	0.0233	288	0.941	0.977	17770	0.992
PDS5B	-9.92	12	-1.99	0.0234	289	0.941	0.977	17769	0.992
CAV3	-9.92	12	-1.99	0.0234	290	0.941	0.977	17768	0.992
NOSIP	-9.91	12	-1.99	0.0235	291	0.941	0.977	17767	0.992
KRTAP1-1	-4.95	3	-1.98	0.0236	292	0.941	0.976	17766	0.992
NAP1L5	-9.88	12	-1.98	0.0239	293	0.941	0.976	17765	0.992
PF4V1	-9.86	12	-1.98	0.0241	294	0.941	0.976	17764	0.992
IHH	-9.86	12	-1.98	0.0241	295	0.941	0.976	17763	0.992
C17orf98	-9.85	12	-1.97	0.0242	296	0.941	0.976	17762	0.992
SPIRE2	-9.83	12	-1.97	0.0243	297	0.941	0.976	17761	0.992
SLC2A4RG	-9.82	12	-1.97	0.0245	298	0.941	0.975	17760	0.992
VCPKMT	-9.81	12	-1.97	0.0246	299	0.941	0.975	17759	0.992
RXFP4	-9.81	12	-1.97	0.0246	300	0.941	0.975	17758	0.992
KRTAP19-4	-6.94	6	-1.97	0.0246	301	0.941	0.975	17757	0.992
POLR2M	-9.81	12	-1.97	0.0246	302	0.941	0.975	17756	0.992
SMARCAL1	-9.77	12	-1.96	0.0251	303	0.941	0.975	17755	0.992
OR1K1	-9.76	12	-1.96	0.0251	304	0.941	0.975	17754	0.992
SKIDA1	-9.76	12	-1.96	0.0252	305	0.941	0.975	17753	0.992
APBA2	-9.76	12	-1.96	0.0252	306	0.941	0.975	17752	0.992
HCN4	-9.75	12	-1.95	0.0253	307	0.941	0.975	17751	0.991
SMUG1	-9.74	12	-1.95	0.0253	308	0.941	0.975	17750	0.991
TGFB1	-9.74	12	-1.95	0.0254	309	0.941	0.975	17749	0.991
C3orf56	-9.73	12	-1.95	0.0255	310	0.941	0.974	17748	0.991
TRMT61B	-9.72	12	-1.95	0.0256	311	0.941	0.974	17747	0.991
SPIDR	-9.71	12	-1.95	0.0257	312	0.941	0.974	17746	0.991
GTSF1L	-9.71	12	-1.95	0.0257	313	0.941	0.974	17745	0.991
ZNF423	-9.71	12	-1.95	0.0258	314	0.941	0.974	17744	0.991
COL9A2	-9.70	12	-1.95	0.0258	315	0.941	0.974	17743	0.991
MPP3	-9.69	12	-1.94	0.026	316	0.941	0.974	17742	0.991
MAFA	-9.69	12	-1.94	0.026	317	0.941	0.974	17741	0.991
DNAJC13	-9.68	12	-1.94	0.026	318	0.941	0.974	17740	0.991
HOXC12	-9.67	12	-1.94	0.0262	319	0.941	0.974	17739	0.991
FANCD2	-9.66	12	-1.94	0.0264	320	0.941	0.974	17738	0.991
SENP6	-9.65	12	-1.94	0.0264	321	0.941	0.974	17737	0.991
SLC35E2B	-9.63	12	-1.93	0.0267	322	0.941	0.973	17736	0.991
GZMA	-9.62	12	-1.93	0.0268	323	0.941	0.973	17735	0.991
UPP2	-9.61	12	-1.93	0.0269	324	0.941	0.973	17734	0.991
GCH1	-9.60	12	-1.93	0.027	325	0.941	0.973	17733	0.991
RNASE8	-9.59	12	-1.92	0.0271	326	0.941	0.973	17732	0.991
RAB11FIP4	-9.59	12	-1.92	0.0272	327	0.941	0.973	17731	0.991
AADACL4	-9.58	12	-1.92	0.0273	328	0.941	0.973	17730	0.991
PRKAB1	-9.56	12	-1.92	0.0275	329	0.941	0.973	17729	0.991
LIPC	-9.56	12	-1.92	0.0276	330	0.941	0.972	17728	0.99
NRL	-9.55	12	-1.92	0.0276	331	0.941	0.972	17727	0.99
ADAMTS20	-9.53	12	-1.91	0.0278	332	0.941	0.972	17726	0.99
RFC1	-9.53	12	-1.91	0.0279	333	0.941	0.972	17725	0.99
PPP2CA	-9.52	12	-1.91	0.028	334	0.941	0.972	17724	0.99
WDR76	-9.52	12	-1.91	0.028	335	0.941	0.972	17723	0.99
MAB21L2	-9.52	12	-1.91	0.028	336	0.941	0.972	17722	0.99
TUBA4A	-9.51	12	-1.91	0.0281	337	0.941	0.972	17721	0.99
GLTSCR1	-9.50	12	-1.91	0.0283	338	0.941	0.972	17720	0.99
RPF1	-9.49	12	-1.91	0.0284	339	0.941	0.972	17719	0.99
APLNR	-9.48	12	-1.90	0.0286	340	0.941	0.971	17718	0.99
VPS37C	-9.47	12	-1.90	0.0286	341	0.941	0.971	17717	0.99
TLX1NB	-9.47	12	-1.90	0.0286	342	0.941	0.971	17716	0.99
EN2	-9.46	12	-1.90	0.0287	343	0.941	0.971	17715	0.99
B2M	-9.46	12	-1.90	0.0288	344	0.941	0.971	17714	0.99
TMPRSS11D	-9.45	12	-1.90	0.0289	345	0.941	0.971	17713	0.99
THAP11	-9.44	12	-1.90	0.0289	346	0.941	0.971	17712	0.99
TSSK4	-9.44	12	-1.90	0.029	347	0.941	0.971	17711	0.99
KCNH7	-9.43	12	-1.89	0.0292	348	0.941	0.971	17710	0.99
H3F3B	-6.66	6	-1.89	0.0292	349	0.941	0.971	17709	0.99
NPFF	-9.42	12	-1.89	0.0292	350	0.941	0.971	17708	0.99
DAK	-9.41	12	-1.89	0.0294	351	0.941	0.971	17707	0.99
RMDN3	-9.41	12	-1.89	0.0294	352	0.941	0.971	17706	0.99
C14orf93	-9.41	12	-1.89	0.0294	353	0.941	0.971	17705	0.99
LRFN2	-9.41	12	-1.89	0.0294	354	0.941	0.971	17704	0.99
RC3H1	-9.41	12	-1.89	0.0294	355	0.941	0.971	17703	0.99
GARNL3	-9.40	12	-1.89	0.0295	356	0.941	0.971	17702	0.99
TMEM88B	-9.40	12	-1.89	0.0296	357	0.941	0.97	17701	0.99
CTC-534A2.2	-9.40	12	-1.89	0.0296	358	0.941	0.97	17700	0.99
ZNF410	-9.39	12	-1.89	0.0297	359	0.941	0.97	17699	0.99
YLPM1	-9.39	12	-1.89	0.0297	360	0.941	0.97	17698	0.99
CCR9	-9.38	12	-1.88	0.0298	361	0.941	0.97	17697	0.99
EFNA3	-9.38	12	-1.88	0.0298	362	0.941	0.97	17696	0.99
NKX1-2	-9.37	12	-1.88	0.0299	363	0.941	0.97	17695	0.99
C1QL1	-9.37	12	-1.88	0.03	364	0.941	0.97	17694	0.99
GPR151	-9.37	12	-1.88	0.03	365	0.941	0.97	17693	0.99
GPX2	-9.35	12	-1.88	0.0301	366	0.941	0.97	17692	0.99
FBXL2	-9.35	12	-1.88	0.0302	367	0.941	0.97	17691	0.99
AFAP1	-9.35	12	-1.88	0.0302	368	0.941	0.97	17690	0.99
LDHAL6B	-9.33	12	-1.87	0.0304	369	0.941	0.97	17689	0.99
DPP9	-9.32	12	-1.87	0.0306	370	0.941	0.969	17688	0.99
RBPMS2	-9.32	12	-1.87	0.0306	371	0.941	0.969	17687	0.99
USP46	-9.29	12	-1.87	0.031	372	0.941	0.969	17686	0.989
CPT1C	-9.26	12	-1.86	0.0313	373	0.941	0.969	17685	0.989
LTB4R	-9.26	12	-1.86	0.0313	374	0.941	0.969	17684	0.989
YAF2	-9.26	12	-1.86	0.0314	375	0.941	0.969	17683	0.989
TOR3A	-9.25	12	-1.86	0.0315	376	0.941	0.968	17682	0.989
HAGHL	-9.24	12	-1.86	0.0316	377	0.941	0.968	17681	0.989
SEMA4A	-9.24	12	-1.86	0.0316	378	0.941	0.968	17680	0.989
EMX1	-9.24	12	-1.86	0.0316	379	0.941	0.968	17679	0.989
DHH	-9.24	12	-1.86	0.0316	380	0.941	0.968	17678	0.989
SETX	-9.24	12	-1.86	0.0317	381	0.941	0.968	17677	0.989
SF3B1	-9.24	12	-1.86	0.0317	382	0.941	0.968	17676	0.989
INSRR	-9.23	12	-1.86	0.0317	383	0.941	0.968	17675	0.989
TARM1	-9.23	12	-1.86	0.0318	384	0.941	0.968	17674	0.989
TSC22D4	-9.22	12	-1.85	0.0319	385	0.941	0.968	17673	0.989
FOXA2	-9.22	12	-1.85	0.0319	386	0.941	0.968	17672	0.989
CCNF	-9.21	12	-1.85	0.032	387	0.941	0.968	17671	0.989
OSM	-9.21	12	-1.85	0.0321	388	0.941	0.968	17670	0.989
METTL12	-9.20	12	-1.85	0.0322	389	0.941	0.968	17669	0.989
TYROBP	-9.20	12	-1.85	0.0323	390	0.941	0.968	17668	0.989
TPX2	-9.19	12	-1.85	0.0323	391	0.941	0.968	17667	0.989
NSG1	-9.19	12	-1.85	0.0324	392	0.941	0.968	17666	0.989
SLC47A1	-9.19	12	-1.85	0.0324	393	0.941	0.968	17665	0.989
SAC3D1	-9.19	12	-1.85	0.0324	394	0.941	0.968	17664	0.989
PSMA3	-9.17	12	-1.84	0.0327	395	0.941	0.967	17663	0.989
FJX1	-9.16	12	-1.84	0.0327	396	0.941	0.967	17662	0.989
MCM8	-9.16	12	-1.84	0.0328	397	0.941	0.967	17661	0.989
RNASE1	-9.16	12	-1.84	0.0328	398	0.941	0.967	17660	0.989
BMP8A	-7.93	9	-1.84	0.0328	399	0.941	0.967	17659	0.989
RAPGEF3	-9.15	12	-1.84	0.0329	400	0.941	0.967	17658	0.989
ATP4A	-9.15	12	-1.84	0.0329	401	0.941	0.967	17657	0.989
SPRED1	-9.14	12	-1.84	0.033	402	0.941	0.967	17656	0.989
EPHB3	-9.14	12	-1.84	0.033	403	0.941	0.967	17655	0.989
WFDC2	-9.13	12	-1.84	0.0331	404	0.941	0.967	17654	0.989
N4BP2	-9.13	12	-1.84	0.0332	405	0.941	0.967	17653	0.989
BAP1	-9.13	12	-1.84	0.0332	406	0.941	0.967	17652	0.989
MRFAP1	-9.13	12	-1.84	0.0332	407	0.941	0.967	17651	0.989
BCAS3	-9.13	12	-1.84	0.0332	408	0.941	0.967	17650	0.989
CHRDL2	-9.11	12	-1.83	0.0334	409	0.941	0.967	17649	0.989
NDST4	-9.10	12	-1.83	0.0337	410	0.941	0.966	17648	0.989
STAT2	-9.09	12	-1.83	0.0338	411	0.941	0.966	17647	0.989
CHSY3	-9.08	12	-1.83	0.0339	412	0.941	0.966	17646	0.989
PPP1R15A	-9.08	12	-1.83	0.034	413	0.941	0.966	17645	0.989
XYLB	-9.08	12	-1.83	0.034	414	0.941	0.966	17644	0.989
IRF9	-9.07	12	-1.82	0.034	415	0.941	0.966	17643	0.989
ITFG2	-9.06	12	-1.82	0.0342	416	0.941	0.966	17642	0.988
LEPROT	-7.84	9	-1.82	0.0343	417	0.941	0.966	17641	0.988
HPS3	-9.03	12	-1.82	0.0346	418	0.941	0.965	17640	0.988
FAM126A	-9.01	12	-1.81	0.0349	419	0.941	0.965	17639	0.988
SEC24A	-9.01	12	-1.81	0.035	420	0.941	0.965	17638	0.988
P4HA2	-9.00	12	-1.81	0.035	421	0.941	0.965	17637	0.988
COL4A3	-9.00	12	-1.81	0.0351	422	0.941	0.965	17636	0.988
HSPB3	-8.99	12	-1.81	0.0352	423	0.941	0.965	17635	0.988
KRTAP10-5	-6.36	6	-1.81	0.0352	424	0.941	0.965	17634	0.988
SH2D6	-8.98	12	-1.81	0.0354	425	0.941	0.965	17633	0.988
FYTTD1	-8.98	12	-1.81	0.0354	426	0.941	0.965	17632	0.988
C7orf13	-8.97	12	-1.80	0.0356	427	0.941	0.964	17631	0.988
LAMA2	-8.97	12	-1.80	0.0356	428	0.941	0.964	17630	0.988
RPL41	-4.48	3	-1.80	0.0356	429	0.941	0.964	17629	0.988
THEGL	-8.96	12	-1.80	0.0356	430	0.941	0.964	17628	0.988
DUS4L	-8.96	12	-1.80	0.0357	431	0.941	0.964	17627	0.988
P2RX2	-8.96	12	-1.80	0.0357	432	0.941	0.964	17626	0.988
DEFB132	-8.95	12	-1.80	0.0358	433	0.941	0.964	17625	0.988
TDRP	-8.95	12	-1.80	0.0358	434	0.941	0.964	17624	0.988
NOA1	-8.94	12	-1.80	0.036	435	0.941	0.964	17623	0.988
DTL	-8.92	12	-1.80	0.0363	436	0.941	0.964	17622	0.988
SCAND1	-8.92	12	-1.80	0.0363	437	0.941	0.964	17621	0.988
CDH24	-8.91	12	-1.79	0.0365	438	0.941	0.963	17620	0.987
SECISBP2	-8.89	12	-1.79	0.0367	439	0.941	0.963	17619	0.987
NEGR1	-8.89	12	-1.79	0.0367	440	0.941	0.963	17618	0.987
PRAMEF8	-8.89	12	-1.79	0.0367	441	0.941	0.963	17617	0.987
BHMT2	-8.89	12	-1.79	0.0368	442	0.941	0.963	17616	0.987
LRRC8B	-8.89	12	-1.79	0.0368	443	0.941	0.963	17615	0.987
PPP2R5C	-8.88	12	-1.79	0.0369	444	0.941	0.963	17614	0.987
RBM3	-8.88	12	-1.79	0.0369	445	0.941	0.963	17613	0.987
NDRG4	-8.88	12	-1.79	0.0369	446	0.941	0.963	17612	0.987
CACNA1E	-8.88	12	-1.79	0.037	447	0.941	0.963	17611	0.987
OBSL1	-8.87	12	-1.79	0.0371	448	0.941	0.963	17610	0.987
AQP6	-8.85	12	-1.78	0.0373	449	0.941	0.963	17609	0.987
MB21D2	-8.85	12	-1.78	0.0374	450	0.941	0.963	17608	0.987
CD58	-8.84	12	-1.78	0.0375	451	0.941	0.963	17607	0.987
EFEMP2	-8.84	12	-1.78	0.0375	452	0.941	0.962	17606	0.987
ZNF713	-8.84	12	-1.78	0.0375	453	0.941	0.962	17605	0.987
ACPT	-8.83	12	-1.78	0.0377	454	0.941	0.962	17604	0.987
NADSYN1	-8.81	12	-1.77	0.038	455	0.941	0.962	17603	0.987
PNLIPRP3	-8.81	12	-1.77	0.038	456	0.941	0.962	17602	0.987
DOCK11	-8.81	12	-1.77	0.0381	457	0.941	0.962	17601	0.987
MAP4K2	-8.80	12	-1.77	0.0382	458	0.941	0.962	17600	0.987
MMP19	-8.80	12	-1.77	0.0382	459	0.941	0.962	17599	0.987
HIST3H2BB	-8.78	12	-1.77	0.0385	460	0.941	0.962	17598	0.987
FANCI	-8.76	12	-1.76	0.0388	461	0.941	0.961	17597	0.986
COX7C	-8.76	12	-1.76	0.0388	462	0.941	0.961	17596	0.986
OBFC1	-8.76	12	-1.76	0.0388	463	0.941	0.961	17595	0.986
OLFM2	-8.76	12	-1.76	0.0389	464	0.941	0.961	17594	0.986
DENND3	-8.75	12	-1.76	0.0389	465	0.941	0.961	17593	0.986
DNAJB12	-8.75	12	-1.76	0.0389	466	0.941	0.961	17592	0.986
APOL2	-8.75	12	-1.76	0.039	467	0.941	0.961	17591	0.986
TRIM43	-8.75	12	-1.76	0.039	468	0.941	0.961	17590	0.986
COX8A	-8.75	12	-1.76	0.039	469	0.941	0.961	17589	0.986
TPPP2	-8.75	12	-1.76	0.039	470	0.941	0.961	17588	0.986
TAF11	-8.74	12	-1.76	0.0392	471	0.941	0.961	17587	0.986
SLC35D1	-8.73	12	-1.76	0.0393	472	0.941	0.961	17586	0.986
PPARGC1A	-8.73	12	-1.76	0.0393	473	0.941	0.961	17585	0.986
COL8A2	-8.73	12	-1.76	0.0394	474	0.941	0.961	17584	0.986
ITGA6	-8.72	12	-1.76	0.0395	475	0.941	0.961	17583	0.986
ITGB1BP2	-8.72	12	-1.76	0.0395	476	0.941	0.961	17582	0.986
ST8SIA2	-8.71	12	-1.75	0.0397	477	0.941	0.96	17581	0.986
ORC6	-8.70	12	-1.75	0.0398	478	0.941	0.96	17580	0.986
LRP2BP	-8.70	12	-1.75	0.0398	479	0.941	0.96	17579	0.986
IL6R	-8.69	12	-1.75	0.0399	480	0.941	0.96	17578	0.986
SPIN1	-8.69	12	-1.75	0.04	481	0.941	0.96	17577	0.986
HSF2BP	-8.69	12	-1.75	0.04	482	0.941	0.96	17576	0.986
DHRS13	-8.68	12	-1.75	0.0401	483	0.941	0.96	17575	0.986
SMEK1	-8.68	12	-1.75	0.0401	484	0.941	0.96	17574	0.986
CRYBA4	-8.68	12	-1.75	0.0401	485	0.941	0.96	17573	0.986
SP8	-8.68	12	-1.75	0.0401	486	0.941	0.96	17572	0.986
CNTROB	-8.68	12	-1.75	0.0402	487	0.941	0.96	17571	0.986
SEPSECS	-8.67	12	-1.75	0.0403	488	0.941	0.96	17570	0.986
CYP1B1	-8.66	12	-1.75	0.0404	489	0.941	0.96	17569	0.986
LRRC61	-8.65	12	-1.74	0.0406	490	0.941	0.959	17568	0.986
BRPF3	-8.65	12	-1.74	0.0406	491	0.941	0.959	17567	0.986
LRPAP1	-8.65	12	-1.74	0.0407	492	0.941	0.959	17566	0.986
MED12L	-8.64	12	-1.74	0.0407	493	0.941	0.959	17565	0.986
REM1	-8.64	12	-1.74	0.0408	494	0.941	0.959	17564	0.986
CXXC11	-8.64	12	-1.74	0.0408	495	0.941	0.959	17563	0.986
C5orf30	-8.64	12	-1.74	0.0409	496	0.941	0.959	17562	0.986
COX4I2	-8.63	12	-1.74	0.0409	497	0.941	0.959	17561	0.986
NT5DC2	-8.62	12	-1.74	0.0411	498	0.941	0.959	17560	0.986
CAMSAP3	-8.62	12	-1.74	0.0411	499	0.941	0.959	17559	0.986
FBXO5	-8.62	12	-1.74	0.0412	500	0.941	0.959	17558	0.986
OC90	-8.61	12	-1.74	0.0412	501	0.941	0.959	17557	0.986
PAQR8	-8.61	12	-1.74	0.0413	502	0.941	0.959	17556	0.986
MNT	-8.61	12	-1.74	0.0413	503	0.941	0.959	17555	0.986
RNF145	-8.60	12	-1.73	0.0414	504	0.941	0.959	17554	0.986
STAT3	-8.60	12	-1.73	0.0415	505	0.941	0.958	17553	0.986
PAFAH1B2	-8.60	12	-1.73	0.0415	506	0.941	0.958	17552	0.986
MCM2	-8.59	12	-1.73	0.0416	507	0.941	0.958	17551	0.986
CELA1	-8.59	12	-1.73	0.0416	508	0.941	0.958	17550	0.986
SLC1A7	-8.59	12	-1.73	0.0416	509	0.941	0.958	17549	0.986
PRX	-8.58	12	-1.73	0.0418	510	0.941	0.958	17548	0.986
KIFC3	-8.58	12	-1.73	0.0418	511	0.941	0.958	17547	0.986
KAT5	-8.58	12	-1.73	0.0419	512	0.941	0.958	17546	0.986
MON1B	-8.58	12	-1.73	0.0419	513	0.941	0.958	17545	0.986
TMEM177	-8.57	12	-1.73	0.042	514	0.941	0.958	17544	0.986
SMKR1	-8.57	12	-1.73	0.0421	515	0.941	0.958	17543	0.986
FOXQ1	-8.57	12	-1.73	0.0421	516	0.941	0.958	17542	0.986
MS4A12	-8.56	12	-1.73	0.0421	517	0.941	0.958	17541	0.986
MCM9	-8.56	12	-1.73	0.0421	518	0.941	0.958	17540	0.986
AKAP8L	-8.56	12	-1.73	0.0422	519	0.941	0.958	17539	0.986
LPCAT4	-8.55	12	-1.72	0.0423	520	0.941	0.958	17538	0.986
UBR3	-8.55	12	-1.72	0.0424	521	0.941	0.958	17537	0.986
EVA1B	-8.54	12	-1.72	0.0426	522	0.941	0.957	17536	0.986
IRX2	-8.53	12	-1.72	0.0426	523	0.941	0.957	17535	0.986
NOTCH3	-8.53	12	-1.72	0.0427	524	0.941	0.957	17534	0.986
RFX1	-8.53	12	-1.72	0.0427	525	0.941	0.957	17533	0.986
CYTH4	-8.53	12	-1.72	0.0427	526	0.941	0.957	17532	0.986
FKRP	-8.52	12	-1.72	0.0429	527	0.941	0.957	17531	0.986
TRAIP	-8.52	12	-1.72	0.0429	528	0.941	0.957	17530	0.986
DBF4	-8.51	12	-1.72	0.043	529	0.941	0.957	17529	0.986
LRTM1	-8.51	12	-1.72	0.043	530	0.941	0.957	17528	0.986
TCIRG1	-8.51	12	-1.72	0.0431	531	0.941	0.957	17527	0.986
TRAF1	-8.51	12	-1.72	0.0431	532	0.941	0.957	17526	0.986
RLN2	-8.51	12	-1.72	0.0431	533	0.941	0.957	17525	0.986
SLC25A1	-8.50	12	-1.72	0.0431	534	0.941	0.957	17524	0.986
CSAD	-8.50	12	-1.72	0.0432	535	0.941	0.957	17523	0.986
TXK	-8.50	12	-1.71	0.0432	536	0.941	0.957	17522	0.986
CBS	-8.49	12	-1.71	0.0434	537	0.941	0.957	17521	0.986
LCE5A	-8.49	12	-1.71	0.0434	538	0.941	0.957	17520	0.986
MYO7B	-8.49	12	-1.71	0.0435	539	0.941	0.957	17519	0.986
AAGAB	-8.48	12	-1.71	0.0435	540	0.941	0.956	17518	0.986
SIRPA	-8.47	12	-1.71	0.0437	541	0.941	0.956	17517	0.986
DAB2IP	-8.47	12	-1.71	0.0437	542	0.941	0.956	17516	0.986
PPM1J	-8.47	12	-1.71	0.0438	543	0.941	0.956	17515	0.986
RNF103	-8.46	12	-1.71	0.0439	544	0.941	0.956	17514	0.986
SPERT	-8.46	12	-1.71	0.044	545	0.941	0.956	17513	0.986
C12orf76	-8.44	12	-1.70	0.0442	546	0.941	0.956	17512	0.986
MKL2	-8.44	12	-1.70	0.0442	547	0.941	0.956	17511	0.986
NUDT1	-8.44	12	-1.70	0.0443	548	0.941	0.956	17510	0.986
FAM126B	-8.44	12	-1.70	0.0443	549	0.941	0.956	17509	0.986
SLC44A5	-8.43	12	-1.70	0.0444	550	0.941	0.956	17508	0.986
TMEM102	-8.43	12	-1.70	0.0445	551	0.941	0.956	17507	0.986
TBC1D2	-8.43	12	-1.70	0.0445	552	0.941	0.955	17506	0.986
TCF21	-8.43	12	-1.70	0.0445	553	0.941	0.955	17505	0.986
CENPB	-8.41	12	-1.70	0.0449	554	0.941	0.955	17504	0.985
RUNX1	-8.41	12	-1.70	0.0449	555	0.941	0.955	17503	0.985
ZNF837	-8.40	12	-1.70	0.0449	556	0.941	0.955	17502	0.985
NMB	-8.39	12	-1.69	0.0451	557	0.941	0.955	17501	0.985
METTL11B	-8.39	12	-1.69	0.0451	558	0.941	0.955	17500	0.985
PTPN1	-8.39	12	-1.69	0.0452	559	0.941	0.955	17499	0.985
RTN4RL1	-8.38	12	-1.69	0.0453	560	0.941	0.955	17498	0.985
NUMBL	-8.38	12	-1.69	0.0454	561	0.941	0.955	17497	0.985
KRTAP12-4	-8.37	12	-1.69	0.0455	562	0.941	0.954	17496	0.985
HYAL3	-8.37	12	-1.69	0.0455	563	0.941	0.954	17495	0.985
PYGL	-8.37	12	-1.69	0.0456	564	0.941	0.954	17494	0.985
BCOR	-8.36	12	-1.69	0.0457	565	0.941	0.954	17493	0.985
ALPI	-8.36	12	-1.69	0.0457	566	0.941	0.954	17492	0.985
CST3	-8.36	12	-1.69	0.0457	567	0.941	0.954	17491	0.985
PROCR	-8.36	12	-1.69	0.0457	568	0.941	0.954	17490	0.985
OPRD1	-8.36	12	-1.69	0.0458	569	0.941	0.954	17489	0.985
KRT1	-8.36	12	-1.69	0.0458	570	0.941	0.954	17488	0.985
WRAP73	-8.35	12	-1.69	0.046	571	0.941	0.954	17487	0.985
SLC2A6	-8.34	12	-1.68	0.046	572	0.941	0.954	17486	0.985
EVC	-8.33	12	-1.68	0.0463	573	0.941	0.954	17485	0.985
KRTAP19-8	-8.33	12	-1.68	0.0463	574	0.941	0.954	17484	0.985
YIPF2	-8.33	12	-1.68	0.0463	575	0.941	0.954	17483	0.985
RAD9A	-8.33	12	-1.68	0.0464	576	0.941	0.954	17482	0.985
ZBTB42	-8.32	12	-1.68	0.0465	577	0.941	0.953	17481	0.985
IER2	-8.32	12	-1.68	0.0466	578	0.941	0.953	17480	0.985
PCDHB2	-8.30	12	-1.68	0.0468	579	0.941	0.953	17479	0.985
IFNAR2	-8.29	12	-1.67	0.0471	580	0.941	0.953	17478	0.985
FGD2	-8.29	12	-1.67	0.0471	581	0.941	0.953	17477	0.985
EPHA5	-8.29	12	-1.67	0.0471	582	0.941	0.953	17476	0.985
GLB1L	-8.29	12	-1.67	0.0471	583	0.941	0.953	17475	0.985
DAB1	-8.28	12	-1.67	0.0473	584	0.941	0.953	17474	0.984
OR4K5	-8.26	12	-1.67	0.0476	585	0.941	0.952	17473	0.984
MMEL1	-8.26	12	-1.67	0.0477	586	0.941	0.952	17472	0.984
RPL4	-8.25	12	-1.67	0.0478	587	0.941	0.952	17471	0.984
ALDH6A1	-8.24	12	-1.66	0.048	588	0.941	0.952	17470	0.984
C1orf198	-8.24	12	-1.66	0.048	589	0.941	0.952	17469	0.984
SLC35C1	-8.24	12	-1.66	0.048	590	0.941	0.952	17468	0.984
GCM1	-8.23	12	-1.66	0.0482	591	0.941	0.952	17467	0.984
NPR1	-8.23	12	-1.66	0.0482	592	0.941	0.952	17466	0.984
OSBPL1A	-8.23	12	-1.66	0.0482	593	0.941	0.952	17465	0.984
MLXIP	-8.23	12	-1.66	0.0483	594	0.941	0.952	17464	0.984
ABCG5	-8.22	12	-1.66	0.0484	595	0.941	0.952	17463	0.984
APLN	-8.22	12	-1.66	0.0484	596	0.941	0.952	17462	0.984
TRIM59	-8.21	12	-1.66	0.0485	597	0.941	0.952	17461	0.984
NF1	-8.21	12	-1.66	0.0486	598	0.941	0.951	17460	0.984
EWSR1	-8.21	12	-1.66	0.0486	599	0.941	0.951	17459	0.984
INPP5E	-8.20	12	-1.66	0.0487	600	0.941	0.951	17458	0.984
SOX1	-8.20	12	-1.66	0.0487	601	0.941	0.951	17457	0.984
SLC2A10	-8.20	12	-1.66	0.0487	602	0.941	0.951	17456	0.984
SLC11A1	-8.20	12	-1.66	0.0488	603	0.941	0.951	17455	0.984
GCNT3	-8.20	12	-1.66	0.0488	604	0.941	0.951	17454	0.984
HOXC10	-8.20	12	-1.66	0.0488	605	0.941	0.951	17453	0.984
KIAA1462	-8.19	12	-1.66	0.0489	606	0.941	0.951	17452	0.984
PCDHB3	-8.19	12	-1.66	0.0489	607	0.941	0.951	17451	0.984
CYB5RL	-8.19	12	-1.65	0.049	608	0.941	0.951	17450	0.984
MPV17L2	-8.19	12	-1.65	0.049	609	0.941	0.951	17449	0.984
STARD5	-8.19	12	-1.65	0.049	610	0.941	0.951	17448	0.984
PCDHB4	-8.19	12	-1.65	0.049	611	0.941	0.951	17447	0.984
GGACT	-8.18	12	-1.65	0.0491	612	0.941	0.951	17446	0.984
TSPYL4	-8.18	12	-1.65	0.0492	613	0.941	0.951	17445	0.984
ZSWIM7	-8.17	12	-1.65	0.0493	614	0.941	0.951	17444	0.984
ADCY4	-8.17	12	-1.65	0.0494	615	0.941	0.951	17443	0.984
MPST	-8.17	12	-1.65	0.0494	616	0.941	0.951	17442	0.984
EIF2AK2	-8.16	12	-1.65	0.0496	617	0.941	0.95	17441	0.984
GPN1	-8.16	12	-1.65	0.0496	618	0.941	0.95	17440	0.984
ARHGAP9	-8.16	12	-1.65	0.0497	619	0.941	0.95	17439	0.984
SFSWAP	-8.16	12	-1.65	0.0497	620	0.941	0.95	17438	0.984
NEUROD1	-8.16	12	-1.65	0.0497	621	0.941	0.95	17437	0.984
TLCD1	-8.15	12	-1.65	0.0499	622	0.941	0.95	17436	0.984
DAZAP2	-8.14	12	-1.65	0.0499	623	0.941	0.95	17435	0.984
IQSEC1	-8.14	12	-1.64	0.05	624	0.941	0.95	17434	0.984
FOXP3	-8.14	12	-1.64	0.0501	625	0.941	0.95	17433	0.984
MGLL	-8.13	12	-1.64	0.0502	626	0.941	0.95	17432	0.984
SLC5A6	-8.13	12	-1.64	0.0502	627	0.941	0.95	17431	0.984
MRC2	-8.13	12	-1.64	0.0502	628	0.941	0.95	17430	0.984
CLEC3B	-8.12	12	-1.64	0.0503	629	0.941	0.95	17429	0.984
PIEZO1	-8.12	12	-1.64	0.0503	630	0.941	0.95	17428	0.984
POU4F2	-8.11	12	-1.64	0.0505	631	0.941	0.95	17427	0.984
AURKA	-8.11	12	-1.64	0.0506	632	0.941	0.949	17426	0.984
TMEM127	-8.10	12	-1.64	0.0508	633	0.941	0.949	17425	0.984
LRP10	-8.10	12	-1.64	0.0508	634	0.941	0.949	17424	0.984
PCDHB7	-8.10	12	-1.64	0.0509	635	0.941	0.949	17423	0.984
DCAF10	-8.09	12	-1.64	0.0509	636	0.941	0.949	17422	0.984
TMEM100	-8.09	12	-1.64	0.0509	637	0.941	0.949	17421	0.984
KIAA1239	-8.09	12	-1.63	0.051	638	0.941	0.949	17420	0.984
GPC6	-8.09	12	-1.63	0.0511	639	0.941	0.949	17419	0.984
C7orf49	-8.07	12	-1.63	0.0514	640	0.941	0.949	17418	0.983
LURAP1	-8.06	12	-1.63	0.0516	641	0.941	0.948	17417	0.983
MKRN3	-8.05	12	-1.63	0.0517	642	0.941	0.948	17416	0.983
PPP1R26	-8.05	12	-1.63	0.0517	643	0.941	0.948	17415	0.983
SYT7	-8.05	12	-1.63	0.0518	644	0.941	0.948	17414	0.983
LILRA2	-8.04	12	-1.63	0.0519	645	0.941	0.948	17413	0.983
ACTL6B	-8.04	12	-1.63	0.052	646	0.941	0.948	17412	0.983
CHST4	-8.04	12	-1.62	0.0521	647	0.941	0.948	17411	0.983
INHBE	-8.03	12	-1.62	0.0521	648	0.941	0.948	17410	0.983
AMT	-8.03	12	-1.62	0.0521	649	0.941	0.948	17409	0.983
FAM132A	-8.03	12	-1.62	0.0522	650	0.941	0.948	17408	0.983
C9orf47	-8.03	12	-1.62	0.0522	651	0.941	0.948	17407	0.983
SUOX	-8.01	12	-1.62	0.0526	652	0.941	0.947	17406	0.983
MAU2	-8.00	12	-1.62	0.0528	653	0.941	0.947	17405	0.983
AMTN	-8.00	12	-1.62	0.0528	654	0.941	0.947	17404	0.983
GDPGP1	-7.99	12	-1.62	0.0529	655	0.941	0.947	17403	0.983
SH3BP2	-7.99	12	-1.62	0.0529	656	0.941	0.947	17402	0.983
L3HYPDH	-7.99	12	-1.62	0.0531	657	0.941	0.947	17401	0.983
C10orf71	-7.98	12	-1.61	0.0532	658	0.941	0.947	17400	0.983
DYRK2	-7.98	12	-1.61	0.0532	659	0.941	0.947	17399	0.983
ANK2	-7.98	12	-1.61	0.0532	660	0.941	0.947	17398	0.983
MYCT1	-7.98	12	-1.61	0.0533	661	0.941	0.947	17397	0.983
ANXA7	-7.98	12	-1.61	0.0533	662	0.941	0.947	17396	0.983
PLAA	-7.97	12	-1.61	0.0533	663	0.941	0.947	17395	0.983
GPR124	-7.97	12	-1.61	0.0534	664	0.941	0.947	17394	0.983
SNX22	-7.97	12	-1.61	0.0535	665	0.941	0.947	17393	0.983
RNF186	-7.97	12	-1.61	0.0535	666	0.941	0.946	17392	0.983
SOCS5	-7.96	12	-1.61	0.0536	667	0.941	0.946	17391	0.983
CSDE1	-7.96	12	-1.61	0.0537	668	0.941	0.946	17390	0.983
VSX2	-7.95	12	-1.61	0.0538	669	0.941	0.946	17389	0.983
C5AR2	-7.95	12	-1.61	0.0538	670	0.941	0.946	17388	0.983
CPVL	-7.94	12	-1.61	0.0541	671	0.941	0.946	17387	0.982
BARX1	-7.94	12	-1.61	0.0541	672	0.941	0.946	17386	0.982
FASLG	-7.93	12	-1.61	0.0542	673	0.941	0.946	17385	0.982
BACE2	-7.93	12	-1.60	0.0543	674	0.941	0.946	17384	0.982
FAM183A	-7.93	12	-1.60	0.0543	675	0.941	0.946	17383	0.982
CCNB1IP1	-7.92	12	-1.60	0.0545	676	0.941	0.946	17382	0.982
CLPSL2	-7.92	12	-1.60	0.0545	677	0.941	0.946	17381	0.982
C15orf37	-7.92	12	-1.60	0.0545	678	0.941	0.945	17380	0.982
TOLLIP	-7.92	12	-1.60	0.0545	679	0.941	0.945	17379	0.982
H2AFX	-7.92	12	-1.60	0.0546	680	0.941	0.945	17378	0.982
COX19	-7.91	12	-1.60	0.0546	681	0.941	0.945	17377	0.982
HBQ1	-7.91	12	-1.60	0.0547	682	0.941	0.945	17376	0.982
FAM83D	-7.90	12	-1.60	0.0549	683	0.941	0.945	17375	0.982
MPV17	-7.90	12	-1.60	0.0549	684	0.941	0.945	17374	0.982
IRX5	-7.90	12	-1.60	0.055	685	0.941	0.945	17373	0.982
AIF1	-7.89	12	-1.60	0.055	686	0.941	0.945	17372	0.982
IL11RA	-7.88	12	-1.60	0.0553	687	0.941	0.945	17371	0.982
EXOC8	-7.88	12	-1.60	0.0554	688	0.941	0.945	17370	0.982
PRRT3	-7.87	12	-1.59	0.0555	689	0.941	0.944	17369	0.982
OR10G4	-7.87	12	-1.59	0.0555	690	0.941	0.944	17368	0.982
ITPRIPL1	-7.87	12	-1.59	0.0556	691	0.941	0.944	17367	0.982
PDHA1	-7.85	12	-1.59	0.0559	692	0.941	0.944	17366	0.982
REM2	-7.85	12	-1.59	0.056	693	0.941	0.944	17365	0.982
KIT	-7.85	12	-1.59	0.0561	694	0.941	0.944	17364	0.982
ANGPTL6	-7.85	12	-1.59	0.0561	695	0.941	0.944	17363	0.982
SCOC	-7.85	12	-1.59	0.0561	696	0.941	0.944	17362	0.982
SYNGR4	-7.84	12	-1.59	0.0561	697	0.941	0.944	17361	0.982
MARK4	-7.84	12	-1.59	0.0562	698	0.941	0.944	17360	0.982
GDF10	-7.84	12	-1.59	0.0563	699	0.941	0.944	17359	0.982
ASTL	-7.83	12	-1.59	0.0563	700	0.941	0.944	17358	0.982
CREBBP	-7.83	12	-1.59	0.0564	701	0.941	0.944	17357	0.982
MFSD7	-7.83	12	-1.59	0.0564	702	0.941	0.944	17356	0.982
COX10	-7.83	12	-1.59	0.0565	703	0.941	0.944	17355	0.982
RNF175	-7.83	12	-1.58	0.0565	704	0.941	0.943	17354	0.982
SLC15A1	-7.82	12	-1.58	0.0566	705	0.941	0.943	17353	0.982
MAGEB5	-7.81	12	-1.58	0.0569	706	0.941	0.943	17352	0.981
SCTR	-7.81	12	-1.58	0.057	707	0.941	0.943	17351	0.981
SP5	-7.80	12	-1.58	0.057	708	0.941	0.943	17350	0.981
TCL1B	-7.80	12	-1.58	0.057	709	0.941	0.943	17349	0.981
EIF4A1	-7.80	12	-1.58	0.0571	710	0.941	0.943	17348	0.981
PARP8	-7.79	12	-1.58	0.0573	711	0.941	0.943	17347	0.981
NECAB3	-7.79	12	-1.58	0.0573	712	0.941	0.943	17346	0.981
CDC42EP4	-7.79	12	-1.58	0.0573	713	0.941	0.943	17345	0.981
ZC2HC1C	-7.79	12	-1.58	0.0574	714	0.941	0.943	17344	0.981
RAB41	-7.78	12	-1.58	0.0575	715	0.941	0.942	17343	0.981
COCH	-7.78	12	-1.58	0.0576	716	0.941	0.942	17342	0.981
CYP46A1	-7.78	12	-1.58	0.0576	717	0.941	0.942	17341	0.981
KMT2C	-7.78	12	-1.58	0.0576	718	0.941	0.942	17340	0.981
ANKRD26	-7.76	12	-1.57	0.0579	719	0.941	0.942	17339	0.981
B4GALNT3	-7.76	12	-1.57	0.0579	720	0.941	0.942	17338	0.981
C1orf210	-7.76	12	-1.57	0.0579	721	0.941	0.942	17337	0.981
FOXE3	-7.76	12	-1.57	0.0579	722	0.941	0.942	17336	0.981
CARNS1	-7.76	12	-1.57	0.058	723	0.941	0.942	17335	0.981
DDN	-7.76	12	-1.57	0.058	724	0.941	0.942	17334	0.981
ADAMTS7	-7.76	12	-1.57	0.058	725	0.941	0.942	17333	0.981
TMEM99	-7.76	12	-1.57	0.0581	726	0.941	0.942	17332	0.981
ZBTB39	-7.75	12	-1.57	0.0583	727	0.941	0.942	17331	0.981
KCNK12	-7.74	12	-1.57	0.0585	728	0.941	0.941	17330	0.981
C20orf202	-7.73	12	-1.57	0.0586	729	0.941	0.941	17329	0.981
MAMSTR	-7.73	12	-1.57	0.0586	730	0.941	0.941	17328	0.981
CUBN	-7.73	12	-1.57	0.0586	731	0.941	0.941	17327	0.981
LGALS9B	-3.86	3	-1.57	0.0587	732	0.941	0.941	17326	0.981
FAM78A	-7.72	12	-1.57	0.0588	733	0.941	0.941	17325	0.981
TMEM52B	-7.72	12	-1.56	0.0589	734	0.941	0.941	17324	0.981
SMARCC1	-7.72	12	-1.56	0.059	735	0.941	0.941	17323	0.981
SNRNP200	-7.71	12	-1.56	0.0591	736	0.941	0.941	17322	0.981
ANKRD30B	-7.71	12	-1.56	0.0591	737	0.941	0.941	17321	0.981
LPIN3	-7.71	12	-1.56	0.0592	738	0.941	0.941	17320	0.981
SUGT1	-7.70	12	-1.56	0.0592	739	0.941	0.941	17319	0.981
FUBP3	-7.70	12	-1.56	0.0593	740	0.941	0.941	17318	0.981
HIST1H1T	-7.69	12	-1.56	0.0594	741	0.941	0.941	17317	0.981
PCDHGB3	-7.69	12	-1.56	0.0596	742	0.941	0.94	17316	0.981
ZNF514	-7.69	12	-1.56	0.0596	743	0.941	0.94	17315	0.981
AP1AR	-7.69	12	-1.56	0.0596	744	0.941	0.94	17314	0.981
MTMR11	-7.69	12	-1.56	0.0597	745	0.941	0.94	17313	0.981
HEATR5B	-7.68	12	-1.56	0.0598	746	0.941	0.94	17312	0.981
TMEM89	-7.67	12	-1.55	0.06	747	0.941	0.94	17311	0.981
SLPI	-7.66	12	-1.55	0.0602	748	0.941	0.94	17310	0.98
CORO6	-7.66	12	-1.55	0.0602	749	0.941	0.94	17309	0.98
CRYGB	-7.66	12	-1.55	0.0603	750	0.941	0.94	17308	0.98
ARHGEF10	-7.65	12	-1.55	0.0604	751	0.941	0.94	17307	0.98
PSD2	-7.65	12	-1.55	0.0604	752	0.941	0.94	17306	0.98
LSM2	-7.65	12	-1.55	0.0604	753	0.941	0.94	17305	0.98
PPAPDC1A	-7.64	12	-1.55	0.0607	754	0.941	0.939	17304	0.98
KIAA1324	-7.63	12	-1.55	0.0608	755	0.941	0.939	17303	0.98
DIO3	-7.63	12	-1.55	0.0609	756	0.941	0.939	17302	0.98
OR6J1	-7.62	12	-1.55	0.0611	757	0.941	0.939	17301	0.98
FOSL2	-7.62	12	-1.55	0.0611	758	0.941	0.939	17300	0.98
GSK3B	-7.62	12	-1.55	0.0611	759	0.941	0.939	17299	0.98
NFRKB	-7.61	12	-1.54	0.0614	760	0.941	0.939	17298	0.98
HELZ2	-7.61	12	-1.54	0.0614	761	0.941	0.939	17297	0.98
PSD3	-7.60	12	-1.54	0.0616	762	0.941	0.938	17296	0.98
NLGN2	-7.59	12	-1.54	0.0618	763	0.941	0.938	17295	0.98
SORBS3	-7.59	12	-1.54	0.0618	764	0.941	0.938	17294	0.98
HLX	-7.59	12	-1.54	0.0619	765	0.941	0.938	17293	0.98
TCERG1	-7.58	12	-1.54	0.0622	766	0.941	0.938	17292	0.979
KCNK3	-7.57	12	-1.54	0.0622	767	0.941	0.938	17291	0.979
HSPB8	-7.57	12	-1.54	0.0623	768	0.941	0.938	17290	0.979
CEBPE	-7.57	12	-1.54	0.0623	769	0.941	0.938	17289	0.979
PCSK4	-7.57	12	-1.54	0.0624	770	0.941	0.938	17288	0.979
HDGFRP2	-7.57	12	-1.53	0.0624	771	0.941	0.938	17287	0.979
HGFAC	-7.57	12	-1.53	0.0624	772	0.941	0.938	17286	0.979
DUOXA1	-7.56	12	-1.53	0.0626	773	0.941	0.937	17285	0.979
SRSF11	-7.56	12	-1.53	0.0626	774	0.941	0.937	17284	0.979
TTC5	-7.55	12	-1.53	0.0628	775	0.941	0.937	17283	0.979
TMPRSS6	-7.55	12	-1.53	0.0629	776	0.941	0.937	17282	0.979
UBXN1	-7.55	12	-1.53	0.0629	777	0.941	0.937	17281	0.979
ODF3L1	-7.55	12	-1.53	0.0629	778	0.941	0.937	17280	0.979
SUSD4	-7.54	12	-1.53	0.063	779	0.941	0.937	17279	0.979
TICRR	-7.54	12	-1.53	0.063	780	0.941	0.937	17278	0.979
PBX4	-7.54	12	-1.53	0.0631	781	0.941	0.937	17277	0.979
ELK3	-7.54	12	-1.53	0.0631	782	0.941	0.937	17276	0.979
STAC3	-7.54	12	-1.53	0.0631	783	0.941	0.937	17275	0.979
C1QTNF2	-7.54	12	-1.53	0.0631	784	0.941	0.937	17274	0.979
SSTR3	-7.53	12	-1.53	0.0633	785	0.941	0.937	17273	0.979
CEACAM19	-7.53	12	-1.53	0.0633	786	0.941	0.937	17272	0.979
STX10	-7.53	12	-1.53	0.0634	787	0.941	0.937	17271	0.979
ABCC8	-7.53	12	-1.53	0.0634	788	0.941	0.937	17270	0.979
FAM178A	-7.53	12	-1.53	0.0634	789	0.941	0.937	17269	0.979
SPESP1	-7.53	12	-1.53	0.0634	790	0.941	0.937	17268	0.979
LGALS12	-7.52	12	-1.53	0.0635	791	0.941	0.937	17267	0.979
DLL4	-7.52	12	-1.53	0.0635	792	0.941	0.937	17266	0.979
GPR107	-7.51	12	-1.52	0.0637	793	0.941	0.936	17265	0.979
MRPL55	-7.51	12	-1.52	0.0637	794	0.941	0.936	17264	0.979
NAT8	-7.51	12	-1.52	0.0637	795	0.941	0.936	17263	0.979
OGFOD2	-7.51	12	-1.52	0.0637	796	0.941	0.936	17262	0.979
ANKRD11	-7.51	12	-1.52	0.0638	797	0.941	0.936	17261	0.979
ST6GAL2	-7.51	12	-1.52	0.0638	798	0.941	0.936	17260	0.979
DHX8	-7.51	12	-1.52	0.0638	799	0.941	0.936	17259	0.979
TCERG1L	-7.51	12	-1.52	0.0638	800	0.941	0.936	17258	0.979
PCDH1	-7.51	12	-1.52	0.0639	801	0.941	0.936	17257	0.979
TPM3	-7.50	12	-1.52	0.0639	802	0.941	0.936	17256	0.979
GIF	-7.50	12	-1.52	0.0639	803	0.941	0.936	17255	0.979
POU3F2	-7.50	12	-1.52	0.064	804	0.941	0.936	17254	0.979
TMC2	-7.50	12	-1.52	0.064	805	0.941	0.936	17253	0.979
KIAA1377	-7.50	12	-1.52	0.0641	806	0.941	0.936	17252	0.979
UBOX5	-7.49	12	-1.52	0.0642	807	0.941	0.936	17251	0.979
FGD5	-7.49	12	-1.52	0.0642	808	0.941	0.936	17250	0.979
ADRBK2	-7.49	12	-1.52	0.0643	809	0.941	0.936	17249	0.979
RGMA	-7.49	12	-1.52	0.0643	810	0.941	0.936	17248	0.979
SCRT1	-7.49	12	-1.52	0.0644	811	0.941	0.936	17247	0.979
C11orf96	-7.48	12	-1.52	0.0644	812	0.941	0.936	17246	0.979
2009-09-01	-7.48	12	-1.52	0.0645	813	0.941	0.935	17245	0.979
PLEKHD1	-7.48	12	-1.52	0.0645	814	0.941	0.935	17244	0.979
TMEM132D	-7.48	12	-1.52	0.0646	815	0.941	0.935	17243	0.979
AKT1S1	-7.48	12	-1.52	0.0646	816	0.941	0.935	17242	0.979
ZC3H4	-7.48	12	-1.52	0.0646	817	0.941	0.935	17241	0.979
C1orf122	-7.47	12	-1.52	0.0647	818	0.941	0.935	17240	0.979
NOTO	-7.47	12	-1.52	0.0648	819	0.941	0.935	17239	0.979
PLA2G4B	-3.73	3	-1.52	0.0649	820	0.941	0.935	17238	0.979
COL1A1	-7.46	12	-1.52	0.0649	821	0.941	0.935	17237	0.979
PRR5	-7.46	12	-1.51	0.0649	822	0.941	0.935	17236	0.979
HMX2	-7.46	12	-1.51	0.065	823	0.941	0.935	17235	0.979
POLD3	-7.45	12	-1.51	0.0651	824	0.941	0.935	17234	0.979
CLDN4	-7.45	12	-1.51	0.0652	825	0.941	0.935	17233	0.979
GLIS1	-7.45	12	-1.51	0.0653	826	0.941	0.935	17232	0.979
DDX39A	-7.44	12	-1.51	0.0654	827	0.941	0.935	17231	0.979
RGS14	-7.44	12	-1.51	0.0654	828	0.941	0.935	17230	0.979
SEZ6L	-7.44	12	-1.51	0.0654	829	0.941	0.935	17229	0.979
PRDM6	-7.44	12	-1.51	0.0655	830	0.941	0.935	17228	0.979
PAWR	-7.44	12	-1.51	0.0656	831	0.941	0.934	17227	0.979
PLVAP	-7.44	12	-1.51	0.0656	832	0.941	0.934	17226	0.979
TGM6	-7.43	12	-1.51	0.0657	833	0.941	0.934	17225	0.979
ACSM4	-7.43	12	-1.51	0.0657	834	0.941	0.934	17224	0.979
OR6B3	-7.42	12	-1.51	0.0659	835	0.941	0.934	17223	0.979
CLEC2A	-7.42	12	-1.51	0.0659	836	0.941	0.934	17222	0.979
TFE3	-7.42	12	-1.51	0.0659	837	0.941	0.934	17221	0.979
TXNRD1	-7.42	12	-1.51	0.0659	838	0.941	0.934	17220	0.979
SLC22A11	-7.42	12	-1.51	0.0661	839	0.941	0.934	17219	0.979
MKRN1	-7.41	12	-1.51	0.0661	840	0.941	0.934	17218	0.979
TMPRSS11B	-7.41	12	-1.51	0.0662	841	0.941	0.934	17217	0.979
RNF152	-7.41	12	-1.51	0.0662	842	0.941	0.934	17216	0.979
NDUFA12	-7.40	12	-1.50	0.0665	843	0.941	0.933	17215	0.979
COL4A5	-7.40	12	-1.50	0.0665	844	0.941	0.933	17214	0.979
RPRD2	-7.40	12	-1.50	0.0666	845	0.941	0.933	17213	0.979
CKM	-7.39	12	-1.50	0.0666	846	0.941	0.933	17212	0.979
EPC1	-7.39	12	-1.50	0.0667	847	0.941	0.933	17211	0.979
GALNT8	-7.39	12	-1.50	0.0667	848	0.941	0.933	17210	0.979
AKT2	-7.39	12	-1.50	0.0667	849	0.941	0.933	17209	0.979
SIAH2	-7.39	12	-1.50	0.0667	850	0.941	0.933	17208	0.979
PLK2	-7.39	12	-1.50	0.0668	851	0.941	0.933	17207	0.979
POLR2C	-7.39	12	-1.50	0.0668	852	0.941	0.933	17206	0.979
KIAA1199	-7.38	12	-1.50	0.0669	853	0.941	0.933	17205	0.979
ANKRD45	-7.38	12	-1.50	0.0669	854	0.941	0.933	17204	0.979
RFWD3	-7.38	12	-1.50	0.0669	855	0.941	0.933	17203	0.979
PTTG1IP	-7.38	12	-1.50	0.0669	856	0.941	0.933	17202	0.979
ASCL1	-7.38	12	-1.50	0.0671	857	0.941	0.933	17201	0.979
AHDC1	-7.38	12	-1.50	0.0671	858	0.941	0.933	17200	0.979
ME1	-7.37	12	-1.50	0.0672	859	0.941	0.933	17199	0.979
COPS6	-7.35	12	-1.49	0.0677	860	0.941	0.932	17198	0.979
NRN1	-7.35	12	-1.49	0.0677	861	0.941	0.932	17197	0.979
RAD17	-7.35	12	-1.49	0.0678	862	0.941	0.932	17196	0.979
MIP	-7.35	12	-1.49	0.0678	863	0.941	0.932	17195	0.979
CILP	-7.34	12	-1.49	0.0679	864	0.941	0.932	17194	0.979
ACTRT3	-7.34	12	-1.49	0.068	865	0.941	0.932	17193	0.979
ISOC1	-7.33	12	-1.49	0.0681	866	0.941	0.932	17192	0.979
ELN	-7.33	12	-1.49	0.0681	867	0.941	0.932	17191	0.979
C22orf26	-7.33	12	-1.49	0.0682	868	0.941	0.932	17190	0.979
C19orf44	-7.33	12	-1.49	0.0682	869	0.941	0.932	17189	0.979
KIAA1467	-7.33	12	-1.49	0.0682	870	0.941	0.932	17188	0.979
PROCA1	-7.33	12	-1.49	0.0682	871	0.941	0.932	17187	0.979
ABCC12	-7.32	12	-1.49	0.0684	872	0.941	0.932	17186	0.979
WSCD2	-7.32	12	-1.49	0.0685	873	0.941	0.932	17185	0.979
OTP	-7.32	12	-1.49	0.0686	874	0.941	0.931	17184	0.979
PRDM13	-7.31	12	-1.49	0.0686	875	0.941	0.931	17183	0.979
CDC42EP5	-7.31	12	-1.48	0.0688	876	0.941	0.931	17182	0.979
FAM115A	-7.31	12	-1.48	0.0688	877	0.941	0.931	17181	0.979
ANO8	-7.30	12	-1.48	0.0689	878	0.941	0.931	17180	0.979
CCPG1	-7.30	12	-1.48	0.0691	879	0.941	0.931	17179	0.978
GLYR1	-7.29	12	-1.48	0.0691	880	0.941	0.931	17178	0.978
NIPAL4	-7.29	12	-1.48	0.0692	881	0.941	0.931	17177	0.978
SLC6A20	-7.29	12	-1.48	0.0692	882	0.941	0.931	17176	0.978
IRAK2	-7.29	12	-1.48	0.0693	883	0.941	0.931	17175	0.978
GH2	-7.29	12	-1.48	0.0693	884	0.941	0.931	17174	0.978
DCTN4	-7.28	12	-1.48	0.0694	885	0.941	0.931	17173	0.978
ZFAND2B	-7.28	12	-1.48	0.0694	886	0.941	0.931	17172	0.978
NEU1	-7.28	12	-1.48	0.0694	887	0.941	0.931	17171	0.978
LYG1	-7.28	12	-1.48	0.0695	888	0.941	0.931	17170	0.978
CBX8	-7.28	12	-1.48	0.0696	889	0.941	0.93	17169	0.978
OTOS	-7.28	12	-1.48	0.0696	890	0.941	0.93	17168	0.978
GTSF1	-7.28	12	-1.48	0.0696	891	0.941	0.93	17167	0.978
RGS6	-7.27	12	-1.48	0.0697	892	0.941	0.93	17166	0.978
KRT34	-7.27	12	-1.48	0.0697	893	0.941	0.93	17165	0.978
POLR3G	-3.63	3	-1.48	0.0698	894	0.941	0.93	17164	0.978
GALNT9	-7.27	12	-1.48	0.0698	895	0.941	0.93	17163	0.978
KLHL8	-7.27	12	-1.48	0.0698	896	0.941	0.93	17162	0.978
GSC2	-7.26	12	-1.48	0.0699	897	0.941	0.93	17161	0.978
TMEM170B	-7.26	12	-1.48	0.07	898	0.941	0.93	17160	0.978
CTC1	-7.26	12	-1.48	0.07	899	0.941	0.93	17159	0.978
RFPL2	-7.26	12	-1.48	0.0701	900	0.941	0.93	17158	0.978
FLNC	-7.26	12	-1.47	0.0701	901	0.941	0.93	17157	0.978
MSH2	-7.25	12	-1.47	0.0702	902	0.941	0.93	17156	0.978
PRH2	-7.25	12	-1.47	0.0702	903	0.941	0.93	17155	0.978
SNX32	-7.25	12	-1.47	0.0703	904	0.941	0.93	17154	0.978
SSTR1	-7.25	12	-1.47	0.0703	905	0.941	0.93	17153	0.978
PAGR1	-7.25	12	-1.47	0.0703	906	0.941	0.93	17152	0.978
AMPD2	-7.25	12	-1.47	0.0704	907	0.941	0.93	17151	0.978
LRRC49	-7.24	12	-1.47	0.0704	908	0.941	0.93	17150	0.978
PROL1	-7.24	12	-1.47	0.0705	909	0.941	0.929	17149	0.978
RTN4R	-7.24	12	-1.47	0.0705	910	0.941	0.929	17148	0.978
C14orf119	-7.23	12	-1.47	0.0707	911	0.941	0.929	17147	0.978
NRIP2	-7.23	12	-1.47	0.0708	912	0.941	0.929	17146	0.978
BRMS1L	-7.23	12	-1.47	0.0708	913	0.941	0.929	17145	0.978
KHDC3L	-7.23	12	-1.47	0.0708	914	0.941	0.929	17144	0.978
SLC16A10	-7.23	12	-1.47	0.0708	915	0.941	0.929	17143	0.978
CABP7	-7.23	12	-1.47	0.0709	916	0.941	0.929	17142	0.978
LINGO4	-7.23	12	-1.47	0.0709	917	0.941	0.929	17141	0.978
OR10G2	-7.23	12	-1.47	0.0709	918	0.941	0.929	17140	0.978
NCOA4	-7.22	12	-1.47	0.071	919	0.941	0.929	17139	0.978
POFUT1	-7.22	12	-1.47	0.0711	920	0.941	0.929	17138	0.978
BOK	-7.21	12	-1.47	0.0713	921	0.941	0.929	17137	0.978
TTC9C	-7.21	12	-1.47	0.0713	922	0.941	0.929	17136	0.978
SEC23B	-7.21	12	-1.47	0.0713	923	0.941	0.929	17135	0.978
UBR1	-7.21	12	-1.47	0.0713	924	0.941	0.929	17134	0.978
RLF	-7.21	12	-1.47	0.0714	925	0.941	0.929	17133	0.978
PAPPA2	-7.20	12	-1.47	0.0715	926	0.941	0.929	17132	0.978
GTPBP8	-7.20	12	-1.46	0.0716	927	0.941	0.928	17131	0.978
SYN3	-7.20	12	-1.46	0.0717	928	0.941	0.928	17130	0.978
USH1G	-7.20	12	-1.46	0.0717	929	0.941	0.928	17129	0.978
SLC25A5	-6.23	9	-1.46	0.0719	930	0.941	0.928	17128	0.978
NFE2L1	-7.19	12	-1.46	0.072	931	0.941	0.928	17127	0.978
DCXR	-7.18	12	-1.46	0.072	932	0.941	0.928	17126	0.978
CLCA2	-7.18	12	-1.46	0.072	933	0.941	0.928	17125	0.978
GCAT	-7.18	12	-1.46	0.0721	934	0.941	0.928	17124	0.978
KLHDC8A	-7.18	12	-1.46	0.0721	935	0.941	0.928	17123	0.978
C6orf136	-7.18	12	-1.46	0.0722	936	0.941	0.928	17122	0.978
ALG11	-7.17	12	-1.46	0.0724	937	0.941	0.928	17121	0.978
COL23A1	-7.17	12	-1.46	0.0725	938	0.941	0.928	17120	0.978
AKT1	-7.16	12	-1.46	0.0725	939	0.941	0.927	17119	0.978
ELOVL7	-7.16	12	-1.46	0.0727	940	0.941	0.927	17118	0.978
LRRC16A	-7.16	12	-1.46	0.0727	941	0.941	0.927	17117	0.978
CYP4V2	-7.15	12	-1.46	0.0728	942	0.941	0.927	17116	0.978
APOH	-7.15	12	-1.45	0.0729	943	0.941	0.927	17115	0.978
IL17REL	-7.15	12	-1.45	0.0729	944	0.941	0.927	17114	0.978
LYPD3	-7.15	12	-1.45	0.073	945	0.941	0.927	17113	0.978
C4orf22	-7.14	12	-1.45	0.073	946	0.941	0.927	17112	0.978
SGCG	-7.14	12	-1.45	0.0732	947	0.941	0.927	17111	0.978
MAMDC4	-7.14	12	-1.45	0.0733	948	0.941	0.927	17110	0.978
KLHDC1	-7.13	12	-1.45	0.0733	949	0.941	0.927	17109	0.978
CSN2	-7.13	12	-1.45	0.0734	950	0.941	0.927	17108	0.978
EFHC2	-7.12	12	-1.45	0.0736	951	0.941	0.926	17107	0.978
TP53INP2	-7.12	12	-1.45	0.0737	952	0.941	0.926	17106	0.978
XIAP	-7.11	12	-1.45	0.074	953	0.941	0.926	17105	0.978
UTP14C	-7.11	12	-1.45	0.074	954	0.941	0.926	17104	0.978
ADAMTS4	-7.11	12	-1.45	0.0741	955	0.941	0.926	17103	0.978
SULF1	-7.10	12	-1.45	0.0741	956	0.941	0.926	17102	0.978
CDH15	-7.10	12	-1.45	0.0741	957	0.941	0.926	17101	0.978
DSC3	-7.10	12	-1.44	0.0744	958	0.941	0.926	17100	0.977
HPGDS	-7.09	12	-1.44	0.0745	959	0.941	0.925	17099	0.977
KLB	-7.08	12	-1.44	0.0747	960	0.941	0.925	17098	0.977
PAPL	-7.08	12	-1.44	0.0749	961	0.941	0.925	17097	0.977
MGAT4B	-7.07	12	-1.44	0.0749	962	0.941	0.925	17096	0.977
VGLL3	-7.07	12	-1.44	0.0749	963	0.941	0.925	17095	0.977
ADRA2A	-7.07	12	-1.44	0.075	964	0.941	0.925	17094	0.977
C18orf54	-7.07	12	-1.44	0.075	965	0.941	0.925	17093	0.977
PARD6A	-7.07	12	-1.44	0.0751	966	0.941	0.925	17092	0.977
NCLN	-7.07	12	-1.44	0.0752	967	0.941	0.925	17091	0.977
PPT1	-7.07	12	-1.44	0.0752	968	0.941	0.925	17090	0.977
ATXN1L	-7.06	12	-1.44	0.0753	969	0.941	0.925	17089	0.977
SFT2D2	-7.06	12	-1.44	0.0754	970	0.941	0.925	17088	0.977
CYB5R4	-7.06	12	-1.44	0.0754	971	0.941	0.925	17087	0.977
ABLIM3	-7.06	12	-1.44	0.0755	972	0.941	0.925	17086	0.977
COA5	-7.05	12	-1.44	0.0756	973	0.941	0.924	17085	0.977
ATOH1	-7.05	12	-1.43	0.0757	974	0.941	0.924	17084	0.977
SPAG17	-7.05	12	-1.43	0.0757	975	0.941	0.924	17083	0.977
CDK15	-7.04	12	-1.43	0.0758	976	0.941	0.924	17082	0.977
LPCAT3	-7.04	12	-1.43	0.0758	977	0.941	0.924	17081	0.977
PROB1	-7.04	12	-1.43	0.0759	978	0.941	0.924	17080	0.977
KRT72	-7.04	12	-1.43	0.0759	979	0.941	0.924	17079	0.977
ZFHX2	-7.04	12	-1.43	0.076	980	0.941	0.924	17078	0.977
SERPINA12	-7.03	12	-1.43	0.076	981	0.941	0.924	17077	0.977
PDLIM5	-7.03	12	-1.43	0.076	982	0.941	0.924	17076	0.977
FBLN2	-7.03	12	-1.43	0.0762	983	0.941	0.924	17075	0.977
ZSWIM6	-7.03	12	-1.43	0.0762	984	0.941	0.924	17074	0.977
LHFPL2	-7.03	12	-1.43	0.0763	985	0.941	0.924	17073	0.977
MRFAP1L1	-7.03	12	-1.43	0.0763	986	0.941	0.924	17072	0.977
DIP2C	-7.02	12	-1.43	0.0763	987	0.941	0.924	17071	0.977
OR2V1	-7.02	12	-1.43	0.0763	988	0.941	0.924	17070	0.977
SLC22A15	-7.02	12	-1.43	0.0764	989	0.941	0.924	17069	0.977
C1orf65	-7.02	12	-1.43	0.0765	990	0.941	0.924	17068	0.977
OAS2	-7.02	12	-1.43	0.0765	991	0.941	0.923	17067	0.977
C1orf94	-7.01	12	-1.43	0.0768	992	0.941	0.923	17066	0.977
ABLIM2	-7.01	12	-1.43	0.0768	993	0.941	0.923	17065	0.977
RFC4	-7.01	12	-1.43	0.0768	994	0.941	0.923	17064	0.977
TBC1D10C	-7.01	12	-1.43	0.0768	995	0.941	0.923	17063	0.977
QDPR	-7.00	12	-1.43	0.077	996	0.941	0.923	17062	0.977
AP3B2	-7.00	12	-1.43	0.077	997	0.941	0.923	17061	0.977
DPP6	-7.00	12	-1.43	0.077	998	0.941	0.923	17060	0.977
TTC22	-7.00	12	-1.42	0.0771	999	0.941	0.923	17059	0.977
CYC1	-6.99	12	-1.42	0.0772	1000	0.941	0.923	17058	0.977
CMTR2	-6.99	12	-1.42	0.0773	1001	0.941	0.923	17057	0.977
RNF111	-6.99	12	-1.42	0.0774	1002	0.941	0.923	17056	0.977
FBXW8	-6.98	12	-1.42	0.0774	1003	0.941	0.923	17055	0.977
TMEM38A	-6.98	12	-1.42	0.0774	1004	0.941	0.923	17054	0.977
MYOZ3	-6.98	12	-1.42	0.0775	1005	0.941	0.923	17053	0.977
UBE2QL1	-6.98	12	-1.42	0.0776	1006	0.941	0.922	17052	0.977
FNBP4	-6.98	12	-1.42	0.0776	1007	0.941	0.922	17051	0.977
RAB32	-6.98	12	-1.42	0.0776	1008	0.941	0.922	17050	0.977
PRSS53	-6.98	12	-1.42	0.0776	1009	0.941	0.922	17049	0.977
RASGRF1	-6.97	12	-1.42	0.0778	1010	0.941	0.922	17048	0.977
PCDHA5	-6.97	12	-1.42	0.0778	1011	0.941	0.922	17047	0.977
SAMD11	-6.97	12	-1.42	0.0779	1012	0.941	0.922	17046	0.977
PQLC1	-6.97	12	-1.42	0.0779	1013	0.941	0.922	17045	0.977
DLGAP4	-6.96	12	-1.42	0.0781	1014	0.941	0.922	17044	0.977
PTPRN2	-6.96	12	-1.42	0.0782	1015	0.941	0.922	17043	0.977
BPIFA2	-6.95	12	-1.42	0.0783	1016	0.941	0.922	17042	0.977
ACTC1	-6.95	12	-1.42	0.0784	1017	0.941	0.922	17041	0.977
GPR39	-6.95	12	-1.42	0.0785	1018	0.941	0.921	17040	0.976
CDKN2D	-6.94	12	-1.41	0.0787	1019	0.941	0.921	17039	0.976
CDC40	-6.94	12	-1.41	0.0788	1020	0.941	0.921	17038	0.976
NPIPB5	-4.90	6	-1.41	0.0788	1021	0.941	0.921	17037	0.976
FBXO34	-6.93	12	-1.41	0.0789	1022	0.941	0.921	17036	0.976
USH2A	-6.93	12	-1.41	0.079	1023	0.941	0.921	17035	0.976
TACO1	-6.93	12	-1.41	0.079	1024	0.941	0.921	17034	0.976
FTSJ2	-6.93	12	-1.41	0.0791	1025	0.941	0.921	17033	0.976
SLC39A2	-6.92	12	-1.41	0.0792	1026	0.941	0.921	17032	0.976
RAD21L1	-6.92	12	-1.41	0.0792	1027	0.941	0.921	17031	0.976
SIN3B	-6.91	12	-1.41	0.0795	1028	0.941	0.921	17030	0.976
FAM8A1	-6.91	12	-1.41	0.0795	1029	0.941	0.921	17029	0.976
OR51A4	-3.45	3	-1.41	0.0796	1030	0.941	0.92	17028	0.976
IGSF23	-6.91	12	-1.41	0.0796	1031	0.941	0.92	17027	0.976
SCML2	-6.90	12	-1.41	0.0797	1032	0.941	0.92	17026	0.976
PYCRL	-6.90	12	-1.41	0.0798	1033	0.941	0.92	17025	0.976
BTBD7	-6.90	12	-1.41	0.0799	1034	0.941	0.92	17024	0.976
SPOCK3	-6.90	12	-1.41	0.0799	1035	0.941	0.92	17023	0.976
ANXA10	-6.90	12	-1.41	0.0799	1036	0.941	0.92	17022	0.976
TENM3	-6.89	12	-1.40	0.08	1037	0.941	0.92	17021	0.976
SART1	-6.88	12	-1.40	0.0803	1038	0.941	0.92	17020	0.976
PPFIBP1	-6.88	12	-1.40	0.0803	1039	0.941	0.92	17019	0.976
SPTBN4	-6.88	12	-1.40	0.0803	1040	0.941	0.92	17018	0.976
DMXL2	-6.88	12	-1.40	0.0805	1041	0.941	0.92	17017	0.976
LSM5	-5.95	9	-1.40	0.0806	1042	0.941	0.919	17016	0.976
FAM208A	-6.87	12	-1.40	0.0808	1043	0.941	0.919	17015	0.976
SDCBP2	-6.87	12	-1.40	0.0808	1044	0.941	0.919	17014	0.976
FGF4	-6.86	12	-1.40	0.0809	1045	0.941	0.919	17013	0.975
IL10RA	-6.85	12	-1.40	0.0812	1046	0.941	0.919	17012	0.975
MRAP	-6.85	12	-1.40	0.0812	1047	0.941	0.919	17011	0.975
ZNF398	-6.85	12	-1.40	0.0812	1048	0.941	0.919	17010	0.975
IL1A	-6.85	12	-1.40	0.0813	1049	0.941	0.919	17009	0.975
MAGEB18	-6.85	12	-1.40	0.0813	1050	0.941	0.919	17008	0.975
MRPS18A	-6.85	12	-1.40	0.0814	1051	0.941	0.919	17007	0.975
GPR31	-6.84	12	-1.40	0.0814	1052	0.941	0.919	17006	0.975
PRPH	-6.84	12	-1.39	0.0816	1053	0.941	0.918	17005	0.975
GCFC2	-6.84	12	-1.39	0.0816	1054	0.941	0.918	17004	0.975
MX1	-6.84	12	-1.39	0.0816	1055	0.941	0.918	17003	0.975
ACVRL1	-6.83	12	-1.39	0.0817	1056	0.941	0.918	17002	0.975
KPTN	-6.83	12	-1.39	0.0818	1057	0.941	0.918	17001	0.975
ZNF800	-6.83	12	-1.39	0.0818	1058	0.941	0.918	17000	0.975
RAB3IL1	-6.83	12	-1.39	0.0818	1059	0.941	0.918	16999	0.975
VN1R1	-6.83	12	-1.39	0.0819	1060	0.941	0.918	16998	0.975
SYNGR2	-6.83	12	-1.39	0.0819	1061	0.941	0.918	16997	0.975
C6orf163	-6.82	12	-1.39	0.082	1062	0.941	0.918	16996	0.975
RTP3	-6.82	12	-1.39	0.082	1063	0.941	0.918	16995	0.975
GRAP	-6.82	12	-1.39	0.0821	1064	0.941	0.918	16994	0.975
MN1	-6.82	12	-1.39	0.0822	1065	0.941	0.918	16993	0.975
LHX6	-6.82	12	-1.39	0.0822	1066	0.941	0.918	16992	0.975
PACS1	-6.82	12	-1.39	0.0822	1067	0.941	0.918	16991	0.975
NT5C	-6.81	12	-1.39	0.0823	1068	0.941	0.918	16990	0.975
HM13	-6.81	12	-1.39	0.0823	1069	0.941	0.918	16989	0.975
CYP26C1	-6.81	12	-1.39	0.0824	1070	0.941	0.918	16988	0.975
CXXC4	-6.81	12	-1.39	0.0825	1071	0.941	0.918	16987	0.975
NDUFAF1	-6.81	12	-1.39	0.0825	1072	0.941	0.918	16986	0.975
ITGA11	-6.80	12	-1.39	0.0826	1073	0.941	0.917	16985	0.975
S1PR1	-6.80	12	-1.39	0.0826	1074	0.941	0.917	16984	0.975
TAL2	-6.80	12	-1.39	0.0827	1075	0.941	0.917	16983	0.975
ZNF141	-5.89	9	-1.39	0.0827	1076	0.941	0.917	16982	0.975
TXLNA	-6.80	12	-1.39	0.0827	1077	0.941	0.917	16981	0.975
KCNH2	-6.80	12	-1.39	0.0828	1078	0.941	0.917	16980	0.975
SPTLC3	-6.80	12	-1.39	0.0828	1079	0.941	0.917	16979	0.975
OR52L1	-6.79	12	-1.39	0.0829	1080	0.941	0.917	16978	0.975
EME2	-6.79	12	-1.39	0.0829	1081	0.941	0.917	16977	0.975
NDUFB4	-6.79	12	-1.39	0.083	1082	0.941	0.917	16976	0.975
WNT9B	-6.79	12	-1.38	0.083	1083	0.941	0.917	16975	0.975
HOXB3	-6.78	12	-1.38	0.0833	1084	0.941	0.917	16974	0.975
NAA11	-6.78	12	-1.38	0.0833	1085	0.941	0.917	16973	0.975
MASP2	-6.78	12	-1.38	0.0833	1086	0.941	0.917	16972	0.975
MKNK1	-6.78	12	-1.38	0.0833	1087	0.941	0.917	16971	0.975
KRTAP11-1	-6.78	12	-1.38	0.0833	1088	0.941	0.917	16970	0.975
CXorf61	-6.78	12	-1.38	0.0834	1089	0.941	0.917	16969	0.975
INADL	-6.77	12	-1.38	0.0835	1090	0.941	0.917	16968	0.975
GMIP	-6.77	12	-1.38	0.0835	1091	0.941	0.917	16967	0.975
SHISA9	-6.77	12	-1.38	0.0837	1092	0.941	0.916	16966	0.975
TLX2	-6.77	12	-1.38	0.0837	1093	0.941	0.916	16965	0.975
MEIS3	-6.76	12	-1.38	0.0838	1094	0.941	0.916	16964	0.975
ANAPC7	-6.76	12	-1.38	0.084	1095	0.941	0.916	16963	0.975
FOXN4	-6.75	12	-1.38	0.0841	1096	0.941	0.916	16962	0.975
C11orf82	-6.75	12	-1.38	0.0841	1097	0.941	0.916	16961	0.975
GSPT2	-6.75	12	-1.38	0.0841	1098	0.941	0.916	16960	0.975
XYLT2	-6.75	12	-1.38	0.0841	1099	0.941	0.916	16959	0.975
MUL1	-6.75	12	-1.38	0.0842	1100	0.941	0.916	16958	0.975
LGALS4	-6.75	12	-1.38	0.0842	1101	0.941	0.916	16957	0.975
BIRC2	-6.75	12	-1.38	0.0842	1102	0.941	0.916	16956	0.975
PCK2	-6.74	12	-1.38	0.0844	1103	0.941	0.916	16955	0.975
RBM42	-6.74	12	-1.38	0.0845	1104	0.941	0.916	16954	0.975
FOXD1	-6.74	12	-1.37	0.0846	1105	0.941	0.915	16953	0.975
NPEPL1	-6.72	12	-1.37	0.0851	1106	0.941	0.915	16952	0.975
CCDC101	-6.71	12	-1.37	0.0852	1107	0.941	0.915	16951	0.974
C21orf119	-6.71	12	-1.37	0.0852	1108	0.941	0.915	16950	0.974
RARRES3	-6.71	12	-1.37	0.0853	1109	0.941	0.915	16949	0.974
PSPN	-6.71	12	-1.37	0.0854	1110	0.941	0.915	16948	0.974
SLC4A4	-6.71	12	-1.37	0.0854	1111	0.941	0.915	16947	0.974
GPR182	-6.71	12	-1.37	0.0855	1112	0.941	0.915	16946	0.974
FAR2	-6.71	12	-1.37	0.0855	1113	0.941	0.915	16945	0.974
GOLGA8R	-4.74	6	-1.37	0.0855	1114	0.941	0.914	16944	0.974
TICAM1	-6.71	12	-1.37	0.0855	1115	0.941	0.914	16943	0.974
C10orf12	-6.71	12	-1.37	0.0855	1116	0.941	0.914	16942	0.974
SPATA31A6	-6.70	12	-1.37	0.0856	1117	0.941	0.914	16941	0.974
FAM83E	-6.70	12	-1.37	0.0856	1118	0.941	0.914	16940	0.974
SNX18	-6.70	12	-1.37	0.0857	1119	0.941	0.914	16939	0.974
ADSSL1	-6.70	12	-1.37	0.0857	1120	0.941	0.914	16938	0.974
POLA2	-6.70	12	-1.37	0.0857	1121	0.941	0.914	16937	0.974
ARHGEF10L	-6.70	12	-1.37	0.0857	1122	0.941	0.914	16936	0.974
COX6C	-4.74	6	-1.37	0.0858	1123	0.941	0.914	16935	0.974
UBE2F	-6.70	12	-1.37	0.0858	1124	0.941	0.914	16934	0.974
TTN	-6.69	12	-1.37	0.0859	1125	0.941	0.914	16933	0.974
PSMB11	-6.69	12	-1.37	0.086	1126	0.941	0.914	16932	0.974
KDM2A	-6.69	12	-1.37	0.086	1127	0.941	0.914	16931	0.974
DSG3	-6.69	12	-1.37	0.086	1128	0.941	0.914	16930	0.974
EMC10	-6.68	12	-1.36	0.0862	1129	0.941	0.914	16929	0.974
CASC4	-6.68	12	-1.36	0.0862	1130	0.941	0.914	16928	0.974
NEU2	-6.68	12	-1.36	0.0862	1131	0.941	0.914	16927	0.974
TCF23	-6.67	12	-1.36	0.0865	1132	0.941	0.914	16926	0.974
EMC7	-6.67	12	-1.36	0.0865	1133	0.941	0.913	16925	0.974
GNPDA1	-6.67	12	-1.36	0.0866	1134	0.941	0.913	16924	0.974
XRCC2	-6.67	12	-1.36	0.0866	1135	0.941	0.913	16923	0.974
PLXNA4	-6.67	12	-1.36	0.0866	1136	0.941	0.913	16922	0.974
CIB3	-6.67	12	-1.36	0.0867	1137	0.941	0.913	16921	0.974
ETV7	-6.67	12	-1.36	0.0867	1138	0.941	0.913	16920	0.974
ETS1	-6.67	12	-1.36	0.0867	1139	0.941	0.913	16919	0.974
GABBR2	-6.66	12	-1.36	0.0869	1140	0.941	0.913	16918	0.974
METTL7A	-6.66	12	-1.36	0.0869	1141	0.941	0.913	16917	0.974
C1orf63	-6.66	12	-1.36	0.087	1142	0.941	0.913	16916	0.974
LacZ	-32.61	288	-1.36	0.087	1143	0.941	0.913	16915	0.974
YDJC	-6.65	12	-1.36	0.0872	1144	0.941	0.913	16914	0.974
RTN4RL2	-6.64	12	-1.36	0.0874	1145	0.941	0.913	16913	0.974
ART5	-6.64	12	-1.36	0.0874	1146	0.941	0.913	16912	0.974
RBMS2	-6.64	12	-1.36	0.0875	1147	0.941	0.913	16911	0.974
C1orf216	-6.64	12	-1.36	0.0875	1148	0.941	0.913	16910	0.974
BMPR1B	-6.64	12	-1.36	0.0875	1149	0.941	0.912	16909	0.974
HYAL2	-6.64	12	-1.36	0.0876	1150	0.941	0.912	16908	0.974
EGLN3	-6.64	12	-1.36	0.0876	1151	0.941	0.912	16907	0.974
PSMA5	-6.63	12	-1.35	0.0877	1152	0.941	0.912	16906	0.974
DUOX2	-6.63	12	-1.35	0.0877	1153	0.941	0.912	16905	0.974
HERC3	-6.63	12	-1.35	0.0878	1154	0.941	0.912	16904	0.974
SMIM15	-5.74	9	-1.35	0.0878	1155	0.941	0.912	16903	0.974
RABIF	-6.63	12	-1.35	0.0879	1156	0.941	0.912	16902	0.974
PRPF4B	-6.63	12	-1.35	0.0879	1157	0.941	0.912	16901	0.974
MAST4	-6.62	12	-1.35	0.088	1158	0.941	0.912	16900	0.974
TMEM150C	-6.62	12	-1.35	0.088	1159	0.941	0.912	16899	0.974
NEUROG3	-6.62	12	-1.35	0.0881	1160	0.941	0.912	16898	0.974
SKOR1	-6.62	12	-1.35	0.0881	1161	0.941	0.912	16897	0.974
HYI	-6.62	12	-1.35	0.0882	1162	0.941	0.912	16896	0.974
VIPR1	-6.62	12	-1.35	0.0882	1163	0.941	0.912	16895	0.974
FBXO40	-6.62	12	-1.35	0.0882	1164	0.941	0.912	16894	0.974
SSUH2	-6.62	12	-1.35	0.0882	1165	0.941	0.912	16893	0.974
HSPB9	-6.62	12	-1.35	0.0882	1166	0.941	0.912	16892	0.974
LRRC66	-6.62	12	-1.35	0.0883	1167	0.941	0.912	16891	0.974
COX15	-6.61	12	-1.35	0.0883	1168	0.941	0.912	16890	0.974
LPCAT1	-6.61	12	-1.35	0.0884	1169	0.941	0.912	16889	0.974
ENPP6	-6.61	12	-1.35	0.0884	1170	0.941	0.912	16888	0.974
UBXN6	-6.61	12	-1.35	0.0884	1171	0.941	0.912	16887	0.974
TNFAIP2	-6.61	12	-1.35	0.0884	1172	0.941	0.912	16886	0.974
MMP14	-6.61	12	-1.35	0.0884	1173	0.941	0.912	16885	0.974
ITPK1	-6.61	12	-1.35	0.0884	1174	0.941	0.912	16884	0.974
FAM110C	-6.61	12	-1.35	0.0884	1175	0.941	0.912	16883	0.974
LBX2	-6.61	12	-1.35	0.0886	1176	0.941	0.911	16882	0.974
FBXO38	-6.60	12	-1.35	0.0886	1177	0.941	0.911	16881	0.974
C21orf33	-6.60	12	-1.35	0.0887	1178	0.941	0.911	16880	0.974
DDX60L	-6.60	12	-1.35	0.0887	1179	0.941	0.911	16879	0.974
CRYBB3	-6.60	12	-1.35	0.0887	1180	0.941	0.911	16878	0.974
IER5L	-6.60	12	-1.35	0.0887	1181	0.941	0.911	16877	0.974
SPEF1	-6.60	12	-1.35	0.0887	1182	0.941	0.911	16876	0.974
LPAR2	-6.60	12	-1.35	0.0889	1183	0.941	0.911	16875	0.974
PHLDB3	-6.59	12	-1.35	0.0889	1184	0.941	0.911	16874	0.974
WNT16	-6.59	12	-1.35	0.0889	1185	0.941	0.911	16873	0.974
MBD6	-6.59	12	-1.35	0.089	1186	0.941	0.911	16872	0.974
PKD2L2	-6.59	12	-1.35	0.089	1187	0.941	0.911	16871	0.974
WNT2	-6.59	12	-1.35	0.0891	1188	0.941	0.911	16870	0.974
TSSC4	-6.59	12	-1.35	0.0891	1189	0.941	0.911	16869	0.974
VIPAS39	-6.59	12	-1.35	0.0892	1190	0.941	0.911	16868	0.974
HR	-6.58	12	-1.35	0.0893	1191	0.941	0.911	16867	0.974
SPAG6	-6.58	12	-1.34	0.0894	1192	0.941	0.911	16866	0.974
ATXN2	-6.58	12	-1.34	0.0894	1193	0.941	0.911	16865	0.974
PLCD1	-6.58	12	-1.34	0.0895	1194	0.941	0.911	16864	0.974
TCF19	-6.57	12	-1.34	0.0896	1195	0.941	0.91	16863	0.974
RBFOX2	-6.57	12	-1.34	0.0897	1196	0.941	0.91	16862	0.974
ARIH2	-6.57	12	-1.34	0.0897	1197	0.941	0.91	16861	0.974
ZNF350	-6.57	12	-1.34	0.0897	1198	0.941	0.91	16860	0.974
CYB5D1	-6.56	12	-1.34	0.0898	1199	0.941	0.91	16859	0.974
INS-IGF2	-6.56	12	-1.34	0.0899	1200	0.941	0.91	16858	0.974
RPUSD4	-6.56	12	-1.34	0.09	1201	0.941	0.91	16857	0.974
BRF2	-6.55	12	-1.34	0.0902	1202	0.941	0.91	16856	0.974
PER1	-6.55	12	-1.34	0.0903	1203	0.941	0.91	16855	0.974
CRP	-6.55	12	-1.34	0.0904	1204	0.941	0.91	16854	0.974
RP1	-6.54	12	-1.34	0.0906	1205	0.941	0.909	16853	0.974
DHDH	-6.54	12	-1.34	0.0906	1206	0.941	0.909	16852	0.974
OSBP	-6.54	12	-1.34	0.0907	1207	0.941	0.909	16851	0.974
RHNO1	-6.54	12	-1.34	0.0908	1208	0.941	0.909	16850	0.974
TRIM21	-6.53	12	-1.34	0.0908	1209	0.941	0.909	16849	0.974
EHMT2	-6.53	12	-1.34	0.0909	1210	0.941	0.909	16848	0.974
TOMM20L	-6.53	12	-1.33	0.091	1211	0.941	0.909	16847	0.974
CPNE6	-6.51	12	-1.33	0.0915	1212	0.941	0.909	16846	0.974
HOXB1	-6.51	12	-1.33	0.0915	1213	0.941	0.908	16845	0.974
RGS12	-6.51	12	-1.33	0.0916	1214	0.941	0.908	16844	0.974
USP6	-6.50	12	-1.33	0.0917	1215	0.941	0.908	16843	0.974
TRIM62	-6.50	12	-1.33	0.0918	1216	0.941	0.908	16842	0.974
TOX4	-6.50	12	-1.33	0.0919	1217	0.941	0.908	16841	0.974
TOP3B	-6.50	12	-1.33	0.0919	1218	0.941	0.908	16840	0.974
ANG	-6.50	12	-1.33	0.0919	1219	0.941	0.908	16839	0.974
ARHGEF40	-6.50	12	-1.33	0.092	1220	0.941	0.908	16838	0.974
ARID1A	-6.49	12	-1.33	0.0921	1221	0.941	0.908	16837	0.974
DLX3	-6.49	12	-1.33	0.0922	1222	0.941	0.908	16836	0.974
ELFN1	-6.49	12	-1.33	0.0923	1223	0.941	0.908	16835	0.974
PSD	-6.48	12	-1.33	0.0924	1224	0.941	0.908	16834	0.974
C12orf57	-6.48	12	-1.33	0.0925	1225	0.941	0.907	16833	0.973
WDR88	-6.48	12	-1.32	0.0926	1226	0.941	0.907	16832	0.973
PYDC2	-6.47	12	-1.32	0.0927	1227	0.941	0.907	16831	0.973
HAO2	-6.47	12	-1.32	0.0927	1228	0.941	0.907	16830	0.973
PDIA3	-6.47	12	-1.32	0.0927	1229	0.941	0.907	16829	0.973
CCBL2	-6.47	12	-1.32	0.0929	1230	0.941	0.907	16828	0.973
LRRC72	-6.47	12	-1.32	0.093	1231	0.941	0.907	16827	0.973
TFAP2B	-6.46	12	-1.32	0.093	1232	0.941	0.907	16826	0.973
TIMMDC1	-6.46	12	-1.32	0.0931	1233	0.941	0.907	16825	0.973
CGRRF1	-6.46	12	-1.32	0.0933	1234	0.941	0.907	16824	0.973
TRIM22	-6.45	12	-1.32	0.0934	1235	0.941	0.907	16823	0.973
SHARPIN	-6.45	12	-1.32	0.0934	1236	0.941	0.907	16822	0.973
NR2F2	-6.45	12	-1.32	0.0934	1237	0.941	0.907	16821	0.973
MAGT1	-6.45	12	-1.32	0.0934	1238	0.941	0.907	16820	0.973
TPBG	-6.45	12	-1.32	0.0935	1239	0.941	0.907	16819	0.973
MPZ	-6.45	12	-1.32	0.0935	1240	0.941	0.907	16818	0.973
GPR17	-6.45	12	-1.32	0.0935	1241	0.941	0.907	16817	0.973
HYKK	-6.45	12	-1.32	0.0935	1242	0.941	0.906	16816	0.973
TMEFF2	-6.44	12	-1.32	0.0936	1243	0.941	0.906	16815	0.973
C20orf141	-6.44	12	-1.32	0.0937	1244	0.941	0.906	16814	0.973
C3orf27	-6.44	12	-1.32	0.0937	1245	0.941	0.906	16813	0.973
LAX1	-6.44	12	-1.32	0.0938	1246	0.941	0.906	16812	0.973
NCKAP1L	-6.44	12	-1.32	0.0938	1247	0.941	0.906	16811	0.973
IFNE	-6.44	12	-1.32	0.0939	1248	0.941	0.906	16810	0.973
FUT4	-6.44	12	-1.32	0.0939	1249	0.941	0.906	16809	0.973
RHOQ	-6.43	12	-1.32	0.094	1250	0.941	0.906	16808	0.973
GNLY	-6.43	12	-1.32	0.094	1251	0.941	0.906	16807	0.973
AGTRAP	-6.43	12	-1.32	0.0942	1252	0.941	0.906	16806	0.973
OR8S1	-6.43	12	-1.32	0.0942	1253	0.941	0.906	16805	0.973
KCNE1	-6.43	12	-1.32	0.0942	1254	0.941	0.906	16804	0.973
AP1M2	-6.43	12	-1.32	0.0942	1255	0.941	0.906	16803	0.973
GRIK5	-6.43	12	-1.32	0.0942	1256	0.941	0.906	16802	0.973
SLC6A19	-6.43	12	-1.31	0.0943	1257	0.941	0.906	16801	0.973
FERMT1	-6.42	12	-1.31	0.0943	1258	0.941	0.906	16800	0.973
MSRB2	-6.42	12	-1.31	0.0946	1259	0.941	0.905	16799	0.973
AVIL	-6.41	12	-1.31	0.0947	1260	0.941	0.905	16798	0.973
ZMYND19	-6.41	12	-1.31	0.0948	1261	0.941	0.905	16797	0.973
NDUFAF3	-6.41	12	-1.31	0.0949	1262	0.941	0.905	16796	0.973
PIFO	-6.40	12	-1.31	0.095	1263	0.941	0.905	16795	0.973
CAB39	-6.40	12	-1.31	0.095	1264	0.941	0.905	16794	0.973
AKR1B10	-6.40	12	-1.31	0.095	1265	0.941	0.905	16793	0.973
DTD2	-6.40	12	-1.31	0.095	1266	0.941	0.905	16792	0.973
CYP27B1	-6.40	12	-1.31	0.0952	1267	0.941	0.905	16791	0.973
TNK2	-6.40	12	-1.31	0.0952	1268	0.941	0.905	16790	0.973
TET2	-6.40	12	-1.31	0.0952	1269	0.941	0.905	16789	0.973
RAB36	-6.40	12	-1.31	0.0953	1270	0.941	0.905	16788	0.973
ARAF	-6.39	12	-1.31	0.0954	1271	0.941	0.905	16787	0.973
WHAMM	-6.39	12	-1.31	0.0954	1272	0.941	0.905	16786	0.973
NPFFR2	-6.39	12	-1.31	0.0955	1273	0.941	0.905	16785	0.973
CUEDC1	-6.39	12	-1.31	0.0955	1274	0.941	0.905	16784	0.973
ETAA1	-6.39	12	-1.31	0.0955	1275	0.941	0.905	16783	0.973
FAM107A	-6.39	12	-1.31	0.0955	1276	0.941	0.904	16782	0.973
F7	-6.39	12	-1.31	0.0955	1277	0.941	0.904	16781	0.973
RBMXL2	-6.38	12	-1.31	0.0956	1278	0.941	0.904	16780	0.973
HSD17B13	-6.38	12	-1.31	0.0956	1279	0.941	0.904	16779	0.973
NDUFB11	-6.38	12	-1.31	0.0957	1280	0.941	0.904	16778	0.973
TRAF4	-6.38	12	-1.31	0.0958	1281	0.941	0.904	16777	0.973
RDH8	-6.38	12	-1.31	0.0958	1282	0.941	0.904	16776	0.973
PLA2G4F	-6.37	12	-1.31	0.0959	1283	0.941	0.904	16775	0.973
QTRTD1	-6.37	12	-1.30	0.096	1284	0.941	0.904	16774	0.973
GALNT14	-6.37	12	-1.30	0.096	1285	0.941	0.904	16773	0.973
XCR1	-6.37	12	-1.30	0.096	1286	0.941	0.904	16772	0.973
C11orf45	-6.37	12	-1.30	0.0961	1287	0.941	0.904	16771	0.973
ZNF628	-6.37	12	-1.30	0.0961	1288	0.941	0.904	16770	0.973
ARHGAP28	-6.37	12	-1.30	0.0961	1289	0.941	0.904	16769	0.973
ABHD12	-6.37	12	-1.30	0.0962	1290	0.941	0.904	16768	0.973
HIST1H3G	-3.18	3	-1.30	0.0962	1291	0.941	0.904	16767	0.973
HOXD10	-6.36	12	-1.30	0.0963	1292	0.941	0.904	16766	0.973
SQRDL	-6.36	12	-1.30	0.0964	1293	0.941	0.904	16765	0.973
TRIM68	-6.36	12	-1.30	0.0964	1294	0.941	0.904	16764	0.973
EBF1	-6.36	12	-1.30	0.0965	1295	0.941	0.904	16763	0.973
PVRL1	-6.36	12	-1.30	0.0965	1296	0.941	0.903	16762	0.973
KIF5A	-6.35	12	-1.30	0.0967	1297	0.941	0.903	16761	0.973
PCDHGA6	-6.35	12	-1.30	0.0967	1298	0.941	0.903	16760	0.973
ANKRD53	-6.35	12	-1.30	0.0967	1299	0.941	0.903	16759	0.973
AKR7A3	-6.35	12	-1.30	0.0969	1300	0.941	0.903	16758	0.973
VAX2	-6.34	12	-1.30	0.097	1301	0.941	0.903	16757	0.973
OR10A6	-5.49	9	-1.30	0.097	1302	0.941	0.903	16756	0.973
LLPH	-5.49	9	-1.30	0.0971	1303	0.941	0.903	16755	0.973
CCDC142	-6.34	12	-1.30	0.0971	1304	0.941	0.903	16754	0.973
LCT	-6.34	12	-1.30	0.0972	1305	0.941	0.903	16753	0.973
GBP1	-6.33	12	-1.30	0.0973	1306	0.941	0.903	16752	0.973
TACSTD2	-6.33	12	-1.30	0.0973	1307	0.941	0.903	16751	0.973
IDH3B	-6.33	12	-1.30	0.0974	1308	0.941	0.903	16750	0.973
CNTNAP1	-6.33	12	-1.30	0.0974	1309	0.941	0.903	16749	0.973
DTNA	-6.33	12	-1.30	0.0974	1310	0.941	0.903	16748	0.973
ORAI2	-6.33	12	-1.30	0.0975	1311	0.941	0.903	16747	0.973
CCNO	-6.32	12	-1.30	0.0976	1312	0.941	0.902	16746	0.973
PTER	-6.32	12	-1.30	0.0976	1313	0.941	0.902	16745	0.973
WBP1	-6.32	12	-1.29	0.0977	1314	0.941	0.902	16744	0.973
RELA	-6.32	12	-1.29	0.0977	1315	0.941	0.902	16743	0.973
HAPLN4	-6.32	12	-1.29	0.0977	1316	0.941	0.902	16742	0.973
FAM134A	-6.32	12	-1.29	0.0978	1317	0.941	0.902	16741	0.973
LEPR	-6.31	12	-1.29	0.098	1318	0.941	0.902	16740	0.973
KRTAP6-1	-5.47	9	-1.29	0.098	1319	0.941	0.902	16739	0.973
NOX5	-6.31	12	-1.29	0.0981	1320	0.941	0.902	16738	0.973
SLCO1C1	-6.31	12	-1.29	0.0982	1321	0.941	0.902	16737	0.973
TRIM16	-6.30	12	-1.29	0.0983	1322	0.941	0.902	16736	0.973
NFAM1	-6.30	12	-1.29	0.0983	1323	0.941	0.902	16735	0.973
PODXL2	-6.30	12	-1.29	0.0983	1324	0.941	0.902	16734	0.973
IFNAR1	-6.30	12	-1.29	0.0984	1325	0.941	0.902	16733	0.973
ZFP41	-6.30	12	-1.29	0.0984	1326	0.941	0.902	16732	0.973
C9orf116	-6.29	12	-1.29	0.0986	1327	0.941	0.901	16731	0.973
BCL2L15	-6.29	12	-1.29	0.0986	1328	0.941	0.901	16730	0.973
C15orf61	-6.29	12	-1.29	0.0986	1329	0.941	0.901	16729	0.973
LRRC30	-6.29	12	-1.29	0.0987	1330	0.941	0.901	16728	0.973
CYYR1	-6.29	12	-1.29	0.0987	1331	0.941	0.901	16727	0.973
MUSK	-6.29	12	-1.29	0.0987	1332	0.941	0.901	16726	0.973
GLRA1	-6.29	12	-1.29	0.0988	1333	0.941	0.901	16725	0.973
KRT12	-6.29	12	-1.29	0.0988	1334	0.941	0.901	16724	0.973
RAB6C	-6.29	12	-1.29	0.0988	1335	0.941	0.901	16723	0.973
ATRX	-6.29	12	-1.29	0.0988	1336	0.941	0.901	16722	0.973
FBXO3	-6.29	12	-1.29	0.0988	1337	0.941	0.901	16721	0.973
FOXF2	-6.29	12	-1.29	0.0989	1338	0.941	0.901	16720	0.973
IYD	-6.28	12	-1.29	0.099	1339	0.941	0.901	16719	0.973
GLI1	-6.27	12	-1.29	0.0993	1340	0.941	0.901	16718	0.973
ACACB	-6.27	12	-1.29	0.0993	1341	0.941	0.901	16717	0.973
HEPACAM	-6.27	12	-1.29	0.0993	1342	0.941	0.901	16716	0.973
NTM	-6.27	12	-1.29	0.0994	1343	0.941	0.901	16715	0.973
UNC119	-6.27	12	-1.28	0.0994	1344	0.941	0.901	16714	0.973
STK35	-6.27	12	-1.28	0.0994	1345	0.941	0.901	16713	0.973
KRT75	-6.27	12	-1.28	0.0994	1346	0.941	0.901	16712	0.973
C1orf110	-6.27	12	-1.28	0.0995	1347	0.941	0.901	16711	0.973
TMEM65	-6.27	12	-1.28	0.0995	1348	0.941	0.9	16710	0.973
ZNF333	-6.26	12	-1.28	0.0996	1349	0.941	0.9	16709	0.973
UBE2R2	-6.26	12	-1.28	0.0996	1350	0.941	0.9	16708	0.973
KBTBD6	-6.26	12	-1.28	0.0997	1351	0.941	0.9	16707	0.973
KCNH6	-6.26	12	-1.28	0.0998	1352	0.941	0.9	16706	0.973
MROH2B	-6.26	12	-1.28	0.0998	1353	0.941	0.9	16705	0.973
CEACAM21	-6.26	12	-1.28	0.0998	1354	0.941	0.9	16704	0.973
TRIM9	-6.25	12	-1.28	0.1	1355	0.941	0.9	16703	0.973
MEST	-6.25	12	-1.28	0.1	1356	0.941	0.9	16702	0.973
HRG	-6.25	12	-1.28	0.1	1357	0.941	0.9	16701	0.973
MARCH3	-6.25	12	-1.28	0.1	1358	0.941	0.9	16700	0.973
ARID4A	-6.24	12	-1.28	0.1	1359	0.941	0.9	16699	0.973
BOD1L2	-6.24	12	-1.28	0.1	1360	0.941	0.9	16698	0.973
KCNJ6	-6.24	12	-1.28	0.1	1361	0.941	0.9	16697	0.973
PSPC1	-6.24	12	-1.28	0.1	1362	0.941	0.9	16696	0.973
CEP19	-6.24	12	-1.28	0.1	1363	0.941	0.9	16695	0.973
SGSH	-6.24	12	-1.28	0.1	1364	0.941	0.9	16694	0.973
C1orf101	-6.24	12	-1.28	0.101	1365	0.941	0.899	16693	0.973
IFIH1	-6.23	12	-1.28	0.101	1366	0.941	0.899	16692	0.973
FBLN1	-6.23	12	-1.28	0.101	1367	0.941	0.899	16691	0.973
GFAP	-6.23	12	-1.28	0.101	1368	0.941	0.899	16690	0.973
NGLY1	-6.23	12	-1.28	0.101	1369	0.941	0.899	16689	0.973
CNGB3	-6.23	12	-1.28	0.101	1370	0.941	0.899	16688	0.973
POLL	-6.23	12	-1.28	0.101	1371	0.941	0.899	16687	0.973
TMEM43	-6.22	12	-1.28	0.101	1372	0.941	0.899	16686	0.973
B3GNT4	-6.22	12	-1.28	0.101	1373	0.941	0.899	16685	0.973
TUBA1A	-4.40	6	-1.28	0.101	1374	0.941	0.899	16684	0.973
METTL21B	-6.22	12	-1.28	0.101	1375	0.941	0.899	16683	0.973
PCDH7	-6.22	12	-1.28	0.101	1376	0.941	0.899	16682	0.973
LIMCH1	-6.22	12	-1.28	0.101	1377	0.941	0.899	16681	0.973
TTC30B	-6.22	12	-1.27	0.101	1378	0.941	0.899	16680	0.973
PXMP2	-6.22	12	-1.27	0.101	1379	0.941	0.899	16679	0.973
SPTBN5	-6.21	12	-1.27	0.101	1380	0.941	0.899	16678	0.973
CNR2	-6.21	12	-1.27	0.101	1381	0.941	0.899	16677	0.973
CDC27	-6.21	12	-1.27	0.101	1382	0.941	0.899	16676	0.973
LTC4S	-6.21	12	-1.27	0.101	1383	0.941	0.899	16675	0.973
MYBPH	-6.21	12	-1.27	0.101	1384	0.941	0.899	16674	0.973
CXCR2	-6.21	12	-1.27	0.102	1385	0.941	0.898	16673	0.973
OLIG1	-6.21	12	-1.27	0.102	1386	0.941	0.898	16672	0.973
FKBP11	-6.21	12	-1.27	0.102	1387	0.941	0.898	16671	0.973
CAPN10	-6.21	12	-1.27	0.102	1388	0.941	0.898	16670	0.973
ABCB6	-6.20	12	-1.27	0.102	1389	0.941	0.898	16669	0.973
CYR61	-6.20	12	-1.27	0.102	1390	0.941	0.898	16668	0.973
SP3	-6.20	12	-1.27	0.102	1391	0.941	0.898	16667	0.973
COL5A1	-6.20	12	-1.27	0.102	1392	0.941	0.898	16666	0.973
SNCAIP	-6.20	12	-1.27	0.102	1393	0.941	0.898	16665	0.973
UGT1A9	-3.10	3	-1.27	0.102	1394	0.941	0.898	16664	0.973
RAB40B	-6.19	12	-1.27	0.102	1395	0.941	0.898	16663	0.973
C19orf81	-6.19	12	-1.27	0.102	1396	0.941	0.898	16662	0.973
ANAPC4	-6.19	12	-1.27	0.102	1397	0.941	0.898	16661	0.973
C22orf23	-6.18	12	-1.27	0.102	1398	0.941	0.898	16660	0.973
LAPTM5	-6.18	12	-1.27	0.102	1399	0.941	0.898	16659	0.973
CDKN2C	-6.18	12	-1.27	0.102	1400	0.941	0.898	16658	0.973
KRTAP20-4	-6.18	12	-1.27	0.102	1401	0.941	0.898	16657	0.973
TACC2	-6.18	12	-1.27	0.103	1402	0.941	0.897	16656	0.973
IDUA	-6.18	12	-1.27	0.103	1403	0.941	0.897	16655	0.973
ASB7	-6.17	12	-1.27	0.103	1404	0.941	0.897	16654	0.973
ABCD4	-6.17	12	-1.27	0.103	1405	0.941	0.897	16653	0.973
C11orf88	-6.17	12	-1.27	0.103	1406	0.941	0.897	16652	0.973
FLRT3	-6.17	12	-1.27	0.103	1407	0.941	0.897	16651	0.973
ZNF696	-6.17	12	-1.27	0.103	1408	0.941	0.897	16650	0.973
RNF41	-6.17	12	-1.27	0.103	1409	0.941	0.897	16649	0.973
CDK2AP1	-6.17	12	-1.27	0.103	1410	0.941	0.897	16648	0.973
RIPPLY2	-6.16	12	-1.26	0.103	1411	0.941	0.897	16647	0.973
TTC23L	-6.16	12	-1.26	0.103	1412	0.941	0.897	16646	0.973
KPNA3	-6.16	12	-1.26	0.103	1413	0.941	0.897	16645	0.973
CASC1	-6.16	12	-1.26	0.103	1414	0.941	0.897	16644	0.973
C19orf10	-6.15	12	-1.26	0.103	1415	0.941	0.897	16643	0.973
GSX2	-6.15	12	-1.26	0.103	1416	0.941	0.897	16642	0.973
ZDHHC8	-6.15	12	-1.26	0.104	1417	0.941	0.896	16641	0.973
C6orf106	-6.14	12	-1.26	0.104	1418	0.941	0.896	16640	0.973
DCAF4	-6.14	12	-1.26	0.104	1419	0.941	0.896	16639	0.973
SPATA18	-6.14	12	-1.26	0.104	1420	0.941	0.896	16638	0.973
LMO4	-6.14	12	-1.26	0.104	1421	0.941	0.896	16637	0.973
VRTN	-6.14	12	-1.26	0.104	1422	0.941	0.896	16636	0.973
PNPLA1	-6.13	12	-1.26	0.104	1423	0.941	0.896	16635	0.973
DOK3	-6.13	12	-1.26	0.104	1424	0.941	0.896	16634	0.972
PSEN2	-6.13	12	-1.26	0.104	1425	0.941	0.896	16633	0.972
ST6GALNAC2	-6.13	12	-1.26	0.104	1426	0.941	0.896	16632	0.972
AXIN2	-6.13	12	-1.26	0.104	1427	0.941	0.896	16631	0.972
ASIC1	-6.12	12	-1.26	0.104	1428	0.941	0.896	16630	0.972
FAM136A	-5.30	9	-1.26	0.104	1429	0.941	0.896	16629	0.972
DMXL1	-6.12	12	-1.26	0.105	1430	0.941	0.895	16628	0.972
CABIN1	-6.12	12	-1.26	0.105	1431	0.941	0.895	16627	0.972
ETNK2	-6.12	12	-1.26	0.105	1432	0.941	0.895	16626	0.972
UCN2	-6.12	12	-1.26	0.105	1433	0.941	0.895	16625	0.972
ATAT1	-6.11	12	-1.25	0.105	1434	0.941	0.895	16624	0.972
UBASH3B	-6.11	12	-1.25	0.105	1435	0.941	0.895	16623	0.972
CRYGD	-6.11	12	-1.25	0.105	1436	0.941	0.895	16622	0.972
TTC39A	-6.11	12	-1.25	0.105	1437	0.941	0.895	16621	0.972
CA7	-6.11	12	-1.25	0.105	1438	0.941	0.895	16620	0.972
NAA38	-6.10	12	-1.25	0.105	1439	0.941	0.895	16619	0.972
ST5	-6.10	12	-1.25	0.105	1440	0.941	0.895	16618	0.972
CACNB4	-6.10	12	-1.25	0.105	1441	0.941	0.895	16617	0.972
CCDC159	-6.10	12	-1.25	0.105	1442	0.941	0.895	16616	0.972
ZBTB12	-6.09	12	-1.25	0.106	1443	0.941	0.894	16615	0.972
IGSF9	-6.09	12	-1.25	0.106	1444	0.941	0.894	16614	0.972
SLC16A14	-6.09	12	-1.25	0.106	1445	0.941	0.894	16613	0.972
CYP4F3	-6.09	12	-1.25	0.106	1446	0.941	0.894	16612	0.972
CEP350	-6.09	12	-1.25	0.106	1447	0.941	0.894	16611	0.972
CDCA5	-6.09	12	-1.25	0.106	1448	0.941	0.894	16610	0.972
SNW1	-6.09	12	-1.25	0.106	1449	0.941	0.894	16609	0.972
TEC	-6.08	12	-1.25	0.106	1450	0.941	0.894	16608	0.972
GLRX5	-6.08	12	-1.25	0.106	1451	0.941	0.894	16607	0.972
PDE3B	-6.07	12	-1.25	0.106	1452	0.941	0.894	16606	0.972
RALGAPA2	-6.07	12	-1.25	0.106	1453	0.941	0.894	16605	0.972
SCG3	-6.07	12	-1.25	0.106	1454	0.941	0.894	16604	0.972
GPRIN1	-6.06	12	-1.25	0.107	1455	0.941	0.893	16603	0.972
PEX13	-6.06	12	-1.24	0.107	1456	0.941	0.893	16602	0.972
LMO7	-6.06	12	-1.24	0.107	1457	0.941	0.893	16601	0.972
PLA2G12A	-6.06	12	-1.24	0.107	1458	0.941	0.893	16600	0.972
TCF3	-6.06	12	-1.24	0.107	1459	0.941	0.893	16599	0.972
TIGD2	-6.05	12	-1.24	0.107	1460	0.941	0.893	16598	0.972
BASP1	-6.05	12	-1.24	0.107	1461	0.941	0.893	16597	0.972
SLC25A38	-6.05	12	-1.24	0.107	1462	0.941	0.893	16596	0.972
RIMS3	-6.05	12	-1.24	0.107	1463	0.941	0.893	16595	0.972
BACH1	-6.04	12	-1.24	0.107	1464	0.941	0.893	16594	0.971
POLE	-6.04	12	-1.24	0.107	1465	0.941	0.893	16593	0.971
ASB9	-6.04	12	-1.24	0.107	1466	0.941	0.893	16592	0.971
ALX3	-6.04	12	-1.24	0.107	1467	0.941	0.893	16591	0.971
TMEM178B	-6.04	12	-1.24	0.107	1468	0.941	0.893	16590	0.971
BSX	-6.03	12	-1.24	0.108	1469	0.941	0.892	16589	0.971
CPA3	-6.03	12	-1.24	0.108	1470	0.941	0.892	16588	0.971
NUCB1	-6.03	12	-1.24	0.108	1471	0.941	0.892	16587	0.971
KRT26	-6.03	12	-1.24	0.108	1472	0.941	0.892	16586	0.971
RERGL	-6.03	12	-1.24	0.108	1473	0.941	0.892	16585	0.971
GPR176	-6.01	12	-1.24	0.108	1474	0.941	0.892	16584	0.971
KIF1A	-6.01	12	-1.24	0.108	1475	0.941	0.892	16583	0.971
ATOH8	-6.01	12	-1.23	0.109	1476	0.941	0.891	16582	0.971
PLEKHF1	-6.01	12	-1.23	0.109	1477	0.941	0.891	16581	0.971
UBE2V2	-6.00	12	-1.23	0.109	1478	0.941	0.891	16580	0.971
NKX6-2	-6.00	12	-1.23	0.109	1479	0.941	0.891	16579	0.971
CCDC71	-6.00	12	-1.23	0.109	1480	0.941	0.891	16578	0.971
EIF4EBP1	-6.00	12	-1.23	0.109	1481	0.941	0.891	16577	0.971
GDF5	-5.99	12	-1.23	0.109	1482	0.941	0.891	16576	0.971
TRIM61	-5.99	12	-1.23	0.109	1483	0.941	0.891	16575	0.971
CYP17A1	-5.99	12	-1.23	0.109	1484	0.941	0.891	16574	0.971
BICD2	-5.99	12	-1.23	0.109	1485	0.941	0.891	16573	0.971
EPHB2	-5.99	12	-1.23	0.109	1486	0.941	0.891	16572	0.971
CCNB2	-5.99	12	-1.23	0.109	1487	0.941	0.891	16571	0.971
WHSC1	-5.99	12	-1.23	0.109	1488	0.941	0.891	16570	0.971
RRP12	-5.99	12	-1.23	0.109	1489	0.941	0.891	16569	0.971
LY6G6D	-5.98	12	-1.23	0.109	1490	0.941	0.891	16568	0.971
2001-09-01	-5.98	12	-1.23	0.109	1491	0.941	0.891	16567	0.971
FGF17	-5.98	12	-1.23	0.11	1492	0.941	0.89	16566	0.971
CEP85L	-5.98	12	-1.23	0.11	1493	0.941	0.89	16565	0.971
KCNK15	-5.98	12	-1.23	0.11	1494	0.941	0.89	16564	0.971
VSX1	-5.98	12	-1.23	0.11	1495	0.941	0.89	16563	0.971
LRIF1	-5.97	12	-1.23	0.11	1496	0.941	0.89	16562	0.971
CDX1	-5.97	12	-1.23	0.11	1497	0.941	0.89	16561	0.971
WDR34	-5.97	12	-1.23	0.11	1498	0.941	0.89	16560	0.971
TP53	-5.97	12	-1.23	0.11	1499	0.941	0.89	16559	0.971
TMEM129	-5.97	12	-1.23	0.11	1500	0.941	0.89	16558	0.971
CHRNA1	-5.96	12	-1.23	0.11	1501	0.941	0.89	16557	0.971
PGM5	-5.96	12	-1.23	0.11	1502	0.941	0.89	16556	0.971
DNAJC19	-5.16	9	-1.23	0.11	1503	0.941	0.89	16555	0.971
GPRIN2	-5.96	12	-1.23	0.11	1504	0.941	0.89	16554	0.971
ANKS1B	-5.96	12	-1.22	0.11	1505	0.941	0.89	16553	0.97
CCKBR	-5.96	12	-1.22	0.11	1506	0.941	0.89	16552	0.97
RPGRIP1	-5.95	12	-1.22	0.11	1507	0.941	0.89	16551	0.97
C1orf195	-5.95	12	-1.22	0.111	1508	0.941	0.889	16550	0.97
KLF1	-5.95	12	-1.22	0.111	1509	0.941	0.889	16549	0.97
MDGA2	-5.94	12	-1.22	0.111	1510	0.941	0.889	16548	0.97
GRAMD2	-5.94	12	-1.22	0.111	1511	0.941	0.889	16547	0.97
CCDC69	-5.94	12	-1.22	0.111	1512	0.941	0.889	16546	0.97
SPOCK1	-5.94	12	-1.22	0.111	1513	0.941	0.889	16545	0.97
HRASLS2	-5.94	12	-1.22	0.111	1514	0.941	0.889	16544	0.97
C19orf45	-5.94	12	-1.22	0.111	1515	0.941	0.889	16543	0.97
IRF6	-5.94	12	-1.22	0.111	1516	0.941	0.889	16542	0.97
PSMD9	-5.93	12	-1.22	0.111	1517	0.941	0.889	16541	0.97
SLC22A13	-5.93	12	-1.22	0.111	1518	0.941	0.889	16540	0.97
ADRB1	-5.93	12	-1.22	0.111	1519	0.941	0.889	16539	0.97
ATP11A	-5.93	12	-1.22	0.111	1520	0.941	0.889	16538	0.97
CUX2	-5.93	12	-1.22	0.111	1521	0.941	0.889	16537	0.97
TMEM155	-5.13	9	-1.22	0.111	1522	0.941	0.889	16536	0.97
NPHS2	-5.93	12	-1.22	0.111	1523	0.941	0.889	16535	0.97
C17orf53	-5.93	12	-1.22	0.111	1524	0.941	0.889	16534	0.97
GALNTL6	-5.92	12	-1.22	0.112	1525	0.941	0.888	16533	0.97
TRIM32	-5.92	12	-1.22	0.112	1526	0.941	0.888	16532	0.97
KLF6	-5.92	12	-1.22	0.112	1527	0.941	0.888	16531	0.97
MXD1	-5.92	12	-1.22	0.112	1528	0.941	0.888	16530	0.97
TET1	-5.92	12	-1.22	0.112	1529	0.941	0.888	16529	0.97
NID1	-5.92	12	-1.22	0.112	1530	0.941	0.888	16528	0.97
TMEM202	-5.92	12	-1.22	0.112	1531	0.941	0.888	16527	0.97
FAM124A	-5.92	12	-1.22	0.112	1532	0.941	0.888	16526	0.97
LMBR1L	-5.92	12	-1.22	0.112	1533	0.941	0.888	16525	0.97
ZMYM1	-5.92	12	-1.22	0.112	1534	0.941	0.888	16524	0.97
FAM189B	-5.92	12	-1.22	0.112	1535	0.941	0.888	16523	0.97
VWA3B	-5.91	12	-1.22	0.112	1536	0.941	0.888	16522	0.97
RGAG4	-5.91	12	-1.22	0.112	1537	0.941	0.888	16521	0.97
MYB	-5.91	12	-1.22	0.112	1538	0.941	0.888	16520	0.97
EPHB4	-5.91	12	-1.21	0.112	1539	0.941	0.888	16519	0.97
SLC29A1	-5.90	12	-1.21	0.112	1540	0.941	0.888	16518	0.97
NRTN	-5.90	12	-1.21	0.112	1541	0.941	0.888	16517	0.97
CCL20	-5.90	12	-1.21	0.113	1542	0.941	0.887	16516	0.97
TGFBR3	-5.89	12	-1.21	0.113	1543	0.941	0.887	16515	0.97
DAXX	-5.88	12	-1.21	0.113	1544	0.941	0.887	16514	0.97
CDCA8	-5.88	12	-1.21	0.113	1545	0.941	0.887	16513	0.97
TMEM216	-5.88	12	-1.21	0.113	1546	0.941	0.887	16512	0.97
PURB	-5.88	12	-1.21	0.113	1547	0.941	0.887	16511	0.97
C14orf132	-5.88	12	-1.21	0.113	1548	0.941	0.887	16510	0.97
PLTP	-5.88	12	-1.21	0.113	1549	0.941	0.887	16509	0.97
NKX2-5	-5.88	12	-1.21	0.113	1550	0.941	0.887	16508	0.97
TMEM9	-5.87	12	-1.21	0.113	1551	0.941	0.887	16507	0.97
C1orf115	-5.87	12	-1.21	0.113	1552	0.941	0.887	16506	0.97
ALDH9A1	-5.87	12	-1.21	0.113	1553	0.941	0.887	16505	0.97
PRPS2	-5.87	12	-1.21	0.113	1554	0.941	0.887	16504	0.97
RP11-766F14.2	-5.87	12	-1.21	0.114	1555	0.941	0.886	16503	0.97
GP6	-5.87	12	-1.21	0.114	1556	0.941	0.886	16502	0.97
LETMD1	-5.87	12	-1.21	0.114	1557	0.941	0.886	16501	0.97
NDNF	-5.86	12	-1.21	0.114	1558	0.941	0.886	16500	0.97
PAFAH1B3	-5.86	12	-1.21	0.114	1559	0.941	0.886	16499	0.97
SDC2	-5.86	12	-1.21	0.114	1560	0.941	0.886	16498	0.97
ZNF382	-5.86	12	-1.21	0.114	1561	0.941	0.886	16497	0.97
GNMT	-5.85	12	-1.20	0.114	1562	0.941	0.886	16496	0.97
DNAH1	-5.85	12	-1.20	0.114	1563	0.941	0.886	16495	0.97
GLIPR1L2	-5.85	12	-1.20	0.114	1564	0.941	0.886	16494	0.97
ATP6AP1L	-5.85	12	-1.20	0.114	1565	0.941	0.886	16493	0.97
ZBTB21	-5.85	12	-1.20	0.114	1566	0.941	0.886	16492	0.97
LIN9	-5.85	12	-1.20	0.114	1567	0.941	0.886	16491	0.97
AKAP5	-5.85	12	-1.20	0.114	1568	0.941	0.886	16490	0.97
GPD2	-5.84	12	-1.20	0.115	1569	0.941	0.885	16489	0.97
CDCA7	-5.84	12	-1.20	0.115	1570	0.941	0.885	16488	0.97
TERF2	-5.84	12	-1.20	0.115	1571	0.941	0.885	16487	0.97
STXBP2	-5.84	12	-1.20	0.115	1572	0.941	0.885	16486	0.97
DDR1	-5.84	12	-1.20	0.115	1573	0.941	0.885	16485	0.97
OR2B11	-5.84	12	-1.20	0.115	1574	0.941	0.885	16484	0.97
JDP2	-5.84	12	-1.20	0.115	1575	0.941	0.885	16483	0.97
MSI1	-5.83	12	-1.20	0.115	1576	0.941	0.885	16482	0.97
CDHR1	-5.83	12	-1.20	0.115	1577	0.941	0.885	16481	0.97
CLASP1	-5.83	12	-1.20	0.115	1578	0.941	0.885	16480	0.97
FCRLB	-5.83	12	-1.20	0.115	1579	0.941	0.885	16479	0.97
PCSK1	-5.82	12	-1.20	0.115	1580	0.941	0.885	16478	0.97
TC2N	-5.82	12	-1.20	0.115	1581	0.941	0.885	16477	0.97
GLTSCR1L	-5.82	12	-1.20	0.115	1582	0.941	0.885	16476	0.969
C2orf83	-5.82	12	-1.20	0.115	1583	0.941	0.885	16475	0.969
FAM101A	-5.82	12	-1.20	0.115	1584	0.941	0.885	16474	0.969
RNF10	-5.81	12	-1.20	0.116	1585	0.941	0.884	16473	0.969
CNNM3	-5.81	12	-1.20	0.116	1586	0.941	0.884	16472	0.969
CTHRC1	-5.81	12	-1.20	0.116	1587	0.941	0.884	16471	0.969
DHRS4L2	-5.03	9	-1.20	0.116	1588	0.941	0.884	16470	0.969
HYAL1	-5.81	12	-1.20	0.116	1589	0.941	0.884	16469	0.969
DKK1	-5.81	12	-1.20	0.116	1590	0.941	0.884	16468	0.969
IPO4	-5.80	12	-1.20	0.116	1591	0.941	0.884	16467	0.969
PAGE5	-5.80	12	-1.19	0.116	1592	0.941	0.884	16466	0.969
FMO3	-5.80	12	-1.19	0.116	1593	0.941	0.884	16465	0.969
MAPK9	-5.79	12	-1.19	0.116	1594	0.941	0.884	16464	0.969
DDX23	-5.79	12	-1.19	0.116	1595	0.941	0.884	16463	0.969
TACR1	-5.79	12	-1.19	0.116	1596	0.941	0.884	16462	0.969
SLC25A42	-5.79	12	-1.19	0.117	1597	0.941	0.883	16461	0.969
ZFYVE26	-5.79	12	-1.19	0.117	1598	0.941	0.883	16460	0.969
ADAM11	-5.78	12	-1.19	0.117	1599	0.941	0.883	16459	0.969
IK	-5.78	12	-1.19	0.117	1600	0.941	0.883	16458	0.969
F2RL3	-5.78	12	-1.19	0.117	1601	0.941	0.883	16457	0.969
FYCO1	-5.77	12	-1.19	0.117	1602	0.941	0.883	16456	0.969
HOXC6	-5.77	12	-1.19	0.117	1603	0.941	0.883	16455	0.968
MMAA	-5.76	12	-1.19	0.118	1604	0.941	0.882	16454	0.968
C14orf182	-5.76	12	-1.19	0.118	1605	0.941	0.882	16453	0.968
FAM81B	-5.76	12	-1.19	0.118	1606	0.941	0.882	16452	0.968
ZNF697	-5.76	12	-1.19	0.118	1607	0.941	0.882	16451	0.968
CT62	-5.76	12	-1.19	0.118	1608	0.941	0.882	16450	0.968
MAPK4	-5.76	12	-1.19	0.118	1609	0.941	0.882	16449	0.968
OR6C68	-5.75	12	-1.19	0.118	1610	0.941	0.882	16448	0.968
NPAS1	-5.75	12	-1.19	0.118	1611	0.941	0.882	16447	0.968
PSD4	-5.75	12	-1.18	0.118	1612	0.941	0.882	16446	0.968
AADACL3	-5.75	12	-1.18	0.118	1613	0.941	0.882	16445	0.968
SOCS2	-5.75	12	-1.18	0.118	1614	0.941	0.882	16444	0.968
RPS4Y1	-4.06	6	-1.18	0.118	1615	0.941	0.882	16443	0.968
LRRC37A3	-2.87	3	-1.18	0.118	1616	0.941	0.882	16442	0.968
SPSB4	-5.74	12	-1.18	0.118	1617	0.941	0.882	16441	0.968
EPN1	-5.74	12	-1.18	0.118	1618	0.941	0.882	16440	0.968
FLT3LG	-5.74	12	-1.18	0.118	1619	0.941	0.882	16439	0.968
PI4K2A	-5.74	12	-1.18	0.118	1620	0.941	0.882	16438	0.968
POPDC2	-5.74	12	-1.18	0.118	1621	0.941	0.882	16437	0.968
NPRL2	-5.74	12	-1.18	0.119	1622	0.941	0.881	16436	0.968
LONRF2	-5.73	12	-1.18	0.119	1623	0.941	0.881	16435	0.968
MIER3	-5.73	12	-1.18	0.119	1624	0.941	0.881	16434	0.968
CLVS2	-5.73	12	-1.18	0.119	1625	0.941	0.881	16433	0.968
BMP2	-5.73	12	-1.18	0.119	1626	0.941	0.881	16432	0.968
ATAD3B	-5.73	12	-1.18	0.119	1627	0.941	0.881	16431	0.968
ERAS	-5.73	12	-1.18	0.119	1628	0.941	0.881	16430	0.968
TJP2	-5.72	12	-1.18	0.119	1629	0.941	0.881	16429	0.968
LPPR4	-5.72	12	-1.18	0.119	1630	0.941	0.881	16428	0.968
TGFB1I1	-5.72	12	-1.18	0.119	1631	0.941	0.881	16427	0.968
CBLC	-5.72	12	-1.18	0.119	1632	0.941	0.881	16426	0.968
RCAN3	-5.72	12	-1.18	0.119	1633	0.941	0.881	16425	0.968
TMEM140	-5.72	12	-1.18	0.119	1634	0.941	0.881	16424	0.968
LOX	-5.72	12	-1.18	0.119	1635	0.941	0.881	16423	0.968
MAB21L1	-5.72	12	-1.18	0.119	1636	0.941	0.881	16422	0.968
NUP62	-5.71	12	-1.18	0.119	1637	0.941	0.881	16421	0.968
VAV2	-5.71	12	-1.18	0.119	1638	0.941	0.881	16420	0.968
PRSS57	-5.71	12	-1.18	0.119	1639	0.941	0.881	16419	0.968
CHCHD6	-5.71	12	-1.18	0.12	1640	0.941	0.88	16418	0.968
IQCH	-5.71	12	-1.18	0.12	1641	0.941	0.88	16417	0.968
ZBED2	-5.71	12	-1.18	0.12	1642	0.941	0.88	16416	0.968
HOMER1	-5.71	12	-1.18	0.12	1643	0.941	0.88	16415	0.968
SLC25A10	-5.70	12	-1.18	0.12	1644	0.941	0.88	16414	0.968
IL17A	-5.70	12	-1.18	0.12	1645	0.941	0.88	16413	0.968
SLC18A3	-5.70	12	-1.18	0.12	1646	0.941	0.88	16412	0.968
MALSU1	-5.70	12	-1.17	0.12	1647	0.941	0.88	16411	0.968
C14orf183	-5.69	12	-1.17	0.12	1648	0.941	0.88	16410	0.968
UBE2L6	-5.69	12	-1.17	0.12	1649	0.941	0.88	16409	0.968
FAM69A	-5.69	12	-1.17	0.12	1650	0.941	0.88	16408	0.968
TINF2	-5.68	12	-1.17	0.121	1651	0.941	0.879	16407	0.968
PET100	-5.68	12	-1.17	0.121	1652	0.941	0.879	16406	0.968
ST18	-5.68	12	-1.17	0.121	1653	0.941	0.879	16405	0.968
RNPEP	-5.68	12	-1.17	0.121	1654	0.941	0.879	16404	0.968
ZNF518B	-5.68	12	-1.17	0.121	1655	0.941	0.879	16403	0.968
CORIN	-5.68	12	-1.17	0.121	1656	0.941	0.879	16402	0.968
PCOLCE	-5.68	12	-1.17	0.121	1657	0.941	0.879	16401	0.968
ZMYND10	-5.68	12	-1.17	0.121	1658	0.941	0.879	16400	0.968
CHDH	-5.68	12	-1.17	0.121	1659	0.941	0.879	16399	0.968
SNPH	-5.67	12	-1.17	0.121	1660	0.941	0.879	16398	0.968
LGI1	-5.67	12	-1.17	0.121	1661	0.941	0.879	16397	0.968
NTF4	-5.66	12	-1.17	0.121	1662	0.941	0.879	16396	0.968
EP400NL	-5.66	12	-1.17	0.121	1663	0.941	0.879	16395	0.968
CAMK2G	-5.66	12	-1.17	0.121	1664	0.941	0.879	16394	0.968
GPBAR1	-5.66	12	-1.17	0.121	1665	0.941	0.879	16393	0.968
MLNR	-5.66	12	-1.17	0.122	1666	0.941	0.878	16392	0.968
AKAP2	-4.00	6	-1.17	0.122	1667	0.941	0.878	16391	0.968
SGCE	-5.66	12	-1.17	0.122	1668	0.941	0.878	16390	0.968
STRA13	-5.66	12	-1.17	0.122	1669	0.941	0.878	16389	0.968
MGAT3	-5.66	12	-1.17	0.122	1670	0.941	0.878	16388	0.968
SGK2	-5.65	12	-1.17	0.122	1671	0.941	0.878	16387	0.968
PCDHGA3	-5.65	12	-1.17	0.122	1672	0.941	0.878	16386	0.968
NDRG2	-5.65	12	-1.17	0.122	1673	0.941	0.878	16385	0.968
AHSA2	-5.64	12	-1.16	0.122	1674	0.941	0.878	16384	0.967
MYLPF	-5.64	12	-1.16	0.122	1675	0.941	0.878	16383	0.967
FER	-5.64	12	-1.16	0.122	1676	0.941	0.878	16382	0.967
MYO5C	-5.64	12	-1.16	0.122	1677	0.941	0.878	16381	0.967
ARNT2	-5.64	12	-1.16	0.122	1678	0.941	0.878	16380	0.967
COL4A4	-5.64	12	-1.16	0.122	1679	0.941	0.878	16379	0.967
CRTAP	-5.63	12	-1.16	0.123	1680	0.941	0.877	16378	0.967
DNAJC18	-5.63	12	-1.16	0.123	1681	0.941	0.877	16377	0.967
CAD	-5.63	12	-1.16	0.123	1682	0.941	0.877	16376	0.967
SOX4	-5.63	12	-1.16	0.123	1683	0.941	0.877	16375	0.967
DLG5	-5.63	12	-1.16	0.123	1684	0.941	0.877	16374	0.967
MAS1	-5.63	12	-1.16	0.123	1685	0.941	0.877	16373	0.967
ABI1	-5.63	12	-1.16	0.123	1686	0.941	0.877	16372	0.967
ZNF157	-5.62	12	-1.16	0.123	1687	0.941	0.877	16371	0.967
FOXL2	-5.62	12	-1.16	0.123	1688	0.941	0.877	16370	0.967
POLR2J2	-2.81	3	-1.16	0.123	1689	0.941	0.877	16369	0.967
OR13G1	-5.62	12	-1.16	0.123	1690	0.941	0.877	16368	0.967
CDCA7L	-5.62	12	-1.16	0.123	1691	0.941	0.877	16367	0.967
SESTD1	-5.62	12	-1.16	0.123	1692	0.941	0.877	16366	0.967
SHROOM2	-5.62	12	-1.16	0.123	1693	0.941	0.877	16365	0.967
TCEB3	-5.62	12	-1.16	0.123	1694	0.941	0.877	16364	0.967
IL20RB	-5.62	12	-1.16	0.123	1695	0.941	0.877	16363	0.967
C5orf24	-5.62	12	-1.16	0.123	1696	0.941	0.877	16362	0.967
PPP1R8	-5.62	12	-1.16	0.123	1697	0.941	0.877	16361	0.967
LRRC56	-5.61	12	-1.16	0.123	1698	0.941	0.877	16360	0.967
PUS1	-5.61	12	-1.16	0.123	1699	0.941	0.877	16359	0.967
GDPD3	-5.60	12	-1.16	0.124	1700	0.941	0.876	16358	0.967
ABCC4	-5.60	12	-1.16	0.124	1701	0.941	0.876	16357	0.967
MXRA7	-5.60	12	-1.16	0.124	1702	0.941	0.876	16356	0.967
CDKN2AIP	-5.60	12	-1.16	0.124	1703	0.941	0.876	16355	0.967
LAMA1	-5.60	12	-1.16	0.124	1704	0.941	0.876	16354	0.967
CCNJL	-5.60	12	-1.16	0.124	1705	0.941	0.876	16353	0.967
BMP8B	-2.80	3	-1.16	0.124	1706	0.941	0.876	16352	0.967
GEN1	-5.60	12	-1.15	0.124	1707	0.941	0.876	16351	0.967
GAB4	-5.59	12	-1.15	0.124	1708	0.941	0.876	16350	0.967
KHDRBS1	-5.59	12	-1.15	0.124	1709	0.941	0.876	16349	0.967
TM9SF4	-5.59	12	-1.15	0.124	1710	0.941	0.876	16348	0.967
PGAM5	-5.59	12	-1.15	0.124	1711	0.941	0.876	16347	0.967
AHCYL1	-5.58	12	-1.15	0.124	1712	0.941	0.876	16346	0.967
CREB3L4	-5.58	12	-1.15	0.125	1713	0.941	0.875	16345	0.967
RNF126	-5.58	12	-1.15	0.125	1714	0.941	0.875	16344	0.967
FBXO10	-5.58	12	-1.15	0.125	1715	0.941	0.875	16343	0.967
C11orf65	-5.58	12	-1.15	0.125	1716	0.941	0.875	16342	0.967
TIMM10B	-5.57	12	-1.15	0.125	1717	0.941	0.875	16341	0.967
ZNF726	-5.57	12	-1.15	0.125	1718	0.941	0.875	16340	0.967
MYO9B	-5.57	12	-1.15	0.125	1719	0.941	0.875	16339	0.967
OR13J1	-5.57	12	-1.15	0.125	1720	0.941	0.875	16338	0.967
CXCL5	-5.57	12	-1.15	0.125	1721	0.941	0.875	16337	0.967
N4BP2L1	-5.56	12	-1.15	0.125	1722	0.941	0.875	16336	0.967
HIST1H3D	-2.78	3	-1.15	0.125	1723	0.941	0.875	16335	0.967
SEC16B	-5.56	12	-1.15	0.125	1724	0.941	0.875	16334	0.967
C9orf40	-5.56	12	-1.15	0.125	1725	0.941	0.875	16333	0.967
CHST3	-5.56	12	-1.15	0.125	1726	0.941	0.875	16332	0.967
RTF1	-5.56	12	-1.15	0.125	1727	0.941	0.875	16331	0.967
NFXL1	-5.56	12	-1.15	0.125	1728	0.941	0.875	16330	0.967
FAM218A	-5.56	12	-1.15	0.126	1729	0.941	0.874	16329	0.967
DSCAM	-5.56	12	-1.15	0.126	1730	0.941	0.874	16328	0.967
GSX1	-5.56	12	-1.15	0.126	1731	0.941	0.874	16327	0.967
BCL3	-5.55	12	-1.15	0.126	1732	0.941	0.874	16326	0.967
PRPF40A	-5.55	12	-1.15	0.126	1733	0.941	0.874	16325	0.967
LTBP3	-5.55	12	-1.15	0.126	1734	0.941	0.874	16324	0.967
TPRX2P	-5.55	12	-1.15	0.126	1735	0.941	0.874	16323	0.967
C10orf35	-5.55	12	-1.15	0.126	1736	0.941	0.874	16322	0.967
DRD5	-5.55	12	-1.15	0.126	1737	0.941	0.874	16321	0.967
LAMC3	-5.54	12	-1.15	0.126	1738	0.941	0.874	16320	0.967
ZDHHC24	-5.54	12	-1.14	0.126	1739	0.941	0.874	16319	0.967
WFIKKN1	-5.54	12	-1.14	0.126	1740	0.941	0.874	16318	0.967
TTR	-5.54	12	-1.14	0.126	1741	0.941	0.874	16317	0.967
2015-09-01	-5.54	12	-1.14	0.126	1742	0.941	0.874	16316	0.967
FCRL6	-5.54	12	-1.14	0.126	1743	0.941	0.874	16315	0.967
RNF128	-5.53	12	-1.14	0.126	1744	0.941	0.874	16314	0.967
GGT7	-5.53	12	-1.14	0.127	1745	0.941	0.873	16313	0.967
ICAM3	-5.53	12	-1.14	0.127	1746	0.941	0.873	16312	0.967
DCAF4L1	-5.53	12	-1.14	0.127	1747	0.941	0.873	16311	0.967
SUPT6H	-5.53	12	-1.14	0.127	1748	0.941	0.873	16310	0.967
CLIC3	-5.53	12	-1.14	0.127	1749	0.941	0.873	16309	0.967
ZNF567	-5.52	12	-1.14	0.127	1750	0.941	0.873	16308	0.967
LCN15	-5.52	12	-1.14	0.127	1751	0.941	0.873	16307	0.967
LYSMD2	-5.52	12	-1.14	0.127	1752	0.941	0.873	16306	0.967
DMP1	-5.52	12	-1.14	0.127	1753	0.941	0.873	16305	0.967
RTN2	-5.52	12	-1.14	0.127	1754	0.941	0.873	16304	0.967
COQ3	-5.52	12	-1.14	0.127	1755	0.941	0.873	16303	0.967
GNB3	-5.52	12	-1.14	0.127	1756	0.941	0.873	16302	0.967
EXO1	-5.52	12	-1.14	0.127	1757	0.941	0.873	16301	0.967
TBC1D9	-5.51	12	-1.14	0.127	1758	0.941	0.873	16300	0.967
COQ6	-5.51	12	-1.14	0.127	1759	0.941	0.873	16299	0.967
NOG	-5.51	12	-1.14	0.128	1760	0.941	0.872	16298	0.967
ZNF503	-5.50	12	-1.14	0.128	1761	0.941	0.872	16297	0.967
CMTM6	-5.50	12	-1.14	0.128	1762	0.941	0.872	16296	0.966
NOTCH2	-5.50	12	-1.14	0.128	1763	0.941	0.872	16295	0.966
MACROD1	-5.50	12	-1.14	0.128	1764	0.941	0.872	16294	0.966
EMILIN3	-5.50	12	-1.14	0.128	1765	0.941	0.872	16293	0.966
RYR1	-5.50	12	-1.14	0.128	1766	0.941	0.872	16292	0.966
PTGER3	-5.49	12	-1.14	0.128	1767	0.941	0.872	16291	0.966
ANP32E	-5.49	12	-1.14	0.128	1768	0.941	0.872	16290	0.966
TDG	-5.49	12	-1.13	0.128	1769	0.941	0.872	16289	0.966
DMRT3	-5.49	12	-1.13	0.128	1770	0.941	0.872	16288	0.966
RARA	-5.49	12	-1.13	0.128	1771	0.941	0.872	16287	0.966
SOX7	-5.49	12	-1.13	0.128	1772	0.941	0.872	16286	0.966
SON	-5.49	12	-1.13	0.128	1773	0.941	0.872	16285	0.966
KLHL38	-5.49	12	-1.13	0.128	1774	0.941	0.872	16284	0.966
ITGB6	-5.48	12	-1.13	0.129	1775	0.941	0.871	16283	0.966
FEZ2	-5.48	12	-1.13	0.129	1776	0.941	0.871	16282	0.966
PXDN	-5.48	12	-1.13	0.129	1777	0.941	0.871	16281	0.966
CMSS1	-5.48	12	-1.13	0.129	1778	0.941	0.871	16280	0.966
SUSD3	-5.48	12	-1.13	0.129	1779	0.941	0.871	16279	0.966
A4GALT	-5.48	12	-1.13	0.129	1780	0.941	0.871	16278	0.966
IRS4	-5.48	12	-1.13	0.129	1781	0.941	0.871	16277	0.966
NUTM1	-5.48	12	-1.13	0.129	1782	0.941	0.871	16276	0.966
SPATA3	-5.47	12	-1.13	0.129	1783	0.941	0.871	16275	0.966
GLT8D2	-5.47	12	-1.13	0.129	1784	0.941	0.871	16274	0.966
APOB	-5.47	12	-1.13	0.129	1785	0.941	0.871	16273	0.966
DEPTOR	-5.47	12	-1.13	0.129	1786	0.941	0.871	16272	0.966
TMEM38B	-5.47	12	-1.13	0.129	1787	0.941	0.871	16271	0.966
C7orf41	-5.47	12	-1.13	0.129	1788	0.941	0.871	16270	0.966
S1PR5	-5.46	12	-1.13	0.129	1789	0.941	0.871	16269	0.966
TWF2	-5.46	12	-1.13	0.129	1790	0.941	0.871	16268	0.966
ZNF543	-5.46	12	-1.13	0.129	1791	0.941	0.871	16267	0.966
ZCCHC9	-5.46	12	-1.13	0.13	1792	0.941	0.87	16266	0.966
PRSS58	-5.46	12	-1.13	0.13	1793	0.941	0.87	16265	0.966
SIM1	-5.45	12	-1.13	0.13	1794	0.941	0.87	16264	0.966
CARTPT	-5.45	12	-1.13	0.13	1795	0.941	0.87	16263	0.966
CTSF	-5.45	12	-1.13	0.13	1796	0.941	0.87	16262	0.966
ALKBH6	-5.45	12	-1.13	0.13	1797	0.941	0.87	16261	0.966
C4orf26	-5.45	12	-1.13	0.13	1798	0.941	0.87	16260	0.966
TPRG1L	-5.45	12	-1.13	0.13	1799	0.941	0.87	16259	0.966
PLSCR4	-5.45	12	-1.13	0.13	1800	0.941	0.87	16258	0.966
ARL5A	-4.72	9	-1.13	0.13	1801	0.941	0.87	16257	0.966
HIRIP3	-5.44	12	-1.13	0.13	1802	0.941	0.87	16256	0.966
SPOCD1	-5.44	12	-1.13	0.13	1803	0.941	0.87	16255	0.966
HSPA2	-5.44	12	-1.13	0.13	1804	0.941	0.87	16254	0.966
WFS1	-5.44	12	-1.13	0.13	1805	0.941	0.87	16253	0.966
STRN4	-5.44	12	-1.13	0.13	1806	0.941	0.87	16252	0.966
RALB	-5.44	12	-1.13	0.13	1807	0.941	0.87	16251	0.966
COA1	-5.44	12	-1.13	0.13	1808	0.941	0.87	16250	0.966
C6orf62	-5.44	12	-1.12	0.13	1809	0.941	0.87	16249	0.966
KIF9	-5.44	12	-1.12	0.13	1810	0.941	0.87	16248	0.966
C1QBP	-5.44	12	-1.12	0.13	1811	0.941	0.87	16247	0.966
OCSTAMP	-5.44	12	-1.12	0.13	1812	0.941	0.87	16246	0.966
ABCC10	-5.44	12	-1.12	0.13	1813	0.941	0.87	16245	0.966
C1orf116	-5.43	12	-1.12	0.13	1814	0.941	0.87	16244	0.966
MYO1A	-5.43	12	-1.12	0.131	1815	0.941	0.869	16243	0.966
CYP19A1	-5.43	12	-1.12	0.131	1816	0.941	0.869	16242	0.966
JSRP1	-5.43	12	-1.12	0.131	1817	0.941	0.869	16241	0.966
IZUMO2	-5.43	12	-1.12	0.131	1818	0.941	0.869	16240	0.966
RNASE12	-5.43	12	-1.12	0.131	1819	0.941	0.869	16239	0.966
EDEM2	-5.43	12	-1.12	0.131	1820	0.941	0.869	16238	0.966
DEF6	-5.43	12	-1.12	0.131	1821	0.941	0.869	16237	0.966
CSRNP3	-5.42	12	-1.12	0.131	1822	0.941	0.869	16236	0.966
FEM1B	-5.42	12	-1.12	0.131	1823	0.941	0.869	16235	0.966
NXPE4	-5.42	12	-1.12	0.131	1824	0.941	0.869	16234	0.966
CTLA4	-5.42	12	-1.12	0.131	1825	0.941	0.869	16233	0.966
RPS4Y2	-2.71	3	-1.12	0.131	1826	0.941	0.869	16232	0.966
RBM38	-5.42	12	-1.12	0.131	1827	0.941	0.869	16231	0.966
PNMA1	-5.41	12	-1.12	0.131	1828	0.941	0.869	16230	0.966
DAZAP1	-5.41	12	-1.12	0.131	1829	0.941	0.869	16229	0.966
DMPK	-5.41	12	-1.12	0.131	1830	0.941	0.869	16228	0.966
TRPV5	-5.41	12	-1.12	0.132	1831	0.941	0.868	16227	0.966
NFKBIE	-5.41	12	-1.12	0.132	1832	0.941	0.868	16226	0.966
DVL1	-5.41	12	-1.12	0.132	1833	0.941	0.868	16225	0.966
KRTAP29-1	-5.41	12	-1.12	0.132	1834	0.941	0.868	16224	0.966
ZMYND12	-5.41	12	-1.12	0.132	1835	0.941	0.868	16223	0.966
GRPR	-5.41	12	-1.12	0.132	1836	0.941	0.868	16222	0.966
TMEM55A	-5.40	12	-1.12	0.132	1837	0.941	0.868	16221	0.966
SRPX2	-5.40	12	-1.12	0.132	1838	0.941	0.868	16220	0.966
C12orf10	-5.40	12	-1.12	0.132	1839	0.941	0.868	16219	0.966
MBLAC2	-5.40	12	-1.12	0.132	1840	0.941	0.868	16218	0.966
TMEM132A	-5.40	12	-1.12	0.132	1841	0.941	0.868	16217	0.966
ZNF691	-5.40	12	-1.12	0.132	1842	0.941	0.868	16216	0.966
PHYHD1	-5.39	12	-1.12	0.132	1843	0.941	0.868	16215	0.966
FBRSL1	-5.39	12	-1.12	0.132	1844	0.941	0.868	16214	0.966
RAPGEF6	-5.39	12	-1.12	0.132	1845	0.941	0.868	16213	0.966
HOXB7	-5.39	12	-1.12	0.132	1846	0.941	0.868	16212	0.966
FAM216A	-5.39	12	-1.12	0.132	1847	0.941	0.868	16211	0.966
PWWP2A	-5.39	12	-1.11	0.132	1848	0.941	0.868	16210	0.966
STK17B	-5.38	12	-1.11	0.133	1849	0.941	0.867	16209	0.966
HEG1	-5.38	12	-1.11	0.133	1850	0.941	0.867	16208	0.966
FSTL3	-5.38	12	-1.11	0.133	1851	0.941	0.867	16207	0.966
GPR108	-5.38	12	-1.11	0.133	1852	0.941	0.867	16206	0.966
IDH1	-5.37	12	-1.11	0.133	1853	0.941	0.867	16205	0.966
DENND4B	-5.37	12	-1.11	0.133	1854	0.941	0.867	16204	0.966
ACTA2	-5.37	12	-1.11	0.133	1855	0.941	0.867	16203	0.966
GGNBP2	-5.37	12	-1.11	0.133	1856	0.941	0.867	16202	0.966
CELSR3	-5.37	12	-1.11	0.133	1857	0.941	0.867	16201	0.966
TMED1	-5.37	12	-1.11	0.133	1858	0.941	0.867	16200	0.966
DCLK2	-5.37	12	-1.11	0.133	1859	0.941	0.867	16199	0.966
ADI1	-5.37	12	-1.11	0.133	1860	0.941	0.867	16198	0.966
CD164	-5.36	12	-1.11	0.133	1861	0.941	0.867	16197	0.966
RXRA	-5.36	12	-1.11	0.133	1862	0.941	0.867	16196	0.966
MAZ	-5.36	12	-1.11	0.133	1863	0.941	0.867	16195	0.966
GSC	-5.36	12	-1.11	0.134	1864	0.941	0.866	16194	0.966
A4GNT	-5.36	12	-1.11	0.134	1865	0.941	0.866	16193	0.966
MAP3K15	-5.36	12	-1.11	0.134	1866	0.941	0.866	16192	0.966
FGFBP2	-5.36	12	-1.11	0.134	1867	0.941	0.866	16191	0.966
TNFSF13B	-5.36	12	-1.11	0.134	1868	0.941	0.866	16190	0.966
DDAH1	-5.35	12	-1.11	0.134	1869	0.941	0.866	16189	0.966
KLRG2	-5.35	12	-1.11	0.134	1870	0.941	0.866	16188	0.966
RBBP9	-5.35	12	-1.11	0.134	1871	0.941	0.866	16187	0.966
ARHGAP24	-5.35	12	-1.11	0.134	1872	0.941	0.866	16186	0.966
BAG6	-5.35	12	-1.11	0.134	1873	0.941	0.866	16185	0.966
ZNF71	-5.35	12	-1.11	0.134	1874	0.941	0.866	16184	0.966
COL11A1	-5.35	12	-1.11	0.134	1875	0.941	0.866	16183	0.966
CEP68	-5.34	12	-1.11	0.134	1876	0.941	0.866	16182	0.966
CHODL	-5.34	12	-1.11	0.134	1877	0.941	0.866	16181	0.966
OSBPL2	-5.34	12	-1.11	0.134	1878	0.941	0.866	16180	0.966
SOCS1	-5.34	12	-1.11	0.134	1879	0.941	0.866	16179	0.966
PHYKPL	-5.34	12	-1.11	0.134	1880	0.941	0.866	16178	0.966
TENM2	-5.34	12	-1.11	0.134	1881	0.941	0.866	16177	0.966
C2orf69	-5.34	12	-1.11	0.135	1882	0.941	0.865	16176	0.966
AQP3	-5.34	12	-1.10	0.135	1883	0.941	0.865	16175	0.966
IL17F	-5.33	12	-1.10	0.135	1884	0.941	0.865	16174	0.966
LAPTM4A	-5.33	12	-1.10	0.135	1885	0.941	0.865	16173	0.966
MYOC	-5.33	12	-1.10	0.135	1886	0.941	0.865	16172	0.966
IGDCC3	-5.33	12	-1.10	0.135	1887	0.941	0.865	16171	0.966
SPRY1	-5.33	12	-1.10	0.135	1888	0.941	0.865	16170	0.966
FXYD1	-5.33	12	-1.10	0.135	1889	0.941	0.865	16169	0.966
MARCKS	-5.33	12	-1.10	0.135	1890	0.941	0.865	16168	0.966
SLC44A3	-5.32	12	-1.10	0.135	1891	0.941	0.865	16167	0.966
CETN1	-5.32	12	-1.10	0.135	1892	0.941	0.865	16166	0.966
CELSR2	-5.32	12	-1.10	0.135	1893	0.941	0.865	16165	0.966
G2E3	-5.32	12	-1.10	0.135	1894	0.941	0.865	16164	0.966
BTK	-5.32	12	-1.10	0.135	1895	0.941	0.865	16163	0.966
IPP	-5.32	12	-1.10	0.135	1896	0.941	0.865	16162	0.966
ZSCAN22	-5.32	12	-1.10	0.135	1897	0.941	0.865	16161	0.966
KLRC3	-5.31	12	-1.10	0.136	1898	0.941	0.864	16160	0.966
BCL2L1	-5.31	12	-1.10	0.136	1899	0.941	0.864	16159	0.966
SIGLEC1	-5.31	12	-1.10	0.136	1900	0.941	0.864	16158	0.966
C4orf32	-5.31	12	-1.10	0.136	1901	0.941	0.864	16157	0.966
ABCG1	-5.31	12	-1.10	0.136	1902	0.941	0.864	16156	0.966
SHISA7	-5.31	12	-1.10	0.136	1903	0.941	0.864	16155	0.966
TRPM4	-5.31	12	-1.10	0.136	1904	0.941	0.864	16154	0.966
GCHFR	-5.30	12	-1.10	0.136	1905	0.941	0.864	16153	0.966
PSMB4	-5.30	12	-1.10	0.136	1906	0.941	0.864	16152	0.966
MSANTD3	-5.30	12	-1.10	0.136	1907	0.941	0.864	16151	0.966
MTFP1	-5.30	12	-1.10	0.136	1908	0.941	0.864	16150	0.966
GSTM3	-5.30	12	-1.10	0.136	1909	0.941	0.864	16149	0.966
RAB3IP	-5.30	12	-1.10	0.136	1910	0.941	0.864	16148	0.966
CECR6	-5.30	12	-1.10	0.136	1911	0.941	0.864	16147	0.966
ZNF395	-5.29	12	-1.10	0.136	1912	0.941	0.864	16146	0.966
HDAC1	-5.29	12	-1.10	0.136	1913	0.941	0.864	16145	0.966
ATXN7L3	-5.29	12	-1.10	0.137	1914	0.941	0.863	16144	0.966
PTCH1	-5.29	12	-1.10	0.137	1915	0.941	0.863	16143	0.966
ILKAP	-5.28	12	-1.10	0.137	1916	0.941	0.863	16142	0.966
LUM	-5.28	12	-1.10	0.137	1917	0.941	0.863	16141	0.966
BCAR1	-5.28	12	-1.09	0.137	1918	0.941	0.863	16140	0.966
LRWD1	-5.28	12	-1.09	0.137	1919	0.941	0.863	16139	0.966
GLI4	-5.28	12	-1.09	0.137	1920	0.941	0.863	16138	0.966
VTCN1	-5.28	12	-1.09	0.137	1921	0.941	0.863	16137	0.966
DUSP5	-5.28	12	-1.09	0.137	1922	0.941	0.863	16136	0.966
EIF3G	-5.28	12	-1.09	0.137	1923	0.941	0.863	16135	0.966
CCDC63	-5.27	12	-1.09	0.137	1924	0.941	0.863	16134	0.966
CCDC120	-5.27	12	-1.09	0.137	1925	0.941	0.863	16133	0.966
ANAPC5	-5.27	12	-1.09	0.137	1926	0.941	0.863	16132	0.966
TCEA2	-5.27	12	-1.09	0.137	1927	0.941	0.863	16131	0.966
COL4A2	-5.27	12	-1.09	0.137	1928	0.941	0.863	16130	0.966
ZNF808	-5.27	12	-1.09	0.137	1929	0.941	0.863	16129	0.966
ZSCAN4	-5.27	12	-1.09	0.137	1930	0.941	0.863	16128	0.966
KLRG1	-5.26	12	-1.09	0.138	1931	0.941	0.862	16127	0.966
JMJD6	-5.26	12	-1.09	0.138	1932	0.941	0.862	16126	0.966
OXER1	-5.26	12	-1.09	0.138	1933	0.941	0.862	16125	0.966
FAM47E	-5.26	12	-1.09	0.138	1934	0.941	0.862	16124	0.966
MCIDAS	-5.26	12	-1.09	0.138	1935	0.941	0.862	16123	0.966
RS1	-5.26	12	-1.09	0.138	1936	0.941	0.862	16122	0.966
MSANTD1	-5.26	12	-1.09	0.138	1937	0.941	0.862	16121	0.966
C1orf106	-5.26	12	-1.09	0.138	1938	0.941	0.862	16120	0.966
BLOC1S3	-5.25	12	-1.09	0.138	1939	0.941	0.862	16119	0.966
PSMC1	-5.25	12	-1.09	0.138	1940	0.941	0.862	16118	0.966
NDUFV2	-5.25	12	-1.09	0.138	1941	0.941	0.862	16117	0.966
RAD51	-5.25	12	-1.09	0.138	1942	0.941	0.862	16116	0.966
BEAN1	-5.25	12	-1.09	0.138	1943	0.941	0.862	16115	0.966
MEF2D	-5.25	12	-1.09	0.138	1944	0.941	0.862	16114	0.966
BCR	-5.25	12	-1.09	0.138	1945	0.941	0.862	16113	0.966
ST8SIA6	-5.25	12	-1.09	0.138	1946	0.941	0.862	16112	0.966
ENTPD4	-5.24	12	-1.09	0.138	1947	0.941	0.862	16111	0.966
WFDC1	-5.24	12	-1.09	0.139	1948	0.941	0.861	16110	0.966
CCDC3	-5.24	12	-1.09	0.139	1949	0.941	0.861	16109	0.966
SEC14L3	-5.24	12	-1.09	0.139	1950	0.941	0.861	16108	0.966
ADA	-5.24	12	-1.09	0.139	1951	0.941	0.861	16107	0.965
SYT16	-5.23	12	-1.09	0.139	1952	0.941	0.861	16106	0.965
ZNF792	-5.23	12	-1.09	0.139	1953	0.941	0.861	16105	0.965
NUCB2	-5.23	12	-1.09	0.139	1954	0.941	0.861	16104	0.965
MGST2	-5.23	12	-1.08	0.139	1955	0.941	0.861	16103	0.965
IFT27	-5.23	12	-1.08	0.139	1956	0.941	0.861	16102	0.965
RAB20	-5.23	12	-1.08	0.139	1957	0.941	0.861	16101	0.965
PLAC8	-5.23	12	-1.08	0.139	1958	0.941	0.861	16100	0.965
C21orf88	-5.23	12	-1.08	0.139	1959	0.941	0.861	16099	0.965
FOXI1	-5.23	12	-1.08	0.139	1960	0.941	0.861	16098	0.965
TCEA3	-5.23	12	-1.08	0.139	1961	0.941	0.861	16097	0.965
STARD3NL	-5.23	12	-1.08	0.139	1962	0.941	0.861	16096	0.965
FAM170B	-5.22	12	-1.08	0.139	1963	0.941	0.861	16095	0.965
TTLL6	-5.22	12	-1.08	0.139	1964	0.941	0.861	16094	0.965
LRRC58	-5.22	12	-1.08	0.139	1965	0.941	0.861	16093	0.965
REEP1	-5.22	12	-1.08	0.139	1966	0.941	0.861	16092	0.965
RSU1	-5.22	12	-1.08	0.139	1967	0.941	0.861	16091	0.965
SMAD1	-5.22	12	-1.08	0.139	1968	0.941	0.861	16090	0.965
CST9L	-5.22	12	-1.08	0.139	1969	0.941	0.861	16089	0.965
USP30	-5.22	12	-1.08	0.139	1970	0.941	0.861	16088	0.965
MT2A	-2.61	3	-1.08	0.14	1971	0.941	0.86	16087	0.965
XDH	-5.22	12	-1.08	0.14	1972	0.941	0.86	16086	0.965
SNX6	-5.22	12	-1.08	0.14	1973	0.941	0.86	16085	0.965
C19orf68	-5.22	12	-1.08	0.14	1974	0.941	0.86	16084	0.965
NMU	-5.22	12	-1.08	0.14	1975	0.941	0.86	16083	0.965
COQ2	-5.22	12	-1.08	0.14	1976	0.941	0.86	16082	0.965
PNPLA2	-5.21	12	-1.08	0.14	1977	0.941	0.86	16081	0.965
SHPRH	-5.21	12	-1.08	0.14	1978	0.941	0.86	16080	0.965
SYAP1	-5.21	12	-1.08	0.14	1979	0.941	0.86	16079	0.965
FAM115C	-5.21	12	-1.08	0.14	1980	0.941	0.86	16078	0.965
GAS6	-5.21	12	-1.08	0.14	1981	0.941	0.86	16077	0.965
GRIN2A	-5.21	12	-1.08	0.14	1982	0.941	0.86	16076	0.965
FAM71F2	-5.21	12	-1.08	0.14	1983	0.941	0.86	16075	0.965
HBP1	-5.20	12	-1.08	0.14	1984	0.941	0.86	16074	0.965
APOC3	-5.20	12	-1.08	0.14	1985	0.941	0.86	16073	0.965
LLGL1	-5.20	12	-1.08	0.14	1986	0.941	0.86	16072	0.965
FBXO6	-5.20	12	-1.08	0.14	1987	0.941	0.86	16071	0.965
MAP1LC3C	-5.20	12	-1.08	0.14	1988	0.941	0.86	16070	0.965
TMEM30B	-5.20	12	-1.08	0.14	1989	0.941	0.86	16069	0.965
PFKP	-5.20	12	-1.08	0.14	1990	0.941	0.86	16068	0.965
APCS	-5.20	12	-1.08	0.141	1991	0.941	0.859	16067	0.965
LRCH1	-5.20	12	-1.08	0.141	1992	0.941	0.859	16066	0.965
HECA	-5.20	12	-1.08	0.141	1993	0.941	0.859	16065	0.965
GDPD4	-5.19	12	-1.08	0.141	1994	0.941	0.859	16064	0.965
ZNF195	-5.19	12	-1.08	0.141	1995	0.941	0.859	16063	0.965
SERPINA9	-5.19	12	-1.08	0.141	1996	0.941	0.859	16062	0.965
CCDC151	-5.19	12	-1.08	0.141	1997	0.941	0.859	16061	0.965
WASL	-5.19	12	-1.08	0.141	1998	0.941	0.859	16060	0.965
USF1	-5.19	12	-1.08	0.141	1999	0.941	0.859	16059	0.965
[truncated: 16,058 more rows]

## Sheet: Raw counts DSCC1
sequence	gene	7-DSCC1-t0A	8-DSCC1-t0B	9-DSCC1-t0C	10-DSCC1-t4A	11-DSCC1-t4B	12-DSCC1-t4C
CAAGAGAAAGACCACGAGCA	A1BG	574	710	650	758	616	637
GCTCAGCTGGGTCCATCCTG	A1BG	1027	1076	676	1045	1004	788
ACTGGCGCCATCGAGAGCCA	A1BG	240	191	120	239	195	183
GTCGAGCTGATTCTGAGCGA	A1BG	522	359	422	497	348	524
TGCGCTGGACCAGTGCGCGG	A1CF	209	269	236	371	278	197
GGTGCAGCATCCCAACCAGG	A1CF	579	532	411	710	629	399
ATGACTCTCATACTCCACGA	A1CF	690	593	518	773	879	463
AGTTATGTTAGGTATACCCG	A1CF	372	361	406	481	357	568
ATAGGGCCAACATTCCTAGA	A2ML1	283	284	301	362	423	498
CAAACAAACCTTCTGAACGG	A2ML1	1074	882	896	958	986	1203
AAGGTTCTAATTCAGAGGCA	A2ML1	539	470	359	578	596	514
TGGAACGAAGTTGCTATCCA	A2ML1	408	347	269	313	357	257
GAAGAACCAGACTTGGATGA	A2M	377	364	342	384	342	646
AACAGCCACACTCACAGCGA	A2M	782	793	646	927	847	729
TAAGAAGCGGACCACAGTGA	A2M	741	655	632	753	825	819
AACTCACCAACTCATTCAGG	A2M	766	675	662	865	578	699
CCTGGAAGAGAATCTTCTGG	A3GALT2	235	117	111	135	106	117
AGCTGGGACATTGTGGCCGA	A3GALT2	680	746	675	541	571	749
AGACAGCAGAACCTCACCAT	A3GALT2	931	881	803	901	866	951
GCTGACGGCGCACTGTGCGG	A3GALT2	820	863	679	497	669	714
TGTCCCGGAACAGCTCCCGC	A4GALT	1488	1669	1253	1442	1149	1091
GAATGTCCAGATGCTCCCGC	A4GALT	1181	1182	873	1316	930	1055
GTGGCAACGCCTCTCTGCCC	A4GALT	952	898	859	454	638	422
CTGATGAAAGGGCTTCCGGG	A4GALT	885	979	765	614	1045	918
GAAACACAATGCCACGTCTG	A4GNT	816	740	779	590	927	867
CAGAGAAGAGGACATGCGGA	A4GNT	658	723	470	507	432	697
TAGAGGAAGCAACACACTGG	A4GNT	834	822	735	522	477	515
TAAACTTGAAGACTTCCAGG	A4GNT	660	735	551	666	619	535
ATATGAGCACAATAACGAGC	AAAS	470	429	399	321	277	287
TGAAGGCAGTTCTTGTGCCA	AAAS	539	537	550	492	469	485
GGGTGAAGACGGCATCCGGC	AAAS	584	687	543	433	625	480
CCACACCAACAAGTTTGCAG	AAAS	892	783	654	712	578	531
GCAGATGGACCGCTTCCGGG	AACS	716	700	555	841	734	441
AATATGACTCAACGGACCAA	AACS	574	540	416	561	512	499
TGGCAAAGAGCACAACCACA	AACS	610	562	415	673	810	501
AAGGTCTATGTTCTCTCTGG	AACS	1194	998	792	1018	808	861
AAAGAAAGTCAGAAACCCGA	AADACL2	465	479	473	689	522	472
ATGCAAGTCTTACTTTACCC	AADACL2	912	828	661	937	996	744
CGTGAGCTTATATTTCACCA	AADACL2	593	589	546	645	578	435
CAAGGATGAAGCACTTCCCT	AADACL2	625	479	428	390	442	542
GGCATCGTGTACTACCACGG	AADACL3	463	360	454	236	293	603
ACAAACGAGAGCATATGCCA	AADACL3	516	581	412	342	427	230
TCACCCAACTGCCAGAACCA	AADACL3	1118	1050	955	974	1194	1054
TCTGCGGTGACAGTTTCGGA	AADACL3	849	864	769	859	1020	878
CCAAGAGTAGCACTAGCCAG	AADACL4	724	670	635	603	609	533
GCCAAGAGTAGCACTAGCCA	AADACL4	525	382	414	392	437	349
TAGAAGATGATGCCTCGCCG	AADACL4	839	860	806	708	860	804
AAGCGTCGGAGGTGCAGCGG	AADACL4	875	959	645	666	971	541
AAGTCTGAAGCACTAAGAAG	AADAC	162	173	155	292	215	137
TTTCTGGAGATAGTGCAGGA	AADAC	309	276	205	475	354	326
TTCCAGACAACATGTACCTG	AADAC	541	535	441	333	446	640
GTTGTCATCAGCCAACAAAG	AADAC	166	150	164	303	199	149
CAGAAGACATGAATTACGCA	AADAT	620	679	600	599	660	713
GTAGCTGACATATTGAGCAG	AADAT	347	353	241	426	407	327
TTAATAATGTTGCAGCCCAG	AADAT	1200	939	928	1362	711	1103
AGACACAGGGCCTTACCCAG	AADAT	1084	1030	867	1156	1013	1119
CACCCGCACGAACACCACCA	AAED1	1436	1327	1131	1442	1751	1485
GCACGAACACCACCACGGCG	AAED1	710	730	670	644	772	694
GACATGTTATGTCTTACCTG	AAED1	565	622	486	518	489	369
GGTGAAGAAATTGCTTCCTC	AAED1	244	189	166	248	152	271
GCAGCTGGTGACTAACGCAC	AAGAB	841	822	754	764	457	597
TAGTCCAGAGGAGTTGCCTG	AAGAB	691	805	723	558	769	709
ACTGGAACAAACCATAGCAT	AAGAB	561	484	476	415	435	649
GAATTAGCCAGTCTTACCAC	AAGAB	1023	1013	847	708	935	584
AGCACCTCGGGCCTGGGCAG	AAK1	755	646	532	592	583	445
ATGGGAAGTGCTCATTCTGA	AAK1	575	511	545	455	519	625
TCTGTACCTTCAGGTCCCGG	AAK1	585	413	529	378	387	327
AGTGGCCTCGGTCATGCAAG	AAK1	529	575	482	382	462	495
AGGACTGCAAAGTATGGCCA	AAMDC	311	232	233	457	309	202
GGACTGCAAAGTATGGCCAG	AAMDC	246	250	307	1342	311	218
TGTGAAGGAAGTTGTTGAGA	AAMDC	506	405	416	605	554	426
AGTGAAGGAGTATAATGCCT	AAMDC	379	238	227	491	371	370
TGGAAGCTTAGGGTCTCCAG	AAMP	390	429	395	146	160	79
AAGAGGGCAACGAAGAGGGC	AAMP	287	355	256	174	165	134
AATACCTTGGCAGTGACCGG	AAMP	976	979	669	83	60	34
GGAGGTCTGGTCCTTTGAAG	AAMP	380	367	297	150	55	78
GGCGCTGACAGCGTCCTCCG	AANAT	246	235	210	268	168	313
AAGGCGCTGACAGCGTCCTC	AANAT	260	175	185	267	179	288
GCACGGCCAGCACATGCAGG	AANAT	163	171	152	53	167	73
GAGGTTCAGCTTCCACGCCG	AANAT	687	724	624	709	497	542
TGTGGACAAGGCTAATCCGA	AAR2	591	449	490	525	543	616
TAAGGAAGAAACCCATACGA	AAR2	421	407	463	286	367	450
TGTCTACGAAGAAGTCAGCG	AAR2	466	446	362	481	297	444
GTTCCGGTGGGACTTTGCTG	AAR2	1231	1266	939	1054	997	1040
GCAGAGAGAGAATTTCCCAG	AARD	757	663	665	621	625	500
CAGGAGCACGGACATCCAGG	AARD	694	855	792	759	651	698
GAGCACGGACATCCAGGAGG	AARD	429	450	393	426	290	279
GCTGACGCGCGCCTTCCAGT	AARD	942	1003	772	849	1281	983
AAAGGCGGCCCTCACGGCCG	AARS2	397	293	211	409	300	348
GAGATCCAGAGCCTTTCCTC	AARS2	267	281	245	288	389	284
GGTTCCAAAGCTCTACCAGC	AARS2	768	643	604	949	752	709
GCTGCTCAACGCCATACAGC	AARS2	318	355	271	379	373	570
GCGTGACAGTTATGCCCGAG	AARSD1	724	907	638	602	754	718
AGAGCCCAGCATCTCGAAGA	AARS	312	224	198	1	7	7
GTAGGAATTGGCATGTAAGA	AARS	424	433	412	24	32	13
GAAGGATAACTTCTGGGAGA	AARS	309	235	278	7	18	40
GGCCTGACAACACAGGGCGT	AARS	408	381	338	13	3	9
AGTGCGATCGATTCAGCCCG	AASDHPPT	984	986	813	335	327	240
TGGCCAGTTCGTCTTTGCCC	AASDHPPT	955	875	911	233	184	218
GTTGCTCTTAGGAAACCCGA	AASDHPPT	366	317	215	92	175	106
ATGATTCCAAACCAACCCAG	AASDHPPT	731	647	696	335	397	338
ATGGAAACGCTTCACCACCA	AASDH	884	878	737	957	1276	727
AATGGCTTCACAATTCAGGA	AASDH	399	411	409	413	398	570
GATGAAGTGACAGTACCACT	AASDH	397	346	360	395	369	354
AAGTCTGAGAATAAGCTCAG	AASDH	138	103	130	174	126	174
GAGGGAGGATGTGAACGCCT	AASS	322	366	346	520	485	578
TAGGCAGTGATTACATCCAA	AASS	551	735	492	631	708	648
TCTGGATCACATGTTAGCAA	AASS	734	740	670	782	859	809
TCTGCCACCTATCTGCTCGA	AASS	685	856	604	820	934	840
GAACCCGCGACCAAGCGAGG	AATF	225	303	140	36	37	44
TTTGTCCGTGTCCAAGAGGG	AATF	677	557	502	172	237	255
GATGACGCGGAAGACTCCCA	AATF	598	526	435	272	157	180
GATGGGACAAAGCCCAATGC	AATF	165	218	133	7	38	6
GTTGAAGAAGGACGACGACA	AATK	245	243	219	198	290	257
AGACACAGCCACCACGGCGA	AATK	732	722	705	495	740	804
GAGTGGCAGGACGTACACGT	AATK	723	539	617	700	637	604
TACCTGAAGGAAATCGGCCG	AATK	381	449	389	439	514	386
GCGCTGGGCGAGCAACATGG	ABAT	1012	932	931	1430	1237	1517
TGATGAAGACGGAAGTCCCA	ABAT	384	343	204	244	439	206
TGCAATTACGAAGAGAGCCG	ABAT	347	321	266	466	502	349
TTGGATGAGTTTCAGCAGGG	ABAT	689	589	588	543	803	455
TCTCCCTTAGAAATGAAAGG	ABCA10	1	0	0	0	0	0
ATAAGGAAACCTATGCTCGC	ABCA10	679	771	672	684	1229	623
GGATGAGTTTCTCTACTCCG	ABCA10	149	213	146	70	182	173
TGTGTGGAGAGCTTCCACCT	ABCA10	221	229	253	333	354	197
AAATGCAAAGACACACCCTA	ABCA12	525	496	417	487	646	623
ACTAAACAAACAGTTCTCCC	ABCA12	798	676	518	672	712	659
GTGACTGACAGTTTGGCCAG	ABCA12	605	660	570	592	576	545
ATGGTGCTAAATGATCCTTG	ABCA12	485	520	447	523	373	561
GAGCCAATTCTTCCACAGCA	ABCA13	1052	1173	969	1231	1607	1092
AGAGATACAAGACCTGGCAG	ABCA13	495	481	512	444	530	721
TGAACACACCATCTTCTCCA	ABCA13	897	948	748	942	1107	869
TCAGAAGACACTCACAGGCA	ABCA13	1325	1012	1093	1264	1157	1180
TGGCTTGTTGGCCTCAGCTG	ABCA1	1046	1154	872	882	943	1069
GAGTCGGGTAACGGAAACAG	ABCA1	356	351	258	384	432	413
CCAGAAAGACACCAGCATGA	ABCA1	1091	1033	977	1149	1577	1213
GAAGCTTCAAGATTTCCTGG	ABCA1	655	606	461	358	396	602
AGAACGTGACGCTCAAACGC	ABCA2	402	496	558	397	390	606
CAGGATAAAGAACAGCACCA	ABCA2	863	873	735	779	902	905
TGAGCGCCTGGACCGCGTGG	ABCA2	1156	1280	1118	1145	1048	1118
TCACAGTCTGGCCTCCACAA	ABCA2	964	848	771	1096	1245	1173
GCAGGGTGTAGTTCTTCCAG	ABCA3	674	711	611	519	517	363
TCCCAGGTGTCTCCTGGCGG	ABCA3	319	348	265	455	310	327
GTCCTCAAAGTCCTTCTCGG	ABCA3	481	433	354	449	381	341
ACACACGGAGAAATTACATG	ABCA3	360	386	375	557	524	329
AATTCCAGGAGATTCTCCTG	ABCA4	87	116	115	134	85	115
TTCTCTCCGGGTGAGTCCGG	ABCA4	855	811	684	710	493	826
GAAGGACATCGCCTGCAGCG	ABCA4	753	716	603	758	1018	667
ATAGATAGGATCCTTCCTTG	ABCA4	22	22	12	56	49	24
TCTACTGATCATCTACCTGA	ABCA5	549	575	505	605	763	622
GATCAAGATAGACAGCCAAG	ABCA5	421	404	374	664	535	567
ACTGCCTTACTTGGCCACAG	ABCA5	517	659	640	373	903	455
GAAGCAGAAATTGACCAAGC	ABCA5	760	801	647	827	1095	825
ACAGTCCTAGAAGTATTGAG	ABCA6	301	277	276	491	349	215
AGGGATATAACAGTCCACTT	ABCA6	257	237	165	200	218	193
GAAACACAACCAAATTGGTG	ABCA6	363	421	349	359	448	353
ACACCAAAGGACTAATGCTA	ABCA6	466	433	332	506	609	586
CTGGGAACTGGCCAGAGCGC	ABCA7	621	640	644	460	604	677
GTGCAAAGAGTAGCTTCCCG	ABCA7	667	498	508	530	443	749
ATTGGAACTGTCGTTCATGA	ABCA7	308	328	301	423	319	252
TGGAGGCCGGGACCACATGG	ABCA7	713	672	734	850	903	716
GAGGAGGAACACGACCAGGC	ABCA8	413	414	343	458	339	403
ATGAGATTTGAGCCGTCCGA	ABCA8	1068	893	922	468	901	883
AAGCGCCTCCAGAATTCCAA	ABCA8	532	454	386	776	568	496
ACTGCAATACTTGGTCACAG	ABCA8	401	397	380	597	568	552
TGGCAGGAAGAACAATCATG	ABCA9	826	766	683	962	1033	697
AATCAGTTGCAACTCCTCCT	ABCA9	946	935	839	963	1174	1023
ACTGCCCTCCTTGGTCACAG	ABCA9	828	643	591	872	646	526
AGATGAGGCTGACATTCTGG	ABCA9	804	705	634	776	611	751
GGTGGCTCGAGCAGCCGCAG	ABCB10	272	280	227	424	196	240
CGGCACTGAGCCCTAGGCAG	ABCB10	984	1050	924	837	825	953
ACAGCAATGATTGACACTGG	ABCB10	607	473	430	742	558	395
CCAGAAAGCATACATTAGGA	ABCB10	726	578	447	1045	552	656
AAAGGTGATGGCGTTAGAGT	ABCB11	545	603	460	642	590	577
GGAACTGTTAGTCCATACAA	ABCB11	327	258	220	374	391	381
GCTGTCGCAGTACTTATCAC	ABCB11	831	948	707	1027	1085	940
GTTTGACTGCAATTCAGTGG	ABCB11	852	764	708	752	546	771
GACCACCTTGGTCCTCTCAG	ABCB1	485	544	427	771	722	670
GGGCAAGGACAACTTACATG	ABCB1	411	416	328	344	400	673
AAGCGAAGCAGTGGTTCAGG	ABCB1	725	598	557	658	537	605
CAAACGATGAGCTATCACAA	ABCB1	470	457	415	551	496	386
GAGACCTGATCCGTGAGCTA	ABCB4	822	763	590	1049	675	702
TAGCCGCGTATTGAGTTCAG	ABCB4	1527	1356	1194	1110	1536	1499
GCTGATGGCCATTATCACAA	ABCB4	392	266	293	284	386	365
AGGACTGTGATAGCTTTCGG	ABCB4	917	760	688	1064	641	630
AAACTGAGAAAGGAAGCAGT	ABCB5	324	269	228	277	242	195
AAACCAGTGGCATTAAAGGA	ABCB5	373	384	342	477	580	449
AAGTGCCTATTCCAAAGCTG	ABCB5	535	561	391	430	412	327
TACAGCAAGAACAGTCCCGA	ABCB5	734	763	654	750	1095	746
GGCCAGACTCTCCAGCACGG	ABCB6	565	665	445	342	447	410
TCTAGGTTCAGTTTAGCCTG	ABCB6	1088	1126	1053	795	1103	1111
GCCACAGGTAGCCACTCAGG	ABCB6	761	730	617	739	556	742
TCTTCCTCAAGTTCCTCCAG	ABCB6	854	901	726	850	701	668
TTAGCGGCTCAGGTCCGCAG	ABCB7	366	327	279	91	38	117
TGTTGGCATGGTCATGCAGG	ABCB7	486	537	518	156	162	122
AATCAGAACTGCTGTTGCCA	ABCB7	921	698	567	284	180	246
ACAGACGGGAGCTTTATCTA	ABCB7	495	387	357	38	60	43
ACAGGGCCACAAGGCAGAGG	ABCB8	413	412	317	264	284	271
AAGTACACAAGGGACCACGT	ABCB8	483	427	426	635	509	313
GCATGGCTGTGGACATGCGG	ABCB8	188	196	196	224	228	165
GGACTCCTTGCAGATCGCCA	ABCB8	843	742	630	784	678	825
TGTGGCCAAGAACAGTGCGC	ABCB9	821	790	676	766	600	434
TGACGATGCCATCAATGGCG	ABCB9	767	860	640	636	824	576
AGCGGAAGAGACAGTTTCGA	ABCB9	632	605	517	577	559	764
GAAGCCCATGAAGGTGACCA	ABCB9	380	366	412	433	539	514
TGTGCGGCAGCAGCGCAGCG	ABCC10	367	275	217	334	303	321
GGGCAGGAGCCACTAAGCCA	ABCC10	517	457	449	405	507	349
GGGTCATCAAGTTCTGCGGG	ABCC10	927	928	763	763	549	769
AGGAGACCATTGATCACCCA	ABCC10	518	524	445	415	336	544
TGGGTGCCCAACTCTTCTGG	ABCC11	916	842	886	702	829	677
GGAGGGCAGCTGTCCCACCG	ABCC11	282	205	223	341	259	239
AACAGGCCAGCATTGTCCAG	ABCC11	634	596	482	719	517	438
AAGAAGAAGTCTCAAGGCGA	ABCC11	349	399	379	390	274	562
CAGGTTAGCACCCAACCCGG	ABCC12	693	711	568	516	464	592
ACGTGGTGTGGAAATTCCAG	ABCC12	453	489	411	446	429	364
GCCAACCCAGACTTTCCCAG	ABCC12	769	750	700	746	777	636
AAAGACCATTAGGATCGGGA	ABCC12	377	401	328	356	563	304
TATCTCTCCCGACATGACCG	ABCC1	1098	1100	922	1163	1127	881
AACTCTCTTGGGCATCACCA	ABCC1	1148	1040	831	1006	1047	1162
GATGGCTAGGGCACACACTA	ABCC1	357	312	328	382	458	352
GACGAGCTGAATGAGTAAGA	ABCC1	151	136	161	99	121	292
ACACGTGGAGAAGCTGCCAG	ABCC2	919	782	676	665	565	695
GATTGGTATATCGAACAGCA	ABCC2	576	577	441	592	672	596
GTAGGAGATGAAGAACAGGC	ABCC2	457	475	418	611	559	550
TGAGTAGCATTACCTACAGC	ABCC2	572	426	403	396	552	378
GGATGATGTAGCCACGACAA	ABCC3	555	502	435	818	398	515
GCAGGGCGTACAGTCTTCGG	ABCC3	1393	1421	1314	1336	1536	1219
GTAGAAGGTGGTGAAGCGGA	ABCC3	425	412	316	134	247	398
GCGGGAGAGAAAGCCAGCGC	ABCC3	187	131	86	110	131	117
GATGCTGCCCGTGTACCAGG	ABCC4	814	683	473	767	743	598
GAAGACCGCTCACAGCACCT	ABCC4	925	908	617	862	978	1006
CACAGCGTACGCCTATGCCA	ABCC4	748	784	614	686	487	535
GGAAGTTGTTCTCATCACTG	ABCC4	860	713	641	831	857	1198
GAAACAGCAGCCCGAGCCGA	ABCC5	757	766	679	830	857	991
CCTTAGACACCAGCACCCAG	ABCC5	1399	1254	1092	1604	1222	1644
GATCCACACAACCCTTCGCA	ABCC5	1310	1457	1099	1132	1178	1095
TAAAGAGAAATCCCTGGGTG	ABCC5	656	532	626	745	534	778
AAGGACCCAGAGGTACATGG	ABCC6	413	310	293	327	221	317
TACTGTGTGGCTCACCACGA	ABCC6	606	698	552	283	463	274
TGCCCAGCAGGCCTCCGGAG	ABCC6	419	419	359	229	242	258
TGCCAGATGGCCTTCAGCAG	ABCC6	536	516	498	398	321	463
TGAAGGTCAGGATCCACCGC	ABCC8	907	882	834	912	883	756
GTTGTGATAGTAGACCACGG	ABCC8	435	472	479	408	444	370
GCTGCGAGAAGCCGATGGCG	ABCC8	529	530	424	524	591	582
GAGGGAGGTGAAGCCTCCCG	ABCC8	39	25	28	48	17	26
GTACTGCTCTTTCTAGGCGG	ABCC9	597	570	452	771	599	577
GAATGGGCTCTTGATGGCTG	ABCC9	869	730	679	684	836	980
ATACCAGCAGAGCTCCACGG	ABCC9	694	789	695	500	714	761
TAAAGTACTGAATTGGCGCA	ABCC9	602	546	507	666	583	610
GAAGGTGCGGCTCACCAAGG	ABCD1	434	461	443	174	326	432
GCTCCAGCATAACATACCAC	ABCD1	692	590	477	452	727	434
GATCATGTCGTCGTACAAGG	ABCD1	609	565	663	509	489	588
GCTGGCTGGCTACACAGCCC	ABCD1	284	258	243	275	163	210
GCAGAGGAAGCACATAGAAA	ABCD2	212	166	161	252	189	310
ATTTGGCAAACTGGTGGCAG	ABCD2	864	842	729	671	972	704
TGGAAAGATGTCCTGTCAGG	ABCD2	693	627	529	407	673	317
TAACACACAGACCTTCTCTT	ABCD2	458	457	481	808	579	557
GACGGCGCGAAACTCCTCGC	ABCD3	666	724	681	757	722	432
ACTGAAGATACTCCTCATAG	ABCD3	336	434	303	341	328	347
ATAGGGCCCAGCGAGCATGA	ABCD3	774	595	591	659	578	720
AACTAGGTAACCAACAACAG	ABCD3	272	289	289	189	241	325
TAGATCTGCAATTTCTCCAG	ABCD4	849	733	673	771	752	471
GAGGAGGGAGGCTTCACCTT	ABCD4	444	381	351	364	304	428
ATGCACCAGCTTCATCACAA	ABCD4	738	717	660	849	777	709
AGCACATGAGGACAGACCGC	ABCD4	955	970	840	644	745	867
TATGGTGTACCAAGCGCCTA	ABCE1	329	267	248	9	5	40
GGAAGACTTAAACCTGATGA	ABCE1	333	232	266	180	226	137
TAGGTGCAGACATTATCTGG	ABCE1	933	877	794	2	32	7
GAAGTCATGTTCCACAACAA	ABCE1	350	340	259	23	5	2
AACTGCCACCGCGATGCCGA	ABCF1	1146	1058	1037	303	197	185
GCAGTAGAAGATAAACAGGC	ABCF1	238	254	209	210	109	113
GCGGGAGGACATCTCCGCCT	ABCF1	452	370	256	390	422	290
GTCCTACCAGCCCGTAGCGG	ABCF1	749	706	658	22	37	34
AGGCTGCCAAAGCTCGACAG	ABCF2	591	546	524	770	758	594
AACCAATGAGGCCATAACGA	ABCF2	552	543	499	433	645	661
GAGCGGCTGGCTCATGAGGA	ABCF2	423	446	424	514	463	539
GGAGCTCTACGAGCGCCTGG	ABCF2	133	130	116	93	342	155
ACTATTGCAAGAGGTGTCCG	ABCF3	939	914	723	889	1075	888
AGGGCTGAGCCACAAAGCCA	ABCF3	383	427	353	415	508	570
AAAGAAGTTAGAGAAGGCCG	ABCF3	437	451	377	604	551	446
TGCGAGAGGATTTGCTACGG	ABCF3	606	731	504	742	759	522
TTTCTCGGTCGGCACCGCCA	ABCG1	773	705	684	672	527	940
GAGGCAAGGAGGAGAAGCGC	ABCG1	370	359	370	219	296	431
TCCCGGAAATTCCTTTCAGG	ABCG1	287	222	243	254	315	202
CAAGCGCCTGGCCATCGCGC	ABCG1	773	927	701	612	988	611
GACCTGAAGGCATTTACTGA	ABCG2	631	557	571	489	745	483
GCTGCAAGGAAAGATCCAAG	ABCG2	213	242	204	272	273	277
GTTGGAACTCAGTTTATCCG	ABCG2	481	307	329	398	364	388
AGGCCTCCTGAGCAGGCCCG	ABCG2	120	143	81	105	109	59
TGGGCTGTGGACTAGGGCCG	ABCG4	641	667	662	794	646	498
TCTCAGGTAAATTCTGCCGC	ABCG4	26	35	21	15	53	40
GTAGCAGGACATCTTGCGGA	ABCG4	357	378	261	370	424	384
GAAGCGTCTGGCCATCGCCC	ABCG4	770	889	752	1174	713	798
GAGACCCATGGACCCTCCGG	ABCG5	370	386	271	188	268	191
GGACATGGCGTCCAGCAGCG	ABCG5	777	798	647	688	743	814
GGAAGGAGCCGGGATTGCCG	ABCG5	608	523	414	637	349	448
GATTGGCAACTACAGCTTGG	ABCG5	921	805	654	709	830	557
GAGGAGAGAGGGCTGCCGAA	ABCG8	533	438	438	431	496	541
AGGAGAACAATCTATCCTGG	ABCG8	415	431	326	335	356	362
GAGCCAGCTGCTCAAACCAA	ABCG8	593	535	521	557	694	686
GCTGCCCAGAACCTTCTCCC	ABCG8	1029	910	842	820	697	741
GCAGCACGCTGAGGCCACGG	ABHD10	860	620	591	677	838	492
TCCGTGCAAGCAGCACGCTG	ABHD10	442	379	315	430	459	231
TAACTCAGAGGAAAGCACAC	ABHD10	615	718	512	520	722	675
GAAGCATAAGCCACCCTCCA	ABHD10	893	1072	881	911	1075	919
CCACGGCCCTAGCTTCGCGA	ABHD11	862	893	756	801	734	757
CTGGGCCAAGATCTTGGCGA	ABHD11	367	352	240	245	221	255
GCTGTGGCCAACGACGACGC	ABHD11	632	522	492	453	575	820
TGCTGTAGATATCAGCCCAG	ABHD11	95	53	84	88	34	115
GGACGCGCAGGACTGCCAGG	ABHD12B	800	792	744	577	757	707
GTGTGAGGAATCTTTAACTC	ABHD12B	381	425	349	455	338	408
TATGAAGCAGCCCTTCGTGA	ABHD12B	514	499	476	408	441	443
TCAGAGTCTCACCTTTAACA	ABHD12B	634	564	574	626	779	629
GCGCTCATGCTCCAAGGCGA	ABHD12	602	546	445	532	655	575
CCAGAGGAAGACGTGACCAT	ABHD12	910	931	747	951	977	944
GATGTGGTATGAGGATGCCT	ABHD12	701	679	572	551	569	623
CAGAGGAGGCGACCACCGCG	ABHD12	465	459	396	305	302	454
TGAAAGATGGCTAATAGCCT	ABHD13	367	448	224	351	405	373
AATAGCCACTGCTCCACCCA	ABHD13	1354	1283	899	1428	1281	955
TAGGATTTCAGCCATTATGG	ABHD13	656	683	626	699	577	956
AATGACACATGGCAGTGCCA	ABHD13	134	150	151	246	34	253
GAACTCGGCACCTTCAAAGG	ABHD14A	553	381	399	488	295	446
GCATAGTGGCCACTCAGCGA	ABHD14A	730	594	599	619	448	709
GTGGTGGCCTCGCATCAGGA	ABHD14A	679	643	546	877	783	720
CTCCACCCAGAACTACACCC	ABHD14A	1280	1294	1112	1241	1332	1217
GCAAGCGTGGAGCAGCGCGA	ABHD14B	693	530	431	626	527	588
TGATGGACTGATCACAACCG	ABHD14B	657	565	451	704	491	419
GATGGACTGATCACAACCGG	ABHD14B	398	360	421	241	423	307
ACCTGGACAAACCAGAGGAG	ABHD14B	80	61	86	113	130	94
CGGAGAGAGGACCCTGCCGG	ABHD15	1038	1112	811	802	798	632
CACGGCCAAGATGAGCGCGA	ABHD15	502	468	501	510	423	374
ACTGGAAGCGATCATACACA	ABHD15	552	634	525	700	679	540
GACTGAGTTCTTCCGAACGG	ABHD15	465	350	323	378	233	235
AACTCGACTCACCCAGGAGC	ABHD16A	409	399	364	504	325	467
TCACCCAGGAGCTGGAATGG	ABHD16A	479	491	422	388	551	532
GAGGGACTCTGAAAGGGCCC	ABHD16A	88	174	90	21	153	99
CCGGGAGAGGGACTCTGAAA	ABHD16A	224	176	195	321	251	263
TCATCAGGGACACGGAGCCG	ABHD16B	966	888	681	1033	921	871
TCAGCACGACGCCAACGCCA	ABHD16B	812	714	651	843	874	731
GCAGCAGCAGCTCATTGCCC	ABHD16B	766	885	633	741	576	589
GAAGCACCTCAAGAACGTGG	ABHD16B	728	600	580	620	393	532
ACAGCTGCTCACCTGGCACC	ABHD17A	1320	1421	1171	1351	1077	1205
CCGGGCCGCTCACTTAGGGA	ABHD17A	627	633	545	473	339	554
ACCCTCCCGCAGCATCGAGA	ABHD17A	675	547	470	279	415	357
GTGATGAAAGCGGAAGCCGT	ABHD17B	525	423	356	598	456	462
TCTGCTGTCCACCTTGTCCA	ABHD17B	1372	1207	1103	1533	1276	1525
CGAGCAGCAAGATCCACAGA	ABHD17B	557	544	505	498	590	486
TGAACGTTGCCAAAGACCTG	ABHD17B	934	732	737	689	868	743
GCGCGAGAAGAAGACCTCGA	ABHD17C	573	478	483	672	674	937
GAAGAGCAGCGTGTAGCGGC	ABHD17C	243	269	188	359	165	215
TCGAGGCCAAGTCTACCGTG	ABHD17C	1047	1040	737	867	1177	843
GAGGTCATCGATTTCTCCCA	ABHD17C	596	530	361	507	732	489
AGACTTTCTACCCAACGCTG	ABHD1	1055	1144	1043	1542	1076	1108
GAAGCAGCAGCACAATGGGC	ABHD1	554	639	604	694	673	993
GCTGTCGTGTTTAACAACCG	ABHD1	239	259	267	218	283	324
GAGATGCCCACGGCCAGCAG	ABHD1	573	533	466	655	489	383
GAGTTCGGGAGTCTCCAGCA	ABHD2	852	808	894	1231	1052	954
TCCAACACAGTGCTCAGCCA	ABHD2	1123	1134	1022	1339	1166	1216
ATAGGTGAACATGCGTGGCG	ABHD2	861	720	703	838	1115	772
TTTGCCCACAGGCTGCACGT	ABHD2	791	943	598	912	868	545
GCTCCCGGGACAACATCCGC	ABHD3	940	976	771	690	1003	1002
TACAGAAACGTACTACCCGA	ABHD3	579	631	520	729	748	569
TAACAACAGAGGAGTGGCGG	ABHD3	518	473	450	631	375	609
AGCGAAGGTGTTCCAACCAA	ABHD3	491	424	370	599	405	349
AAACCATGCACCATCACCAA	ABHD4	802	625	626	1031	461	800
AGTTAAACACCTCATCCTGG	ABHD4	1124	890	747	1047	732	739
TCTGGTGCAGCGATTCCGGC	ABHD4	1089	914	612	938	804	786
AAAGGTGAAGATGCAGCGGC	ABHD4	527	441	468	615	466	565
ACTCCACTTGTCCTTCTCCA	ABHD5	905	881	739	893	865	837
TTGGACGAAGTAGTAGACCC	ABHD5	400	339	316	472	174	327
CAGCAGCCAAGAATCCACCT	ABHD5	1100	1019	834	1345	944	841
AAAGGAGATCTGCGACACTG	ABHD5	822	754	657	759	663	875
GAATCCGTGGAGCATGAGGA	ABHD6	282	253	215	334	182	416
TATGGACAGGTCATCCAGGG	ABHD6	429	444	365	499	413	332
CCATGGAGGTGCCTACCAGG	ABHD6	818	767	567	774	981	529
CAAGGGAATCTTCTCCACGG	ABHD6	545	561	416	507	456	498
AAGCGGCCATCGCTGCCCGC	ABHD8	635	935	656	789	979	672
GTGATCATGATCAATGGCGG	ABHD8	509	521	454	361	574	450
GAGCGGCCAGTACTGGCCCG	ABHD8	161	174	173	201	166	318
ATTCCTGAAGCTCATCGACG	ABHD8	618	645	585	607	565	784
TTACCAGAACCTGACTCGGG	ABI1	679	826	695	666	477	601
GTTCTGGATGATGTGGGCCA	ABI1	863	745	695	530	579	849
GGTCCAATAGTGGGTGGCGA	ABI1	839	819	736	655	803	867
ACTGGGAGAAGTGGTGCCAG	ABI1	859	848	729	518	718	406
AGCTGTCGAAGAGGGCCCGG	ABI2	419	435	467	497	501	389
CTGCAGGACATTGTTGGCCA	ABI2	1111	1107	798	1134	1034	701
GAGTACCCAGAACATGAAGA	ABI2	175	154	158	188	246	209
GAGGGAGCCATATTACGGGT	ABI2	742	773	630	573	725	629
GGAAGTATTACACTAGCCCT	ABI3BP	380	442	254	530	241	463
AAGCTTGAAGGTCTTCTCCT	ABI3BP	509	473	486	456	491	376
GGAGTGAAAGACAATGTGGA	ABI3BP	492	566	501	589	667	651
TAGGTTTGGGATGTGGACGA	ABI3BP	853	720	684	899	797	531
GCAACCACAGTGCCCTGCTG	ABI3	628	643	632	631	710	668
TGCCTGGGTAGTGAAGGCCA	ABI3	519	496	373	136	266	177
ATATGGAGAAGGTGGCCCGA	ABI3	857	834	838	867	774	838
TTGTAGGTCTCACCCGGCCG	ABI3	780	566	583	704	669	741
TGGGCTGCAAATCCAAGAAG	ABL1	214	181	216	248	179	331
CATTGCGGGACACAGGCCCA	ABL1	694	598	593	609	512	817
GAAGAAATACAGCCTGACGG	ABL1	439	355	335	351	403	467
CAAGAACTCTTCCACCTCCA	ABL1	1509	1375	1332	1350	1602	1686
GAAGCTTTGCATCGTCCCTA	ABL2	848	722	654	920	937	1083
GCGAGATGGACAGCTGCCCA	ABL2	878	913	692	1066	1150	809
TGTACACCATCACTCCACAG	ABL2	881	842	656	1070	1208	1171
TTTCTAGGAAGATACCATGG	ABL2	442	421	307	405	506	407
TTTGCTGTATCTCTGTCCCA	ABLIM1	974	1199	858	1054	1381	919
TGAATGACAGGCTTCTCTGA	ABLIM1	672	736	634	562	862	642
TACAAGCAAAGCAATTGGGA	ABLIM1	285	172	166	178	212	129
AATGTGACTCGGTCTCCGGG	ABLIM1	810	726	545	482	716	730
GTGCTGGGCGACTTCTCCAG	ABLIM2	972	998	837	978	883	848
GGGCGAGTACATCTGCACGC	ABLIM2	832	881	709	968	779	873
AGCAGCGCGCACCTGTCCCA	ABLIM2	939	981	991	1035	856	1213
CAAGTGCCAGTGCTTGTCCA	ABLIM2	972	1026	910	1032	971	978
AGGCGAAGTCATCTCGGCCC	ABLIM3	749	795	678	698	417	602
GATGGGCTTACTGCTGGCCA	ABLIM3	627	651	545	572	1058	845
CTGCAGCGTCATCCTCACCG	ABLIM3	1423	1363	1145	1660	1286	1617
GCAGCGTACACACCTGGCAC	ABLIM3	975	932	830	809	903	1241
CGAGGTTAACCTCTTAGTGG	ABRACL	924	966	782	664	830	1069
GTGGAGGAAATTCATCGTTT	ABRACL	610	594	528	671	709	678
GGTTGGCACATTTATCATCA	ABRACL	685	676	658	822	967	851
TTCCTACCAATGCTTCAAAG	ABRACL	390	380	342	394	586	646
GAATGAGAACAGCATCAGGC	ABRA	356	388	278	256	372	452
TGGCTGTGCGTATCTTCCGG	ABRA	1651	1298	1270	1710	945	1400
GAAGGAGAGATGCTATGGCA	ABRA	635	573	592	660	530	451
CCAACAGAAATATAGCCCAG	ABRA	1086	885	731	936	684	802
ATGGAGCCGCTCAGCCACCG	ABR	594	683	571	569	716	638
TACGGGACGGACGAGTACGA	ABR	336	223	188	399	254	203
GTTAATGTAGATCTCTTCGC	ABR	783	740	646	642	840	1008
CCAGTTCCAGAAGATCTCAG	ABR	400	357	402	521	527	411
AGAACAGACACTAGATGCGG	ABT1	557	677	605	267	112	271
GAATCCGAAGAAGCGGCCTG	ABT1	654	671	654	198	136	80
CTACACCAAGGACTACACCG	ABT1	847	941	716	185	172	237
CAGGCAGCGCTTGAGAGCGG	ABT1	592	548	443	57	102	61
GCAGCTGGCGAACAGGTCGC	ABTB1	802	861	782	729	571	938
TGTAATCGCGTAGAGCCCGG	ABTB1	826	851	633	832	845	725
GCAGGGCATCCACAGTGACG	ABTB1	515	536	403	304	491	314
TGTGTACAGGTACTGCAGCA	ABTB1	359	438	328	491	381	345
TCTTCGGCGCAGCAGCACCG	ABTB2	757	792	628	732	1093	724
TTGTTCAAGGTCATTCTCGG	ABTB2	965	988	959	1116	894	1169
GGACAGCGGCGACATCCGGC	ABTB2	597	649	656	484	515	677
ACTGTTTCAGTTCCTTCCGG	ABTB2	757	636	627	502	415	559
CAAATGGTTGTTACACTTGG	AC007040.11	423	408	307	328	435	220
CTAGGAAGATCAACTGGGCA	AC007040.11	803	693	689	1076	744	877
TTGGACTAGGAAGATCAACT	AC007040.11	114	103	69	98	163	97
CTAAGGGAGGAGGAGGACCG	AC007431.1	662	682	702	602	771	451
GGTGCAACAGGAGGAGCAGG	AC007431.1	400	380	324	252	413	363
GGAGGGCCATGACTGGGACA	AC007431.1	547	511	530	463	369	241
TGACGGTGAATACCCTACAG	AC007431.1	258	259	238	304	130	151
TCAACCAGCAAGTGTTCCCA	AC009892.10	1091	1043	746	685	1139	739
AAGACTGGCGGTTACAACCC	AC016722.1	656	513	495	493	535	541
GGAGATGGAAGATGCAGCTG	AC016722.1	390	361	279	296	403	228
GAGATGGAAGATGCAGCTGG	AC016722.1	409	393	439	393	294	652
TGAAGTCCTGCTCCATGCTG	AC016722.1	1009	1003	820	1247	926	974
GAATGGGCCCGCACTTGCCC	AC016757.3	731	723	646	673	733	714
CATGGTGAACATGGGAGCCG	AC016757.3	651	672	482	655	927	622
ACCAAAGAAAGAATGGCCAA	AC016757.3	367	415	372	363	508	355
AGTGCCCAAGGTGACCTCAG	AC016757.3	526	511	502	779	669	623
CACAAACACACCCTGCCAGG	AC018755.1	1097	817	904	849	914	1230
TGGACGCCTGCCCAGGCCGA	AC018755.1	1035	935	773	1005	883	922
AGTATGGCAAGAGTTTGAGG	AC018755.1	530	511	469	486	421	297
GGAGACCCAGTGCAAAGCTG	AC018755.1	552	475	492	548	510	405
CTAGCACCAGCACACACGGT	AC079612.1	797	713	718	919	723	853
CCTAGCACCAGCACACACGG	AC079612.1	1204	1300	937	1657	1205	1234
CAAAGCTAAGACTTTCACCT	AC079612.1	702	735	678	836	1017	865
AGAATTCAGAGGCTTGAACA	AC079612.1	453	370	287	574	479	509
TCAGTGCCTACCTCGTCCTG	AC091801.1	1	0	4	0	0	2
TGCCTACCTCGTCCTGCGGA	AC091801.1	268	270	223	316	261	252
TCTGCCGAGCTTTCAGGCCA	AC091801.1	831	907	673	882	927	931
CTAACAGAGCAGATTATGGA	AC091801.1	543	582	481	559	537	623
GGACACCCACCACGTGCCCA	AC093802.1	786	1062	702	1050	1002	603
GACACCCACCACGTGCCCAT	AC093802.1	784	747	699	1091	1007	1165
GGGACCTGGAAGCATCCCAT	AC093802.1	335	337	245	448	303	364
ACCGCCACTGGACAAGCACA	AC093802.1	952	835	783	768	1349	1055
GAGACCAGACAGGATCCCTC	AC106876.2	310	291	277	332	197	297
CAGCCCTGGATTCCACCCGA	AC106876.2	1112	1363	1095	1272	993	1557
GCAGCCCTGGATTCCACCCG	AC106876.2	906	1052	819	808	934	577
AGCGCCTGTGGATTTAGCCG	AC106876.2	519	534	482	594	407	742
GTGCACCACCACCACGTCCG	ACAA1	865	874	734	947	953	922
TCTCTCGGCAGTCATGACCG	ACAA1	34	28	64	35	68	30
GATTCGGGCCATGATTGCCC	ACAA1	429	440	473	292	494	318
TCAATAGACAGTGTTCGTCG	ACAA1	898	841	726	584	805	758
GCCGCCATGGCTCTGCTCCG	ACAA2	575	689	541	485	542	592
TAGCAGTGAAGTCTTTCAGA	ACAA2	621	583	544	675	561	646
TACCTGACATCCATTCACAA	ACAA2	695	597	513	748	776	832
ATTCTCTGCAGTCATTGCCA	ACAA2	969	906	888	968	799	593
GGTGAAGTTGGACCTACTGG	ACACA	580	496	520	445	622	420
TTCTCAACGAGATTTCACTG	ACACA	744	595	565	682	468	653
AATGCATGCGGTCTATCCGT	ACACA	808	822	671	509	459	553
TGTGGAATACCTGTACAGCC	ACACA	728	498	546	379	521	476
GCGGGTCTCAGCTTCACCTG	ACACB	1123	1228	1092	953	1125	1135
CCTGCACAGAGACTTTACCG	ACACB	1126	871	955	812	963	912
GTTGGCCTTAAGGTCCTCGG	ACACB	519	552	395	505	298	426
TTCAGAGTACATCAAGATGG	ACACB	628	553	572	680	586	567
TGGAGGCAGCACCTACAGAG	ACAD10	268	297	263	357	472	273
GCTCTCATAAATCTCATCCA	ACAD10	820	731	638	726	1082	737
AAATGAGTCCACAGGCACGG	ACAD10	800	746	692	779	836	1116
GGATCTGTAAGCCAGACCCT	ACAD10	199	159	173	126	220	206
TTAGGAAGAAGTGAACCTGG	ACAD11	794	713	580	367	704	577
CTAACTGTACCTCTTTAGGG	ACAD11	626	607	579	766	649	430
GTCTGACAAAGGATGACCAA	ACAD11	139	147	107	158	153	90
TGTAGTCCAGTTTCTGCCAG	ACAD11	848	1036	923	1039	1058	822
GAGCTGCGGCGGCTATGCTG	ACAD8	814	784	537	841	703	745
TATGGCAGAGTGGGACCAGA	ACAD8	430	422	358	382	539	458
TACATAGGAGCTGTTCCCAG	ACAD8	869	757	718	800	580	846
GTAGGAAGCAAACTTCTCCA	ACAD8	275	215	189	282	243	303
TTGGCGAAAGCTCGTACAGG	ACAD9	503	679	444	592	571	422
AATAGCCTGGTGCGCTGCCA	ACAD9	873	891	696	848	873	613
GAAGGCTGCAATGTGCTCCC	ACAD9	523	694	447	648	500	617
AAGAAGCACTACATCCTCAA	ACAD9	578	539	589	611	445	665
ATGGCCGCACGCCTTCTCCG	ACADL	1007	877	929	921	780	982
TTAAGATGTTCTCATTCCGG	ACADL	1052	964	970	847	752	709
AATATTGCAGAGCATCTTGG	ACADL	834	853	704	961	1052	721
TAATCTGTTCTTCTGAGCCA	ACADL	899	882	743	746	829	775
AACGGGAGCCAACATGGCAG	ACADM	594	614	655	557	534	521
CAGAGAGGAAATCATCCCAG	ACADM	678	621	574	410	423	376
GAAAGCTTACCACAGTTCTC	ACADM	311	334	253	309	307	258
AAGATGTGGATAACCAACGG	ACADM	300	266	274	351	360	201
TCATCCATGGTTGAAACCAA	ACADSB	417	348	390	337	328	470
AGTGAGCTGAGGCAAATAGG	ACADSB	310	382	344	298	591	344
AAGACCAGAGCTGATAAAGA	ACADSB	253	164	227	312	180	244
CTACACCAAAGATTACCCTG	ACADSB	1041	1020	962	1271	1093	1047
TAAGGAACATCTCTTCCCAG	ACADS	497	483	614	394	337	306
CCTGGCCTACGCCATCGCCA	ACADS	1559	1397	1097	1423	1275	1615
CTTGGAGCCAAACTTCAAGA	ACADS	103	63	59	95	125	75
AGCCTGGATCACCAATGCCT	ACADS	676	559	424	576	655	635
GAGAGATTCGGAGATGCAGG	ACADVL	619	669	558	454	516	575
GGAATCTAAGTCCTTTGCTG	ACADVL	902	834	888	565	715	711
TGTGGGCCTTTGCAACACCC	ACADVL	565	572	482	370	548	648
TTGGCGTGGGCATTACCCTG	ACADVL	1135	988	936	1195	1230	1173
GAACTATGACCACTTTACTC	ACAN	585	577	495	605	878	690
TCTGGAGTAGAGGACATCAG	ACAN	321	337	391	376	297	342
GTCTCTACAACCTCTCCAGA	ACAN	250	174	135	197	108	216
TCTAGAACTTCTTCTCCAGA	ACAN	284	285	204	389	300	328
AAATGCCGACAACGAAGGCG	ACAP1	265	332	206	231	272	171
TCGCCGGGATTTCTGGCGGG	ACAP1	307	167	156	137	193	134
TCGAAAGGAGCTGGGCGCCC	ACAP1	777	947	693	699	932	754
CCAGAACCAAGCTTAAGAGA	ACAP1	269	271	214	323	377	239
TACCTGAAGCACATAATCGA	ACAP2	704	556	589	695	799	651
TGAACTTGGACCCTACATGA	ACAP2	816	598	610	833	759	598
GCGACGATTCTGCTTTGAGG	ACAP2	829	742	614	680	634	645
AGTGCTCCGGAATTCACCGG	ACAP2	721	846	618	787	699	791
GACGCACTCCTCGAACTCCA	ACAP3	952	852	596	951	1062	807
TAGGGCGACCATTGACGAGG	ACAP3	960	943	787	899	836	612
TCCTCCAGGAATGTCTGCAG	ACAP3	334	495	306	287	392	404
CGAGGTGGAGGAAGCCACCG	ACAP3	413	416	278	296	364	218
AGTGCTACAAGAACACCCAT	ACAT1	372	302	314	285	606	433
ATGGGTAATGTTCTACAAGG	ACAT1	450	398	290	451	539	412
AGGAATGAAAGCCATCATGA	ACAT1	368	282	295	290	398	462
AGAGGATCAACACCATATGG	ACAT1	615	543	583	740	597	574
GATAGGAGACTCCAGCATTG	ACAT2	774	710	677	826	650	571
ACTGACAGTATACTCTGTGA	ACAT2	198	223	217	176	286	316
ACAGATGAGTTTCCTCGCCA	ACAT2	984	1050	836	684	913	729
ACTTGGATTAAACCCAGAGA	ACAT2	135	136	112	177	141	119
TCAGCCCGGACCCGGAGGAG	ACBD3	435	388	315	389	497	326
ACATCAAAGAATCCAACCTC	ACBD3	721	599	638	801	728	794
GAGCTTGACAAACTCCACCA	ACBD3	770	693	576	879	827	857
AGAGGAAAGGCTTCGACGGG	ACBD3	723	635	538	744	685	763
TTACTACAAGCAGGCCACCA	ACBD4	965	1086	911	1158	895	972
TCTGGGCAAGATGAGCAGGG	ACBD4	406	489	405	424	239	252
TCAGGGATCACCTGGTACAG	ACBD4	622	661	612	510	495	742
CACAGAGTCCCATTCACCCA	ACBD4	1431	1298	1257	945	834	1143
GAAGATGGCAGGAATAACAG	ACBD5	898	853	839	1272	1030	839
AAAGGTGAAGTCAAGCATGG	ACBD5	919	948	737	861	785	1089
AGGATGCAACACTTGAGCGA	ACBD5	638	706	537	740	924	563
CACACCAGGAGACATCTCGA	ACBD5	776	739	574	804	817	664
GCCATCACCGGCGACAGCGG	ACBD6	556	433	431	484	473	545
GCTTCATCATTCCTGCCCGC	ACBD6	1115	1137	864	1045	607	948
GGCTTCATCATTCCTGCCCG	ACBD6	247	278	248	364	202	249
GCAGCGGCACACAACTGGCA	ACBD6	924	797	765	771	894	975
GGAGAACTGAAAGAACTCTA	ACBD7	62	47	37	97	51	31
CTGAAAGCAAGACCAGATGA	ACBD7	429	403	326	479	723	539
GCAAAGCCAAATGGGAAGCA	ACBD7	364	365	322	614	587	290
TATCTTTCTAGGGTTGTCGA	ACBD7	644	554	576	671	722	764
AGACAGAGATGTCAATCCCA	ACCSL	757	634	574	750	733	477
ACCGGGCCACTTCTTCCCGC	ACCSL	1124	1156	917	1136	909	743
ATCACACAGAACCATGGCCA	ACCSL	799	706	661	756	679	826
TAGCTCCCGCCTGTATGCAA	ACCSL	483	429	574	442	480	586
GGGCTACAGGACCTACCACA	ACCS	663	650	544	719	712	575
TCAGCGCGACATGCAGAGGG	ACCS	523	501	414	497	461	390
ACTTGGCCACTTCCTCCCGG	ACCS	1405	1285	1094	1061	1100	867
TAGGTGGTTGTCCTGAATGG	ACCS	748	749	530	826	875	666
AACGGGCCCGGGTTTCCCGC	ACD	661	676	479	458	365	653
ACTACAGGACGCCGAGGCCG	ACD	564	532	599	574	547	533
AGAAGGAGTTCGGCTTCCGC	ACD	544	614	565	185	328	477
CAACCAGGCACCCGTAGCCG	ACD	753	667	567	623	566	324
GATGGCTATGACTACAGCCG	ACE2	123	98	69	80	118	147
TACCAAGCAAATGAGCAGGG	ACE2	329	268	304	371	429	375
TATGTGCACAAAGGTGACAA	ACE2	204	167	116	217	122	88
GAGGTGGATGGTCTTTAAAG	ACE2	310	322	318	345	362	347
ATATGCTATAGCCACTGCCC	ACER1	1111	968	893	663	734	679
TGGACGAGATCGCCATCCTG	ACER1	1051	1034	754	906	939	654
GAGGGCGTAGGCGTTGACCG	ACER1	459	574	517	493	666	441
GTTGGCATCCACCAAGGCCA	ACER1	672	509	504	576	550	528
TATCGCCGAGTTCTACAACA	ACER2	609	542	442	988	748	605
TATGCAACATGCTTCAACAG	ACER2	463	504	480	570	499	397
TGCAGTGCAAGGAACTCCCA	ACER2	456	471	344	572	406	455
GATCCAGCAGAACAGGGCCA	ACER2	446	366	418	410	502	494
CTCGCACCAGTCCAGCGTGG	ACER3	1306	1192	977	1343	923	1341
TAACCCAGTCCTCTAAGCCA	ACER3	502	589	494	284	392	587
GGATGTGAAGATAGGAACCA	ACER3	472	398	428	479	571	398
AGAGGCTCAAACAGGATCAC	ACER3	363	401	328	445	433	281
ATGCTGGAGAAGCCGGCCGA	ACE	616	606	503	608	496	603
TGGAGAAGCCGGCCGACGGG	ACE	439	466	341	457	342	217
GGAGAAGCCAACCGACGGGC	ACE	797	735	722	677	603	973
GTTGTAGAAGTCCCAGGCCG	ACE	459	412	361	378	495	365
GGTGTCCATGAACTACCGGG	ACHE	573	682	563	456	558	759
AAAGACGTAGGCGTAGACCC	ACHE	457	455	418	456	333	388
GAAGCGGTTCCAGAAGGCGC	ACHE	489	426	401	428	291	446
GGAAGGCCGAGTTCCACCGC	ACHE	819	954	747	974	925	453
GACGAGATGATCCATCCTGA	ACIN1	346	260	221	298	244	276
AAGGAGAAAGACGATCATCT	ACIN1	367	248	266	443	361	270
GAGGAATTAGCACTGGCCAA	ACIN1	620	612	453	653	628	596
AGGTCTGTGAGCCAAAGGAG	ACIN1	403	416	298	384	298	371
TGGGAGGAAGACTTTGCCAA	ACKR2	622	649	532	727	574	533
GAAGACCCAATGCCAGGCCA	ACKR2	788	772	753	797	815	796
GCGGAGGAAGAGCTTCCAAA	ACKR2	247	275	195	273	313	329
ACTGGAGAAGGCATACAGGA	ACKR2	183	183	169	214	174	250
TCTTCGACTACTCAGAGCCA	ACKR3	606	564	493	489	669	540
GGATGGTGAGGACAACCCAC	ACKR3	471	413	408	323	411	651
GCAGCACAACCAGTGGCCCA	ACKR3	947	877	897	906	1033	1190
GACAAGGAAGACCACCACGT	ACKR3	511	393	462	703	445	427
CTATTGTGAGGAATACAGGG	ACKR4	434	398	367	406	355	483
GGCATAAATTGCCACTACCA	ACKR4	731	736	622	808	666	589
TTGATGTTCCTAGGTAGCGG	ACKR4	700	575	551	405	249	433
CAGGGAGTAGATGATGTCTA	ACKR4	454	348	367	357	383	376
GAATCGGTTCAAGTATGCTC	ACLY	547	570	466	466	381	398
GACCAGCTGATCAAACGTCG	ACLY	469	546	482	364	490	569
GGATGAGAAACTGAATCCTG	ACLY	126	121	91	135	111	73
CAAGCACACCCAGTTACCAA	ACLY	1202	1164	1053	1053	827	910
GCAGCTCCAACACCACAGCA	ACMSD	826	751	701	996	1156	844
AGATGGGAAAGTCTTCAGAG	ACMSD	527	562	387	530	578	494
ACATGACAGGAACTGTGGAA	ACMSD	183	133	126	135	149	156
GAAAGAGCTGGGCTTTCCCG	ACMSD	224	279	245	181	171	172
ACTCGAGAAACGTGCCGCCC	ACN9	741	695	632	623	858	728
TTTCACGTACTGGTCGCCCA	ACN9	656	667	522	674	905	727
TTTAGGAGACATAAGACCGT	ACN9	681	639	546	871	883	878
TAAGACCGTTGGTTCTGACG	ACN9	85	79	102	40	25	41
TGCAGCAAAGTCAACCACAG	ACO1	558	560	475	927	878	798
AGAGTGGTATTTGATCAGGA	ACO1	489	442	487	487	537	545
ATGTCAGTGGATGTTACCAG	ACO1	1136	1222	951	925	1352	1394
GACACAGCAACTTTGTCCTG	ACO1	292	296	262	250	410	243
AAAGTGGCTCATCGCCACCT	ACO2	79	81	47	134	37	75
AGCGAGGCAAGTCGTACCTG	ACO2	882	713	620	540	615	657
TGCCAATCAGAAGAACACCA	ACO2	539	381	381	530	496	634
GGTGCAATCGTGGAATACCA	ACO2	421	412	354	407	275	233
AGTGCCATGGCAGACGGCGA	ACOT11	619	589	446	583	601	344
CAGCCAGCGTGCCTCTCCGC	ACOT11	1609	1513	1238	1012	1307	1256
AGTGGTGAATATCAAGGCCA	ACOT11	276	271	265	232	410	420
GCGGGCCACGAAGGTGGCCA	ACOT11	12	26	19	31	23	10
TTGGCTCATGACCACCTCGC	ACOT12	1317	1405	1087	1084	1491	1326
AAACTGTATGTCATCCACTG	ACOT12	781	658	608	1025	680	581
GGAAGGAGCGGTTTCCACAA	ACOT12	2	0	0	0	0	0
GAAAGGGATGAGCCCAACAC	ACOT12	542	566	442	473	651	626
GGTGATAAAGGCCATGACCA	ACOT13	325	382	390	482	383	320
AATGCAATAGGCACTCTCCA	ACOT13	887	857	743	856	1132	1015
GCAATAGGCACTCTCCACGG	ACOT13	913	984	794	1088	796	1175
GATCTGACCAACAAGGCCAC	ACOT13	501	341	364	373	387	516
ACCTGAGAACAACTGAATGG	ACOT2	744	626	671	659	824	641
GGTACAGCCGGGACGCTCGA	ACOT2	407	414	302	462	527	370
GAGCGTCCCGGCTGTACCAA	ACOT2	875	811	825	1254	874	1026
AGAGTTCGGCGCAGTTCCTG	ACOT2	1133	1210	1117	933	983	1149
ACAGCAGCCGTCCAGGCTCG	ACOT4	454	380	470	461	291	484
TAGGACCTGGACCCTTCCCA	ACOT4	748	764	637	797	597	690
TAACATGGACAACATATCCC	ACOT4	578	499	494	554	638	592
TCTGAACGGTTACAGGCCCA	ACOT4	934	1077	861	766	972	738
ACAGGCATTGATAAGTACAG	ACOT6	611	470	436	629	502	400
TGCACAGAAGCTCTAGAAGG	ACOT6	405	373	363	415	456	347
TGAGCCAAAGGCTCACTCAA	ACOT6	6	5	6	0	22	13
AAAGGCTCACTCAAAGGCAC	ACOT6	581	576	481	604	726	432
GTAATGCAGGCTCCACAGGG	ACOT7	816	749	671	724	1084	771
GTGGCCGGCAATGTCCACGG	ACOT7	256	297	299	192	405	301
GGTGCGCTCGACACGAGCCA	ACOT7	694	613	492	805	567	510
TGACCAATAAGGCCACCCTG	ACOT7	1141	1056	811	1122	787	627
TCGTGACCAAGACGCTACGG	ACOT8	605	513	519	597	541	754
GCTGCCAGTACTGTACCAAG	ACOT8	453	487	447	373	573	440
GATGTTCTGGGTGCGAGCCC	ACOT8	2049	2154	1870	1935	1853	2002
CATGAAGATGCACTGCTGCG	ACOT8	324	317	213	378	277	370
GGCAGCCTAGCGCAATGAGG	ACOT9	254	309	263	218	316	326
AGTAAGCTGCCCTTTGCCCA	ACOT9	1616	1654	1263	1471	1365	1404
TAGGAGCATCCACAAACTGG	ACOT9	663	635	526	528	545	686
AATTCAGGCTCACTGCCCAA	ACOT9	516	469	366	431	469	549
TGACAGCCACCTCATAACGC	ACOX1	1055	942	985	1375	793	822
AATGATCTCCAAGTTCCAGG	ACOX1	676	627	483	499	652	340
ACCAGGCCACCATTTAATGG	ACOX1	543	688	526	630	594	718
TCTTGCCCAGCTCATCACTA	ACOX1	989	852	797	1076	1281	1223
GTATATGCAGTCCTTTGACG	ACOX2	576	589	451	505	620	396
GTTATAAGGCTGCCATGCGG	ACOX2	804	773	699	595	501	674
GTGTATCACAAACTCCTGGG	ACOX2	579	583	483	645	515	558
GATCAGCTGGGCCTGGACCA	ACOX2	501	507	437	546	510	407
TCACGCGATGGCATCCACTG	ACOX3	1185	1104	1013	1091	1069	1412
CAGCTCGCGATACTTCTCCA	ACOX3	873	864	715	806	1091	1091
GCTCTGACCGAATTAAGCCA	ACOX3	425	377	376	430	385	324
CAAGACAGCCACTCACGCGG	ACOX3	827	846	663	1060	637	858
TCAGAGAGTGAAGTTTGCCA	ACOXL	1002	1049	893	780	696	726
CATAGGAGAAGTCCTCTCCA	ACOXL	205	184	153	132	188	142
GATGTTTGCAATGACCGAGA	ACOXL	401	425	342	437	337	396
GGACAGGAACGATGAAACAG	ACOXL	323	336	341	324	432	278
GCTGTTTCTGACTGGAACGT	ACP1	554	503	378	528	475	536
TTAGGCAGCTCACAGCTCTT	ACP1	557	579	495	846	614	423
CTGCAGAGCGTTCTTGGAGA	ACP1	491	454	338	708	525	460
TTCTTGGAGAAGGCCCACTG	ACP1	706	777	642	624	776	886
ACCAGTGAAGACATATCCCA	ACP2	901	643	647	988	874	517
GCCGTGATAGCGCTGCCGCA	ACP2	299	438	327	434	621	330
GTTGAAGCGCTGCATCCCGT	ACP2	867	781	678	782	876	825
ACAGCTGCTGAAGTTCCCGT	ACP2	988	994	837	847	891	961
ACAGGATGAAGTCTGCACCC	ACP5	634	649	630	503	691	883
ACTCTAAGATCTCCAAGCGC	ACP5	650	573	644	906	544	738
GCTCAAGAAACAGCTGGCGG	ACP5	691	611	554	444	625	495
CTTAAAGAGGGACTTGCCCG	ACP5	851	997	726	1142	919	810
GTGCAGGCAGTACGCCAGCG	ACP6	575	518	511	527	734	377
ACAGTCACCAATCTAGCTGG	ACP6	595	479	557	414	529	649
ACCAACCTTCAACCCACAGG	ACP6	491	431	430	410	503	428
GATGATCGAACAGAGAGCTG	ACP6	240	238	162	215	260	162
AAAGGCCAGCAGCGCAGCCA	ACPL2	621	654	541	602	791	629
GTGCATGTGTTCATTCGCCA	ACPL2	457	576	466	624	411	478
TAAAGAGGCAAGGAGTTCAA	ACPL2	467	462	374	793	685	378
TATGATGCATGTCACAGGGA	ACPL2	515	415	474	449	430	396
AGGGCAGCAAGCCTTAGCCT	ACPP	495	469	468	590	574	486
GAAAGAGGAACTGTGTGCAC	ACPP	622	645	543	625	568	700
GAGAAATCTAGGCTCCAAGG	ACPP	410	536	321	518	444	332
ATGGCGCTAGATGTTTACAA	ACPP	450	492	395	330	598	477
GCAGCAGGAGAGGTCCAGCA	ACPT	5	20	21	8	32	42
AGGAGGTGGCCTCCACCCTG	ACPT	706	604	527	397	421	467
ATGGCCCTACCTCCTCCCGC	ACPT	1941	1934	1551	1537	1615	1437
CCTGACCTTATCCTCAGCCA	ACPT	1248	1174	932	1130	914	1009
GCCATGAGGAAGCCAGCCGC	ACRBP	665	572	439	511	490	394
CACCATCGGGCACTAAGCCG	ACRBP	561	593	568	590	625	794
CAACCACGTCTACTATGCCA	ACRBP	1323	1350	1121	1428	1558	1343
AGAGGGTCTCACCTGTGAAG	ACRBP	338	283	319	316	302	361
TCAAGCAGTGATGACACCAG	ACRC	875	822	717	936	1059	1061
TCAAGGAGTGGTGACACCAG	ACRC	525	507	458	560	467	557
ATCAGAGTCAATCACTACCA	ACRC	810	746	613	927	939	767
TAGTGGAGCCACCAAGGAAA	ACRC	205	167	172	295	276	287
CTAGATCAAACACTCACCTC	ACRV1	824	903	744	1071	787	927
TATCTGCTTGGATCTGCCAG	ACRV1	873	830	784	935	799	1043
GCTGCGACTGAACATGCTGA	ACRV1	671	672	678	810	705	619
TCTATGAACCTCTTCTCCCA	ACRV1	999	956	862	960	1142	1033
ACGATGCGGACACCACCCTG	ACR	1205	983	818	908	1113	995
AAGCGCCCACACGAAATGGG	ACR	491	512	428	542	508	446
ACTTGTGTAACTCGACCCAG	ACR	586	642	454	286	426	417
GTCGTGGGAATCACAAGCTG	ACR	549	500	416	230	292	386
AGAAGGTGAATAATGCCCAG	ACSBG1	711	677	544	714	796	623
AGCCGCCAAGGGCTTCCTGA	ACSBG1	674	638	590	725	667	521
TGCCGAGAAGAACCACTCCG	ACSBG1	764	699	584	719	797	591
GATGGAGGAATTCATGGAGC	ACSBG1	484	455	384	397	362	514
TTTGCCATTCTTGGATGCGA	ACSBG2	522	665	632	785	693	996
AGGGACCACAGGCATACCCA	ACSBG2	713	720	698	450	675	810
ACTGACAGACAAGCATGAGA	ACSBG2	287	203	243	167	210	219
TTGGGAGAAGATACATGAGA	ACSBG2	385	290	252	382	352	298
GAAGCGGACACCCTGCAACC	ACSF2	681	731	695	740	775	710
GCCTGGAGACCACAGCACAG	ACSF2	526	544	507	526	459	477
AATGATGCCCGCCTGGGCGG	ACSF2	294	262	242	478	323	112
TCTGACCACAGTCATCTCGG	ACSF2	761	881	535	265	576	468
CAGGGCACGGGTGAACACCG	ACSF3	641	621	555	779	593	862
GCAGCGCGTTGACCACACCA	ACSF3	1175	1114	941	934	974	1346
TCTTAAGTTCTGAAACGCCG	ACSF3	483	452	419	453	531	421
AGGCTACAAGGTCAGCGCCC	ACSF3	795	903	768	575	955	728
CATTATACGAAGGTTTCCAG	ACSL1	693	722	649	520	823	789
GTTTCCGAGAGCCTAAACAA	ACSL1	255	226	192	297	225	313
GATGCCAATGAACTGATCTG	ACSL1	576	585	509	608	929	874
AGTCACCAGCATGAAGGCGA	ACSL1	385	404	377	528	504	385
GGTATGCACAATGATGCCCT	ACSL3	360	334	258	347	495	195
GGATCCACAGGACTTCCAAA	ACSL3	232	211	202	363	301	301
AGAGAGGAAGATGTCTACAT	ACSL3	410	370	319	566	620	327
AAAGTTCGAAGCTTGCTAGG	ACSL3	617	707	653	578	790	570
AATAAAGCAGAGTACCCTGA	ACSL4	411	377	423	473	449	329
GAAGGCGTTGGTCTACTTGG	ACSL4	926	957	749	666	948	711
AAGGTCAAGGCCCTGCTGGG	ACSL4	460	483	483	490	660	395
ATTGGAGAATTCCATCCCGA	ACSL4	805	807	667	442	776	747
TTAGGGAGGAGCACGGAAGG	ACSL5	380	285	274	113	128	166
TATGCAAGAGACAGGAACCC	ACSL5	584	631	541	610	670	506
GCTTCAGGTCATCATCAAAG	ACSL5	419	363	312	450	398	454
AGCGTCATCTGCTTCACCAG	ACSL5	1163	1137	1150	1070	997	1240
CAGGGCACCCATACTCACGA	ACSL6	786	848	905	960	643	772
ATGTACCAGGTGTTCCGCCG	ACSL6	807	883	641	787	1035	640
AGCCTAAGCAGCCTTACCAG	ACSL6	860	825	641	817	766	868
TCAAGGTAGATGCTCACCTC	ACSL6	386	381	258	345	363	354
GAATGACTATGAAGTACCGG	ACSM1	485	541	386	606	423	368
TGAAGACGTTGGCTACACGG	ACSM1	280	294	304	252	301	438
ACTACAGTTGTCTAAAGCCA	ACSM1	367	347	311	309	375	345
AGGGTTGTAAGGCCAACCCA	ACSM1	138	68	25	114	56	41
ACAGAACTGCGTCACTGTAG	ACSM2A	184	178	223	247	297	197
TTAGATGTCTCACTGCGCAC	ACSM2A	1094	891	794	941	839	729
ACAGAACTGCCTCGCTGGAG	ACSM2B	280	319	278	456	381	295
CTACAGAACTGCCTCGCTGG	ACSM2B	1571	1567	1385	1515	1635	1754
CATCTACAGAACTGCCTCGC	ACSM2B	1165	1156	1041	1197	900	1072
CTAGACGCCTCACTGCGCAC	ACSM2B	1365	1208	1037	1651	1242	1205
TGAAACAGGACTTCAAACTG	ACSM3	555	628	467	638	621	375
GAAGCCTGTTCCCTACAAAG	ACSM3	393	359	335	353	378	376
TATCAGAGAACTCCAGAGAG	ACSM3	311	294	202	273	331	237
GATGTGGAATACCTCAGATA	ACSM3	93	113	128	78	132	125
GGTGATCTTTGTGTAAGCGC	ACSM4	393	401	362	312	224	407
GACCAGCTAACCCAGCCCTG	ACSM4	990	936	966	812	692	713
GTCAGGACACTCCAATACAA	ACSM4	627	516	478	782	599	675
AGAGGGTGAACCCAATGCCG	ACSM4	638	605	524	341	612	489
AGGACTAGGTGTCTCAGCCA	ACSM5	744	763	667	534	378	698
AAGGCAGCCAATGTGCTGGG	ACSM5	678	565	681	610	694	950
GGTGATAATGGACTTGGCCC	ACSM5	511	463	387	557	654	343
GGAGTGCTCGACCATCTTGG	ACSM5	757	825	698	902	826	699
ACTGCGGGAGCGCTGCCCGA	ACSS1	855	838	707	692	824	683
GATCAAAGCAACGCTCTCGG	ACSS1	790	666	603	760	692	777
AAGAGGCATGGAGTCCACCG	ACSS1	660	682	604	429	646	502
CACCAGGACATGCTGCACGG	ACSS1	1500	1394	1146	1362	1607	1635
GAGTTGGTCTCCGCCGCCCG	ACSS2	598	516	454	488	529	751
TCACATCAAAGTTGTACCGA	ACSS2	660	602	573	589	491	593
TTTCTGGTATGTCTCAGGGA	ACSS2	268	249	189	177	261	195
AATGCGGGCACATGCCAGCA	ACSS2	217	239	222	207	252	161
TCGTAAAGTCACCAGCGCCG	ACSS3	827	769	617	722	660	774
AACATGGTATACATCGCCTG	ACSS3	468	486	428	621	522	469
GATGCTGTAACAACCACCTT	ACSS3	0	0	0	0	0	0
GGTGTGATTAGGCCCACTGG	ACSS3	616	624	517	510	519	390
GGTGAAAGCCGGCTTCGCCG	ACTA1	22	5	41	13	41	45
CTTCGAGAACGAGATGGCGA	ACTA1	732	617	658	660	829	731
TGCCAACAACGTCATGTCGG	ACTA1	1153	1098	1026	1088	901	1139
GTGTCTAGAAGCATTTGCGG	ACTA1	648	550	645	522	404	928
AGAAGAGGACAGCACTGCCT	ACTA2	650	552	484	558	713	451
CATGTATGTGGCTATCCAGG	ACTA2	595	694	392	719	407	511
GCGGAAACGTTCATTTCCGA	ACTA2	154	156	150	150	121	191
GCTAACAATGTCCTATCAGG	ACTA2	481	459	433	498	287	307
GCAGAAAGAAATCATAACCC	ACTBL2	668	577	504	542	561	400
GGAGGGAGCACCATGTACCC	ACTBL2	688	621	587	496	732	617
ATAGGGCGTCCTCGACACCA	ACTBL2	1179	1147	1006	1136	1153	1061
TGACCCATTATCCACTACCA	ACTBL2	1139	1043	872	1001	1112	853
GCCGTTGTCGACGACGAGCG	ACTB	340	341	313	320	429	327
GCCGCGCTCGTCGTCGACAA	ACTB	447	366	426	546	455	267
CAGTCTCCACTCACCCAGGA	ACTB	712	679	494	597	739	462
GGGAAGTTTACCTGGTGCCG	ACTC1	290	273	251	303	267	216
CGACGAGGAGACCACCGCCC	ACTC1	1488	1484	1206	1266	1288	1480
GAGACACACACACTCACCAG	ACTC1	943	905	707	1002	887	703
CATCTTAGAAGCATTTGCGG	ACTC1	532	407	479	330	302	350
GATGGAAGGAAACACGGCTC	ACTG1	220	223	178	210	146	176
ATGGAAGGAAACACGGCTCG	ACTG1	530	420	530	475	406	658
GGAAGAAGAGATCGCCGCGC	ACTG1	887	849	793	543	556	642
CAACACCTACCCAGGAAGGA	ACTG1	462	484	341	190	364	406
GAGGGCGGCCCACAATGGAG	ACTG2	419	383	422	340	403	308
GCGAGGGCGGCCCACAATGG	ACTG2	682	760	652	780	673	647
GAAGTACTCAGTCTGGATCG	ACTG2	734	643	540	528	690	710
GAAGCACTTCCTGTGGACAA	ACTG2	650	473	492	657	420	750
GACACGCCTGGCAGACACCG	ACTL10	612	599	433	680	726	463
GACACCGTGGTGCTAGCCGG	ACTL10	386	302	436	299	242	273
GGAGCCGCCGGCTAGCACCA	ACTL10	632	636	484	615	618	554
ACATGGCCCGAGTTATCCAG	ACTL10	774	667	657	481	386	557
CCGGCAGCAGCCATGAGCGG	ACTL6A	337	353	379	20	29	64
GGCGATAAAGGCAAACAAGG	ACTL6A	440	354	359	217	246	181
ACTGCAATTCCAGTCCACGA	ACTL6A	884	1048	821	38	39	39
TCTCAGGAAGCTGTTCGTGA	ACTL6A	17	5	2	0	0	0
GCAGCGGGCACTATGAGCGG	ACTL6B	734	659	590	785	745	682
GAGACTGGAAGGCTCACCTT	ACTL6B	297	324	221	148	240	198
ATGACCTCCGCTCCATCCCG	ACTL6B	1513	1644	1324	1324	1137	1497
GCACCCAGTGCTCATGTCCG	ACTL6B	763	802	629	610	988	650
GTAGGCGATGTGCATTGCAG	ACTL7A	562	472	421	420	351	401
TGAAGAACATCTCCGAGCAG	ACTL7A	699	738	495	629	818	551
GGGAACATCCTGCTCTGCGG	ACTL7A	748	719	619	773	407	566
GTTCCTCGTACTCAAAGCGG	ACTL7A	303	333	325	426	289	296
GGAACCGCCGGTCCACACGG	ACTL7B	846	917	725	559	877	870
GATGCAGCTGCTCAATGAGG	ACTL7B	497	474	391	452	524	391
GCTGAAGCACGGCATCGTGG	ACTL7B	733	896	587	784	655	765
CCATGAGCTGCTCAACACGG	ACTL7B	1046	871	933	730	976	1079
TCTCCAACACAAATGACCAG	ACTL8	25	11	8	13	6	18
GGACCGAAAGAAGATGCTGG	ACTL8	533	492	474	792	511	669
CTGGTGGAAAGGCTGCACGC	ACTL8	1162	1047	923	1271	1280	665
GAACTCCAGCGTCTTGCCGC	ACTL8	1424	1566	1113	1594	1065	2028
ACTGGAACAGCTCCTTGCCC	ACTL9	1324	1239	1002	802	1179	1149
GCTGGAGCACGACCTCCGAG	ACTL9	465	447	359	457	257	396
GTGGCGCCAGATGAGCTCGG	ACTL9	781	714	605	977	611	587
ACGACGATGCCGCTGCGCAG	ACTL9	1106	855	889	1086	769	714
ATCGAAGAGGACTTCCGGGA	ACTN1	388	389	290	251	272	323
CCAGAGGTAGGCCTTACCTT	ACTN1	693	558	570	858	534	331
TGTCCTGGATGGCAAAGCGC	ACTN1	819	739	657	703	686	571
GGATCAAAGCACAGAAGCCG	ACTN1	389	407	319	277	269	281
GGATGAGTACATGATCCAGG	ACTN2	405	446	334	417	439	316
ATCGAGGAAGACTTCAGGAA	ACTN2	202	146	162	262	209	216
AGGCTGCCCAAACCTGACCG	ACTN2	560	658	451	526	735	788
TATCCTGAATAGCAAAGCGA	ACTN2	119	127	95	94	119	86
CATGGGCGACTACATGGCCC	ACTN4	1219	1096	908	919	1081	1110
ATTGATGAGGACTTCCGAGA	ACTN4	412	375	284	270	319	285
GGTTACCTAAGCCGGAGCGG	ACTN4	599	586	492	499	435	406
GGCAACGCAAAGATGACCCT	ACTN4	317	281	263	270	231	183
ACTACCATGCCGCTCTACGA	ACTR10	868	911	749	92	112	131
ATTCGATAATCACAACTCGG	ACTR10	898	769	691	9	12	15
ATATCCACAATCTAGGACCA	ACTR10	847	865	812	18	24	5
ACAGAGCCTTCCCTCAGTGA	ACTR10	686	524	496	168	141	170
GCTTTCAATCCGCTATCCCA	ACTR1A	1876	1495	1434	600	371	576
AGGCAGGCCACCTACCTCAA	ACTR1A	639	526	414	774	612	499
ACAGGGTAGAGCCTCCTGAG	ACTR1A	355	403	314	116	140	165
GTGGAATACAGTCTCTCCTG	ACTR1A	702	810	729	69	48	123
TCCGTCCTAACAGTGTCGGG	ACTR1B	359	416	391	365	254	283
TCAGCTGCAGACCTTCTCGG	ACTR1B	1649	1875	1360	398	305	274
GAACCGGGAGAAGGCGGCAG	ACTR1B	926	903	712	402	367	513
GACAACCTCAAACTCAGCCG	ACTR1B	421	345	325	404	343	290
GGTGTGCGACAACGGCACCG	ACTR2	339	278	247	35	9	10
GGGATGACATGAAACACCTG	ACTR2	380	385	316	77	46	56
GTAGTGGTAGACTCTGGAGA	ACTR2	276	268	198	16	16	6
AAACACATTGTGCTTTCTGG	ACTR2	780	724	575	78	77	70
TAGAATGTCGTACTCTCAGG	ACTR3B	24	35	26	46	23	30
CTCAGCGAGGAGCTCAGCGG	ACTR3B	282	324	290	157	285	224
GAGAGAGGGACTTACAGTCG	ACTR3B	646	648	620	760	703	558
AGGACATGACTCCAAAGACG	ACTR3B	411	400	331	538	411	409
TGACCTTGAGGATAGCTCAG	ACTR3C	300	396	416	432	366	435
ATTCCACTGAGCTATCCTCA	ACTR3C	757	675	702	629	637	787
ACGGCTGCCGGCCTGTGTGG	ACTR3	979	820	748	43	34	64
TGGGTGATCAAGCTCAAAGG	ACTR3	219	195	189	58	22	15
TAATAGTGGCCAATCCGCCA	ACTR3	480	414	431	243	181	200
TGTCACTCATGTCATTCCTG	ACTR3	595	550	477	50	35	44
GAGCGCAGCATCCAGCGCAG	ACTR5	354	235	309	215	134	310
TGAGTGCTACGGGATTCCCA	ACTR5	543	610	484	302	437	209
TGAGCACAGCTACATCGCTG	ACTR5	859	898	672	699	615	511
AGGAGCTCAATGCCCGGCGG	ACTR5	470	383	432	544	256	389
TGAGATGACGACCTTAGTGC	ACTR6	750	619	572	497	421	429
AGCTCCATTATCCAGCACTA	ACTR6	948	881	699	691	569	432
AAGAACATTGTCTTGACAGG	ACTR6	334	365	297	231	344	265
TAAACCCGATCCCTAAATCC	ACTR6	631	639	586	572	520	412
GGACAGTTGGCTCCTAAGGG	ACTR8	591	675	652	151	373	261
GGTCAGTTAAATATTCACCC	ACTR8	507	475	552	127	189	150
GATGGCTTTATCCAGGCCCA	ACTR8	365	422	407	147	267	429
GATGTACAGCTCCATCCTAG	ACTR8	416	456	388	140	128	72
GCAGACATTGTACTCTCCGG	ACTRT1	699	524	489	667	406	392
GGAGCATACAGACTGCCAGA	ACTRT1	461	401	402	619	391	623
AAAGAGCTACGCAAGAGCCG	ACTRT1	352	371	278	247	377	371
TTGCATACTCAACAAGGCCG	ACTRT1	692	532	510	603	525	631
ATGGAGCTGACCATGTGCCG	ACTRT2	1110	958	775	919	792	771
CCGAGAAGGAGCTTTCCCGG	ACTRT2	814	697	712	710	620	972
GAAGCCGGTCATCCAGCCCG	ACTRT2	620	546	463	629	556	909
GAAGCATCTTCTCTGCACCA	ACTRT2	1156	1025	922	1021	1084	1073
GGCGGGCTAGAACTCTGCGT	ACTRT3	596	522	397	410	353	307
GAACCACTGCCAGCTACCGG	ACTRT3	1013	887	767	680	631	620
TCCAATATTATCCTTGCCGG	ACTRT3	1189	1162	953	739	653	1059
TGTGGCAATGAACTACGAAG	ACTRT3	257	258	234	297	253	260
ATCGACTTGAGGGTGCCCAG	ACVR1B	1010	1022	777	1009	845	824
GAACAGGAGGAACACCGGGC	ACVR1B	394	398	286	265	170	311
GGAAGCAGAGATATACCAGA	ACVR1B	337	327	302	370	535	293
ATGGCACCTGGACACAGCTG	ACVR1B	808	744	760	459	462	477
GCATCAGTCATGCTAACCAA	ACVR1C	713	725	623	682	771	559
AATAATGATGGCCAGCTCCA	ACVR1C	879	947	855	804	617	1043
TGAGGCAGAAATTTACCAGA	ACVR1C	489	439	396	429	500	489
TTTACTGGGAAATAGCCCGG	ACVR1C	446	460	484	503	439	642
AGAGCAATCATGATAAGCAC	ACVR1	285	249	275	324	331	434
ACAGTGGTCCTCATTACCGC	ACVR1	1153	1165	1139	904	1307	1135
TAATGAGGCCAACCTCCAAG	ACVR1	283	247	261	352	266	378
ACGGGAGGAGAAGATCTTCA	ACVR1	405	372	311	469	317	373
ATGGTGACAAAGATAAACGG	ACVR2A	583	472	390	360	559	427
GAGTTGGAACAAGTACAGGA	ACVR2A	216	236	205	277	340	357
ATATGCCAATCCTCTAGCCA	ACVR2A	871	794	654	686	517	414
AAGTCTGCAGGCGATACCCA	ACVR2A	746	807	665	645	685	651
AGGAGGGCGAGGGCCACCCA	ACVR2B	769	716	732	504	532	562
AGCGGCCTGGAGCGCTGCGA	ACVR2B	220	257	243	142	271	169
ACAGCAGCAGAAGTACACCT	ACVR2B	659	576	685	956	645	997
ATGGATGTCCACATGACCGT	ACVR2B	723	569	492	646	438	411
GCATCAGAAGGCCTTTCCTG	ACVRL1	650	637	541	339	610	442
GTAGTGGTTGACGAACTCGG	ACVRL1	508	578	440	456	435	395
TGGGCCTGTGGCATGTCCGA	ACVRL1	1008	955	924	994	800	674
GTTGCGGGAGGTCATGTCTG	ACVRL1	1152	1133	1012	1055	936	925
CATGACCAGCAAGGGTCCCG	ACY1	586	501	395	433	451	306
GACCAGCAAGGGTCCCGAGG	ACY1	322	345	233	293	437	262
TGGCGGAAGAGCGTCACCGA	ACY1	813	903	720	814	806	884
GCTGGACAGTGCGGATACGC	ACY1	677	843	599	574	691	705
GGTCATGGTCCACGTAGCGG	ACY3	450	346	350	453	342	500
GAGAGCTGAACCAGCTGCTG	ACY3	339	248	269	392	213	316
TCAGCCCGCAGCACACCCTG	ACY3	1412	1537	1239	1146	1339	1101
GATGGAAGCCTATAGACCCG	ACY3	411	395	364	337	349	329
ATTGCAAGGTCCCATCTCCA	ACYP1	1146	1117	1066	1559	1469	1311
ACAGTGCAAGGACAATTGCA	ACYP1	229	190	175	188	212	260
ATTGTCCTTGCACTGTGCCC	ACYP1	1363	1380	1138	825	1288	934
TGGGTCCAGAACACTGACCG	ACYP1	248	280	214	465	295	274
GAGTGACTGGGCGGTAGACA	ACYP2	625	687	543	468	720	614
CGCCCAGTCACTCAAATCCG	ACYP2	1613	1644	1434	1755	2084	1971
TGGGTGAAGAATACCAGCAA	ACYP2	222	254	223	166	274	235
ACCGTGACAGGCCAAGTGCA	ACYP2	1126	1079	801	1206	1253	1115
AAGACGATAACTACACCCAC	ADAD1	901	947	660	1079	735	855
GAGGTTGTAGCTATAGGCAC	ADAD1	817	521	661	829	775	590
CAAGTGACAAATTGACCAGA	ADAD1	587	557	504	908	617	852
GGGAATTGCAGTGATACCAG	ADAD1	445	372	408	265	305	526
TGGGCGGGTAGCGGTCGCCA	ADAD2	521	603	534	719	435	570
CAAGACGGAGGCCAAACAGC	ADAD2	500	452	398	490	487	390
GCGAGCGCTCGTCCAACAGG	ADAD2	571	574	450	460	673	606
GAAGGAGATCTACAAGCTGG	ADAD2	966	700	663	824	1001	909
TTACAGTAGGGTCTCCACTG	ADAL	336	355	294	370	283	236
GAGGCAACATCGGATACCAC	ADAL	444	361	366	281	562	331
AAACTCCAAGCCTTACCCAG	ADAL	741	756	625	809	747	888
ACAGCACCAGATCTGAACTG	ADAL	371	477	391	415	458	602
TCTGCTCCTCTCCTGGGCGG	ADAM10	929	928	687	665	726	608
TTCCATCAATAACAGACCCA	ADAM10	607	471	521	527	543	432
CATAAATACGGTCCTCAGGG	ADAM10	806	815	803	1067	843	818
ACGAGAAGCTGTGATTGCCC	ADAM10	1278	1329	1106	1209	1141	1137
GGAGGAATGAGCGAGCCATG	ADAM11	689	701	590	302	413	404
GGTCCGCCAGGAGCCACCAG	ADAM11	271	312	218	434	218	260
TGGGATGACGAAACTCACCT	ADAM11	383	411	390	330	289	345
GTGGCGCTCCACGTATTGCG	ADAM11	837	878	679	572	586	494
GCAGGGCGCGAGCAGAGCAC	ADAM12	528	558	467	342	383	450
AGTGAAGAGCTTCGACTCCA	ADAM12	368	374	306	553	287	550
TACCGTGTAATTTCGAGCGA	ADAM12	644	546	480	736	493	733
TAGGGTCACTGTTACTACCA	ADAM12	474	401	353	328	346	401
TAATTGGGAGATCGTCCTGA	ADAM15	754	557	552	709	801	673
CCAGCCCGATGGCACTCGGG	ADAM15	725	553	496	707	548	587
GAAGCTATACCCTGGAGCAG	ADAM15	391	435	330	404	379	187
GGTAACAGAGACCAAGACTG	ADAM15	411	375	391	322	276	260
CAGCACGAAAGGAACCACGC	ADAM17	925	882	793	895	936	1012
TCTCCCAGAGCAAACAGCCA	ADAM17	6	19	24	18	17	1
GGAGCAGAACATGATCCGGA	ADAM17	211	177	167	114	206	156
AGTTTGTGGGAACTCGAGGG	ADAM17	457	347	311	526	589	374
GGAAGACTGCAAGCCCACGA	ADAM18	635	652	581	628	472	819
ATGACAGTGAAGTTTCAGAG	ADAM18	295	286	260	449	434	422
CAGATGCATTGCCATTACCA	ADAM18	828	690	726	1059	756	865
AACGGGACTATCTCATCCTA	ADAM18	396	342	338	639	322	516
GTCACGCTCAGCACTTGCCG	ADAM19	647	632	588	556	532	604
GCACTCCAAGCCCACCACCA	ADAM19	1282	1195	1043	1163	1419	1044
GTATGTGGAGCTTTACCTCG	ADAM19	638	679	547	656	683	659
AACTTCACACATGTTCCCGT	ADAM19	660	564	496	545	460	645
TACCAAGAAATCAACACCCA	ADAM20	863	912	732	875	847	790
TCAAATCCACTTCCTACCAG	ADAM20	1202	1250	951	1176	1490	1221
GAAGGGCTGATCCTGGAGCA	ADAM20	491	418	425	539	649	558
AGTGACCCTGATGTGCACCA	ADAM20	811	677	770	1049	866	974
TATGAAGACCACCTTAAACC	ADAM21	554	388	412	547	377	451
ATGAAGACCACCTTAAACCA	ADAM21	437	452	428	330	327	586
AGTAGGCACTGTCACTACAG	ADAM21	394	429	420	380	479	490
TTGCAGCACACTCATATCAA	ADAM21	497	458	402	620	563	472
TGACGGCAGCACCATGCAGG	ADAM22	932	913	771	871	1199	1149
ACTGCGCCTCATCTACCGCT	ADAM22	950	1094	754	1206	1162	993
GAGAATGAATGACGTTCCAA	ADAM22	463	333	362	420	383	360
TACTACCAGGGCCATATCCG	ADAM22	893	1000	757	1031	886	1045
AAGGACGAGAAGCAGGCGGC	ADAM23	665	818	643	860	471	516
AAGAATGAATTTGGAGCCGA	ADAM23	695	683	597	707	654	615
TGGGAAACCACAGTACTCTA	ADAM23	320	309	285	564	385	387
AGGCGTCAAAGACTCCAAGG	ADAM23	376	342	352	451	403	404
TGTGGTGATCTCCTTTCCAG	ADAM28	946	906	815	889	708	646
TTATGACAGCACCTGTGGGA	ADAM28	766	735	625	813	844	820
TAGGCAATGGAGCATTAAAG	ADAM28	506	287	207	435	512	343
GTGGGTCGGATAATTTGCCC	ADAM28	702	700	593	679	691	803
ACAGGAATCACCACATCCGG	ADAM29	921	904	751	972	869	808
AGTCGGAGAACATTACGCCC	ADAM29	613	534	444	645	613	514
ACCCGAGGTTGACTCTGGGA	ADAM29	297	293	240	313	226	243
CTCTGGGAAGGCGTCAACTG	ADAM29	960	1044	922	1265	982	780
AAAGGAAGGAATTGAATCGC	ADAM2	921	1003	748	1301	1092	1104
AAGCCAACTGAAGACTCCAG	ADAM2	590	769	563	493	782	604
TGTGATGCAAACTATGCAGG	ADAM2	488	536	421	433	727	348
TGTACAGACACATTTGGCAA	ADAM2	497	427	450	397	481	582
GACACAACCCAAATTGACGA	ADAM30	519	441	444	607	408	537
CCTGAGAAATGCAATACCCG	ADAM30	994	997	804	686	933	803
TAAGCACATAACCTAGTCCT	ADAM30	374	260	358	460	367	316
ATGAGCAGACCAGGTAGCAG	ADAM30	615	589	531	482	431	461
ACACTGTGCACCTTAAACAA	ADAM32	407	329	346	386	491	540
TCAGCACGTGCTCTGGACTA	ADAM32	606	513	423	962	669	566
AATTCAACTGCAGATTCCAG	ADAM32	797	764	772	917	748	886
AAATCTCCGAAACCAGTCTG	ADAM32	629	502	511	466	616	729
TCCAGGCTGACGGTGCGCCA	ADAM33	793	745	577	728	679	626
GGATACATAGAAACCCACTA	ADAM33	306	247	215	306	223	268
TAGGATCATTGCCACTACCA	ADAM33	519	469	398	377	539	619
AACCCACGAGATCTTTCGGA	ADAM33	560	414	439	383	320	394
CAAGACATACCTTTAACCTG	ADAM7	590	551	593	817	639	576
GTACCAGTATGTCATCATCA	ADAM7	729	676	648	903	869	845
GCAAGGAATTTCTTATCCAG	ADAM7	619	633	588	634	912	693
ACAGAATGGCACATCAACTG	ADAM7	374	418	336	434	339	393
GCAGAGCTCGGCGGACTCGG	ADAM8	824	796	671	944	813	678
TCAGGGCCTGCACCCAGAGA	ADAM8	405	432	412	374	395	402
GAGGTGACGGAGCAGCCTCG	ADAM8	481	416	219	468	331	272
TCGTCCGCCACACCCACCTG	ADAM8	1443	1317	1128	1443	1339	1549
ACAGCAACCACCGGACACGA	ADAM9	814	731	775	1061	923	893
TTGGAAACTCCACATTTCAG	ADAM9	581	506	485	704	485	628
TGTTCAAGGAGCCACGCAGG	ADAM9	744	636	547	837	803	724
GATGGGAGAGATTGTTCCTG	ADAM9	879	904	694	805	871	850
TGAGCCAAAGTACAGGCAGC	ADAMDEC1	476	452	322	691	449	295
GAAACATTGTACTCACCCAG	ADAMDEC1	135	161	226	240	168	192
GACCCAGCTAACCACACATG	ADAMDEC1	717	743	562	486	684	568
TGAGAAGCTGAGCATGGTCG	ADAMDEC1	721	857	741	479	782	747
GAAGAGGCGGGACTCGGCTG	ADAMTS10	566	484	348	600	538	537
CAAGGGTTCTCGGAGCCCGG	ADAMTS10	462	450	379	437	441	468
AAGGGCGGCCATGGTGGCTG	ADAMTS10	835	832	812	678	490	890
ATGGCCGCTGTGGTTCACGA	ADAMTS10	770	844	733	729	727	856
GAATCATGCCATGTGCCCAG	ADAMTS12	939	834	769	1164	739	888
AGTGGCACGGTTCTACAGCA	ADAMTS12	691	646	576	717	904	803
GAAACCAAGGAGCCAACCTG	ADAMTS12	473	286	308	504	499	513
TCTCCCAGAAGCAAGAGCTA	ADAMTS12	13	6	7	9	9	33
GTGGCCGGAATCCTTGCCTG	ADAMTS13	803	756	735	809	576	916
AAGTAAGAAGACACGGCCTG	ADAMTS13	853	726	684	916	942	600
GAGCCAGACCATCAACCCTG	ADAMTS13	992	751	791	915	954	766
CTGGAGCTGCCTCATTACCG	ADAMTS13	904	1127	1013	1455	1014	801
GCGCAGAGCGCACAGTGCAA	ADAMTS14	514	547	393	678	525	340
GTTCCGGCAGCCCTTACGGC	ADAMTS14	702	705	629	433	454	647
ACATGTGGTGTACCGCCGGG	ADAMTS14	772	875	745	930	895	643
GCGACACAGAGCGGAAGCGG	ADAMTS14	251	276	172	332	387	401
GCACACCTTCTCCAGCGCCG	ADAMTS15	398	395	406	296	695	538
ACCCACATCAGCCATGCCCA	ADAMTS15	1412	1420	1211	1694	1417	1489
CAATGTGAAAGTCTGTGAGG	ADAMTS15	647	677	563	529	772	910
GAGGTTGTGTCTCTCCACGC	ADAMTS15	1008	817	692	1047	774	954
AAGGTGAAGAGACTCAACCT	ADAMTS16	162	147	113	140	244	132
TTTGTGGCAGTCCCAGGCGA	ADAMTS16	893	963	647	611	945	564
GAACGTGGAGACCTTGGTGG	ADAMTS16	777	777	713	452	775	577
GAAAGCCAAGCTCTGCATGC	ADAMTS16	589	612	562	859	559	905
AAGGTACAGGTCGCGCCCGA	ADAMTS17	803	750	737	863	647	849
GCTCACCAGCGAGCACACGG	ADAMTS17	812	762	708	1039	962	1187
GGCAATAACCAGGTTCCCGG	ADAMTS17	347	399	357	263	429	422
TGTGTGCTTGCCGAAGACAA	ADAMTS17	415	355	274	379	427	347
GAAGGCACACGCGAGCAGGA	ADAMTS18	506	554	409	635	688	342
GCTGTCACTGGCTAAGGCCG	ADAMTS18	218	153	164	315	152	165
TTCAGAGACTCAGAAACCCG	ADAMTS18	671	743	609	626	721	746
GATAATTCCGGCCAGAGCCG	ADAMTS18	282	294	253	430	321	326
TGAAAGAAGCCAGCGAGCCA	ADAMTS19	722	730	621	838	560	617
GCTCTTCACAGTCATTACTG	ADAMTS19	483	507	422	518	486	394
TTGCAGATAAAGGAAGACCT	ADAMTS19	306	321	318	351	343	350
AGAGATGTCAACAAACTGGG	ADAMTS19	764	617	493	737	587	627
AATGCAGCGAGCTGTGCCCG	ADAMTS1	843	783	638	523	600	519
AATGCTTTAGACCACTGCCG	ADAMTS1	802	757	694	1033	424	616
TAGGCACTGCAAGGAGACCA	ADAMTS1	446	409	400	377	309	440
TCAAACCAAACACTTCCCGT	ADAMTS1	933	958	1031	856	918	763
GAGCAGCCCAGTCAGCCACT	ADAMTS20	908	879	789	948	1310	959
TCTGGCCGCCGGCTACACCG	ADAMTS20	780	763	554	682	806	552
GGGAAGGGTGAACATCATCA	ADAMTS20	490	518	422	626	457	391
CAAGAACTGTAAGGTTCCCA	ADAMTS20	254	170	142	89	96	93
GCTGCCATGGATCCGCCGGC	ADAMTS2	463	528	463	546	504	570
GTGGCGCTCAGCAACTGCGA	ADAMTS2	660	660	522	492	774	566
ACGCCAACAGCTCGAGGCGG	ADAMTS2	417	409	329	412	369	546
TCTGCTGGAGGTAGGCCCAG	ADAMTS2	711	630	532	339	360	375
TAAGCACAGTTAGTCTGCAA	ADAMTS3	407	440	249	302	493	295
GATAATGCTGGGATATGCAA	ADAMTS3	527	466	422	451	519	434
TTCAGGGTACAACTTCTCAC	ADAMTS3	893	856	719	944	918	1080
ATCGGGACCAGTGGTAACGA	ADAMTS3	209	265	223	165	234	165
ACACGATCTCCTCCTCCCGG	ADAMTS4	348	362	262	151	271	376
GAGCCCATCATCCTCCACAA	ADAMTS4	850	878	672	555	772	795
ATCCACATGAGCCATCACAG	ADAMTS4	826	947	798	975	907	717
ATGGCGTGAGTCGGGCCCGA	ADAMTS4	867	844	771	536	679	741
GATAGAAGCAGTGGCTCCGG	ADAMTS5	602	558	584	357	286	321
TGTGCTGTGATTGAAGACGA	ADAMTS5	605	534	513	765	852	604
GAATTCCTGGATGATGGCCA	ADAMTS5	841	747	621	867	907	717
TGTCAGGTTGCACTGCTGGG	ADAMTS5	1584	1401	1303	1791	1674	1877
CCGGTTCCTGCCATGCCCGG	ADAMTS7	123	113	116	112	43	205
TGAAGCGCAGCTCGCGCCCG	ADAMTS7	516	565	467	485	628	455
TGGTGTAGACGCCTCAGCCG	ADAMTS7	928	867	797	611	646	1124
TGGGCTACAGTGAAGGCCAG	ADAMTS7	336	329	300	236	410	286
CAGCACGAAGCCCTTGCCGA	ADAMTS8	1045	1001	1093	1020	910	1245
CCACCCAGAGCACTACGACA	ADAMTS8	1024	983	838	1110	1148	1041
CATGGGCAAGCACCACGTGA	ADAMTS8	720	608	443	854	846	847
GGCGCAGACGTCCTGAGCAG	ADAMTS8	584	573	471	505	772	596
GCAAGGACAGGCTGCACCCG	ADAMTS9	803	915	737	679	649	688
AAATAGAAACTGCTGGCCGA	ADAMTS9	968	899	885	1098	829	755
AAGCAAGAAGCAAATACCTG	ADAMTS9	483	377	438	456	368	629
GACGTAGCAGCATTAAACAG	ADAMTS9	471	504	331	545	478	478
GTGTGCCAGGAGTTGCCCGA	ADAMTSL1	775	734	630	757	934	975
CAGGACCGCACGCTCCGAGG	ADAMTSL1	515	557	471	702	611	611
TAGGTGCTAGTTCAACAACC	ADAMTSL1	408	381	319	437	388	323
ACCGTCAAGGAAGATAACTG	ADAMTSL1	355	362	282	371	407	328
GCAGATGGCAATGTTCCTGC	ADAMTSL2	434	463	456	377	327	490
ACATCCAATAGCCTGGAGGG	ADAMTSL2	243	286	247	161	206	274
GGACGGGAGGAGCTTCCGCG	ADAMTSL2	705	814	766	796	859	738
GCAGGATGTGCCGTCGCGGG	ADAMTSL2	1104	860	848	1221	915	919
TCCCTATCAGCACCCACCAG	ADAMTSL3	1205	1126	963	1160	1269	1068
GAGAAAGTGCAAACTCGGGA	ADAMTSL3	291	247	266	307	281	208
GAGGAGCATCATATTCTCTG	ADAMTSL3	173	120	177	236	172	292
GCAGCAGGATCATTATATCG	ADAMTSL3	799	751	632	741	932	714
AAGGAAGGGCTGCGCGGCCG	ADAMTSL4-AS1	835	987	727	604	834	517
GGGTATCTGCGCCTTTCCGC	ADAMTSL4-AS1	1035	895	898	991	820	984
AAGCCAACTGCCCTTCGCTC	ADAMTSL4-AS1	858	648	598	681	588	649
GTACGCATATCCCTACGCTC	ADAMTSL4-AS1	396	333	261	334	174	116
GATCCAAGCAGAGCTGAGGG	ADAMTSL4	235	298	232	251	239	204
GGAGACCCAGGAGATTCGAG	ADAMTSL4	414	264	332	278	247	340
GAAGAAGCCACCTTCTCCTA	ADAMTSL4	192	161	164	173	155	176
GGACATAGAAGCGGAAGCCA	ADAMTSL4	518	518	565	393	474	484
GCGGGTCCAGGACACCCACG	ADAMTSL5	419	354	269	458	433	187
TTACTGGCAACTGGCAGAGG	ADAMTSL5	351	296	309	234	185	306
GCACCCAGAAGACCTACCAG	ADAMTSL5	924	843	816	888	748	869
GACGAGTCCTTACAAGGCAG	ADAMTSL5	227	199	190	127	206	179
TCTCGCGGCGTCGTTCCCGT	ADAP1	52	74	60	66	57	37
TTTGTGCTGACAGAACGAGA	ADAP1	209	159	126	222	177	208
CAGGTGCTCGATCTTCATCA	ADAP1	668	650	516	532	940	582
GCTCTCCAGGAACTACCTGA	ADAP1	475	474	354	633	566	430
GTTGCGCTCGCGATCGCCCA	ADAP2	964	909	855	843	812	913
TGATGTCAGGGAAGTTACGG	ADAP2	752	862	747	799	837	768
TCACAGGCAGTCGTTGGCCT	ADAP2	523	499	412	505	503	580
TTCGAGCTAAGTATGAGAGA	ADAP2	102	104	95	111	91	156
GAGGGCTCTCAGCTCTCCAA	ADARB1	117	171	129	109	116	210
TCTTTCAGAAATCAGAGCGA	ADARB1	244	296	301	229	260	307
GTAAAGCAAGAGGACAGCTA	ADARB1	309	295	293	499	544	385
GATCCGCTGGTACATGGCCC	ADARB1	742	665	692	765	737	785
GGAGCGGCAGAGGGTCTGGA	ADARB2	838	808	780	1078	971	759
TCCTGGCATCACAAACACGG	ADARB2	655	568	602	678	738	535
GAAGGCCAAGATGCGCGCGG	ADARB2	660	703	622	717	715	764
GGTCACACAGAAGTTCCGCG	ADARB2	666	764	662	569	687	698
TCGCGGGCGCAATGAATCCG	ADAR	1016	856	764	636	533	513
AGACCAGACAGTCATAGCCA	ADAR	1266	1318	1015	744	706	904
GCTAGAGGAAGCCAAAGCCA	ADAR	398	365	339	453	350	274
TACCTGGTTATCAGAAGCCA	ADAR	550	491	365	447	382	360
TAGCTGAGCAATCTCATCCG	ADAT1	494	410	416	711	452	562
TAGCCAGAAGGAGTTTCCAA	ADAT1	586	470	458	680	582	662
GATGCTATCCTCTTTCAGGG	ADAT1	667	522	459	467	522	595
GTAGTGACAAGATGGCCCGA	ADAT1	1077	962	771	1059	909	633
GTGGCTGGGTATGGAGGCGA	ADAT2	579	502	536	442	445	581
TAGACCATAAGACAGCCAAC	ADAT2	618	493	508	586	515	604
CCAATCGAGGACCTGATCGA	ADAT2	0	0	0	0	0	0
TGACAGCCATATACAACCAG	ADAT2	841	699	794	467	521	521
AAAGCAGCATCTCCAGGGCG	ADAT3	811	781	789	560	704	785
GGAGAAGAGCCGCCCAGCCA	ADAT3	1222	1083	933	874	746	820
GCAGCTGCAGTCGTGGCCGG	ADAT3	594	417	430	265	325	244
GATGCGGAAGCGGGTGCCCA	ADAT3	593	572	483	316	402	312
GAAGGCGGGCGTCTGGGCCA	ADA	950	944	847	1059	691	699
GCTGCTGAACGTCATTGGCA	ADA	590	561	553	445	429	456
AGAGGGCGTGGTGTATGTGG	ADA	1620	1601	1331	1128	887	988
GTGGCGCATGCAGCACAGGA	ADA	427	285	357	398	374	368
ACTGTAGAAGTAGATGCCAG	ADCK1	372	419	413	308	415	568
TCTGGACTACCTGTTGCCAG	ADCK1	428	527	340	311	476	343
GGTGCGGGCTCAGAGCTCGA	ADCK1	579	552	509	714	479	591
CATCCACAAACTCCATCAGG	ADCK1	961	948	983	992	929	951
AGCAGAGCCTGGCATCGCGA	ADCK2	493	332	422	367	302	469
GCACCTGAGCGAGCAGGCCA	ADCK2	552	604	440	394	469	607
GTCCATGCAGACCTTCACCC	ADCK2	1059	1121	1014	809	896	1169
GAAGGCTGGACACATGAAGC	ADCK2	278	277	227	353	472	287
ATTGGGAGACACCATCATGG	ADCK3	912	944	816	1079	797	825
GAACAAGCAGCACAAACAGA	ADCK3	367	328	336	530	423	350
GGCCGGCTGGCCAACTTCGG	ADCK3	509	464	468	259	488	425
GAAGGGCCCGGCTCACCTGA	ADCK3	623	526	443	449	478	440
CCTAGCCTCTTACCCAGCGG	ADCK4	650	586	527	434	618	666
TGGGCCCAAGAACCTCCACA	ADCK4	841	712	552	609	758	876
GGCCAAGCGGCTGATGCGGG	ADCK4	666	696	539	420	615	717
GCTAAGAAGTCCATGCCAGG	ADCK4	650	641	537	696	657	666
TCTCCTGAAGAACACAGCAG	ADCK5	0	2	2	0	1	0
GAGGAAGGTGCTCTCCACCG	ADCK5	283	414	240	159	410	299
GGTGCACCACCAGTAGTCCA	ADCK5	571	591	463	524	690	647
GAGGACAGGGCCCTCAAGCG	ADCK5	408	450	417	599	387	534
AGTGCCATGTACATGGACAG	ADCY10	128	142	108	136	118	176
GTGATGCACTGCTAGCCCTG	ADCY10	806	715	521	911	639	502
ACTGTGAGACACGAGTACAC	ADCY10	604	543	436	577	643	461
ATTGGCCATGAACATCTGGA	ADCY10	517	451	475	891	715	737
AGGACAGCAGAGCAGCGCGA	ADCY1	618	446	537	480	445	708
ACAGAGGAAGGCGTTCCTGC	ADCY1	543	627	438	348	634	605
CAAGTTCGATGAATTAGCCA	ADCY1	744	651	636	610	705	603
TGTGGCTGAAGCCACCGAGG	ADCY1	137	151	110	176	207	169
TAGAGCCAGTCCCGGGACCG	ADCY2	630	686	479	799	572	476
ACACATGAACAGGTATCCCA	ADCY2	716	726	556	690	787	841
CAGGCAGACGCTAAGCACGA	ADCY2	932	797	695	1124	814	744
GCTGAAGAGCGAGTTCCATG	ADCY2	613	591	528	499	922	596
GACCACGGAGATGATCACGA	ADCY3	578	489	448	554	687	413
GCACCGCAAGGCCTTCCTGG	ADCY3	923	1008	797	783	720	1025
TTACGAGATGGCCTCCACCA	ADCY3	1164	1087	983	933	715	1182
GCGGGAGAAGACCAAGACTG	ADCY3	599	529	493	605	654	815
CGTAGAAGAGGTCTTCGCTG	ADCY4	607	613	432	698	508	437
CCACGCCTTCCTGTTCACCG	ADCY4	1774	1694	1609	2126	1710	1770
GTGGCCCAAGATACAGCCCG	ADCY4	421	388	297	279	351	207
GCTCCCTGCACTCACGCCGG	ADCY4	579	504	510	476	515	623
GATGAGGATCACGCCGACGG	ADCY5	571	626	544	577	624	608
AGGCGCGGCTCCACTCGCAG	ADCY5	1172	1134	967	1317	1066	1343
AGACATCAACGCCAAGCAGG	ADCY5	1122	1115	935	904	1029	1022
GATGGGCATGGACATGATCG	ADCY5	422	431	339	353	447	474
TGGGTGGCTCTGCATCCCGG	ADCY6	525	543	363	449	505	329
GCAGAGGAACAGCAGCACAT	ADCY6	644	671	546	926	1184	874
TTCAGGAGAATCACTGCCTG	ADCY6	517	469	311	375	512	319
ACTGCCATTTCCGCAAGCCA	ADCY6	1006	1074	955	1213	1059	1318
GATGAGGGCCACGCAGGCAG	ADCY7	521	453	415	309	485	434
GACAAAGGCGGCCTGTGCGT	ADCY7	693	569	509	534	685	591
AAGAACCGAGCACCAGGAGG	ADCY7	316	318	329	350	446	594
ACACAGGAAGATGACTGCGT	ADCY7	298	213	211	263	230	153
TTTGGCCCAAGAAATAGCGC	ADCY8	527	626	522	517	729	486
TCTCCAGGAAAGCTTGGCGC	ADCY8	27	2	7	25	10	13
TTTCCAGGACAACAAACCGG	ADCY8	392	480	346	432	446	475
GACCCATTTCAACACAGCAG	ADCY8	736	628	625	691	731	620
CAGGAGGAAGCACAGCGCGG	ADCY9	640	711	630	707	523	473
GATATCGGGTCAGAGAGCCA	ADCY9	620	559	519	506	616	547
GCAAATGTGATTCCGCACGA	ADCY9	1300	1050	969	1252	1151	1281
ACACAGAGAAGTCTGACTGT	ADCY9	193	182	146	174	248	179
GTGCCTGGAGAAGATCCAGA	ADCYAP1R1	155	177	128	238	183	144
GGTGAGCCGGAACTGCACGG	ADCYAP1R1	581	588	653	493	667	914
GAAGCGACAAAGGATGACCA	ADCYAP1R1	479	498	415	435	603	481
AGTTGGACACAACACAGTAG	ADCYAP1R1	309	258	300	345	272	348
CCAGCACCTACCTGATCCCG	ADCYAP1	1473	1258	1320	1753	1530	1704
GGCCTCGTTAAGGATCCCGT	ADCYAP1	340	351	302	358	382	336
AGGCCTCGTTAAGGATCCCG	ADCYAP1	466	571	450	265	513	549
TGCAGTGGGAGCCTCGGCGG	ADCYAP1	1200	1173	882	616	552	444
GCTGAGCTTTGACAATGAGA	ADC	342	325	214	208	279	217
TGCCAGGGAAGCCACCACCA	ADC	1123	1115	1135	898	1005	902
GCTAGACCAGCCTGGCAGGG	ADC	657	630	559	611	754	853
GTACACGATGGTCTTGGAGG	ADC	613	433	412	452	248	320
TCGCCAGGACTTCAACATGA	ADD1	707	600	561	866	731	813
AAGGCAGCCATCCCTCCTTG	ADD1	903	1084	827	1085	1122	780
GACCAGAGTGAACTCCGAGC	ADD1	440	435	347	470	414	345
TCCAAGGGAAAGCGCCTCCG	ADD1	721	826	629	834	846	913
GCGGCAGGACTTCAACCTGA	ADD2	1182	1123	907	1291	1096	969
GAAGTCCGCGATCTGTCGCA	ADD2	1255	1208	975	1108	1113	1014
GACTCCCTGAACCTGGCCAA	ADD2	691	680	676	650	695	533
CGAGTGCAGACAGAAGCCTG	ADD2	686	565	539	456	439	508
ATGAGCTCAGATGCCAGCCA	ADD3	817	900	710	681	850	742
ATAGGAGAAGTGGTTGACCA	ADD3	543	499	387	493	638	568
AAGGATCCCACATTTCATGG	ADD3	611	453	470	473	459	341
ACTTGGAGAAACATTAGAGG	ADD3	254	248	244	272	299	244
AGAGAGTATATGTGTTCCCA	ADGB	792	718	620	505	601	872
TGACGAATGAGTTTCCAGGG	ADGB	763	701	517	655	801	584
GAAGGTAAATCAGATCCTGG	ADGB	442	336	422	326	297	407
TAAAGAAACCTCTTCCAAGG	ADGB	318	313	302	272	288	346
CCACACTGAGGAATAGCGAG	ADH1A	445	503	448	479	586	309
ACAGACTTTCTCTAGAGGCG	ADH1A	322	319	325	273	295	317
CCAGTGTAAGCAATCCTCAG	ADH1A	858	792	709	1228	770	959
TGGAAGGGAGCTATTCTTGG	ADH1A	1088	1187	909	1286	1320	1213
CCAGGTTGCCACTAACCACG	ADH1B	659	642	638	801	695	689
CAATGAGGCAGACTTTCTCC	ADH1B	1117	931	837	865	705	800
AATGAGGCAGACTTTCTCCA	ADH1B	631	611	616	697	618	619
CCAGTCTAGGCAATCCTCGG	ADH1B	885	901	798	696	780	668
AATGCAAAGCAGCCATCGCC	ADH4	1071	1010	864	607	922	1084
ATTGTGGAAAGTATTGGGCC	ADH4	732	662	558	711	715	453
GGCTGCAATCAACAATGCCA	ADH4	416	307	250	333	527	234
GACAGCACAAGTCGAACCAG	ADH4	541	429	507	356	627	511
GGAGTTACTAAGCTGAAGGC	ADH5	537	429	352	204	198	229
ATCGGTGTGGCAAACCGCAG	ADH5	284	183	294	202	192	220
TTTAGAGTCACTCAAGGGAA	ADH5	221	234	176	309	443	399
GTGCTCATTGAGATGACCGA	ADH5	278	245	205	459	177	137
GATGCAAAGCAGCCATACTC	ADH6	517	474	456	396	586	473
GAGGTACATTCTCCACACTG	ADH6	984	777	764	1111	865	766
GATTGCAGCACCAAACCCAG	ADH6	484	549	427	537	745	428
GGAGAAATTTAAGAAGGCAC	ADH6	330	327	280	305	335	361
GAAGCAACCCTTCTCCATTG	ADH7	1301	1155	965	1254	1126	748
ATCTGTGCGACAGATTCCTG	ADH7	1002	781	626	852	497	718
AACAGCAGCGCCATATCCAG	ADH7	767	856	836	660	745	808
GAAATGACAGGCAACAACGT	ADH7	641	545	476	578	783	571
TATGAGAATGAGTTGGGCAC	ADHFE1	755	819	629	578	823	615
TAATGTGAGAGTGGAACCAA	ADHFE1	453	425	398	370	430	431
TAGGAAATCAGAATGAGGGC	ADHFE1	469	374	351	360	395	336
AGAGCCATCAAACCCACACT	ADHFE1	1040	1111	772	1193	1026	819
GAAGAGAGAGGAACTACTCC	ADI1	167	147	152	188	136	177
GATCTATCACCGCTTCACGG	ADI1	796	811	817	665	698	525
TGAGGGACAAGGAGGACCAG	ADI1	346	289	316	261	136	233
AAATTTCACGTACTGCCCGC	ADI1	1422	1611	1278	1284	1337	1371
GAAGTACCCTTTGATGCCGC	ADIG	1033	1063	928	857	1122	891
AATGTGAGGTCGTTCACCAG	ADIG	702	654	439	313	687	671
ACAACAGCAAACCCACAGGG	ADIG	390	411	438	565	627	344
CTACGCTTCTTACTTAGCCA	ADIG	917	887	812	778	924	898
GAAACCACGACTCAAGGGCC	ADIPOQ	612	710	426	505	814	525
GTTGGATGGCGGGCATCCCA	ADIPOQ	493	438	452	373	751	452
GTTGCAGTGGAATTTACCAG	ADIPOQ	714	721	643	822	793	888
GAAGGTCAGCCTCTTCAAGA	ADIPOQ	340	345	357	328	328	627
CCTGCAAGCCCACCACGCCA	ADIPOR1	1494	1296	1342	1101	1172	1043
CTTGAAGCAAGCCCGAAAGG	ADIPOR1	129	158	101	140	243	118
ATGGAGAGGTAGATGAGCCG	ADIPOR1	489	367	412	511	369	282
CATGCACTTTACTATCGCTG	ADIPOR1	650	590	515	432	540	353
AGTCTGGTAGTACATCATGA	ADIPOR2	517	427	401	460	462	584
AGTCTACTGCCACTCAGAGG	ADIPOR2	581	618	471	613	595	555
CTTGCACTATGTCATCTCGG	ADIPOR2	1443	1287	1233	1412	1146	1145
TCATGAAACGAAACTCCTGG	ADIPOR2	665	622	590	596	538	866
GCAGGACCTGAAGCAACAGG	ADIRF	656	615	520	642	548	515
AGTGGTGGACCAGGCCACAG	ADIRF	465	469	394	493	623	455
GGTGGACCAGGCCACAGAGG	ADIRF	223	189	170	163	144	107
TGGACCAGGCCACAGAGGCG	ADIRF	624	637	451	489	508	409
TGGAGGCGCCGCAAGCGCTG	ADK	449	411	480	569	518	520
ACAGCAGAGATGTCAAGCAG	ADK	349	372	346	426	277	312
CTTGGCTGAAGACAAACACA	ADK	362	419	364	631	504	388
AAAGTCGAATATCATGCTGG	ADK	984	826	741	557	938	492
GAGGCTGATGCAACCCAGGG	ADM2	367	403	448	494	388	460
GGCTGCGGGACAGCGAGCCA	ADM2	370	347	280	428	513	319
GAGAGGCTGACCCATAACAG	ADM2	553	539	497	602	721	560
GCTGGGCTTGGGTCCTGCGG	ADM2	327	415	307	292	304	300
AGAAGGCGAGGAGCAACAGC	ADM5	334	310	316	267	233	302
GGTGGGTCCGGCATACGCCC	ADM5	307	342	327	363	190	396
ACAGCTATGGGCGCCGCCGG	ADM5	868	780	706	428	742	732
AGATAGGCAAACTGAAGCCG	ADM5	370	357	345	388	355	238
ACCCAGGTACATCAGGGCGA	ADM	480	440	340	606	433	323
ACCGAGCGGTGTCAGCGCCT	ADM	854	799	690	996	753	855
CTTCACGTCAGCGAGCCCGG	ADM	1082	992	912	840	1014	1127
AGCGGCAGCCAAAGCTCCGG	ADM	561	540	456	443	427	473
AACAGTCCAAGCCCAGCCGC	ADNP2	1281	1287	1162	1368	1261	1281
TGGGATTCCAACCTACACGC	ADNP2	941	898	677	806	991	726
ACAGCAGGAATAGGCACCTG	ADNP2	678	718	513	376	448	421
GCAGTGGATGCACTTGAAGG	ADNP2	582	526	461	578	451	515
AATCTCTAACGATAACCCAG	ADNP	501	436	384	456	528	449
GATGGCCGCACACATGCGGA	ADNP	378	451	281	593	397	327
AGTTGAGGAAGTGTTACCTG	ADNP	842	776	752	878	812	697
ATGGGCTTGGGTCAGAGCAG	ADNP	751	656	640	319	285	306
AATGTTGATGAGGATGGCGA	ADORA1	603	571	536	720	643	403
GGAGAGGGATCTTGACCCGG	ADORA1	308	295	209	336	224	356
AGGACCATGAGGAGAAGCGG	ADORA1	469	452	385	319	398	419
GATGCGGAAGGCATAGACAA	ADORA1	231	234	252	214	389	347
AGCACACCAGCACATTGCCC	ADORA2A	1314	1309	1007	1074	698	1021
AGGCAATGAAGAGGCAGCCG	ADORA2A	385	429	319	407	436	400
GAGGGCAAGAACCACTCCCA	ADORA2A	559	465	416	362	660	648
GGAGAGCCAGCCTCTGCCGG	ADORA2A	251	289	234	228	170	223
AGTGTTCGCCGTGCCCACCG	ADORA2B	857	605	732	798	738	1012
GAAGCCCAGGCTGATGGTGA	ADORA2B	551	522	396	619	747	392
ACTCGAGGACCACCCTCCAG	ADORA2B	809	794	735	635	395	648
GTTCCGGTAAGCATAGACAA	ADORA2B	286	238	232	271	432	307
CAAGTATCGGTCCACAGCGA	ADORA3	739	752	619	769	754	523
AGGCTGACAACAATGGCCAA	ADORA3	106	47	47	140	49	29
GATGGCGCACATGACAACCA	ADORA3	379	294	293	406	359	215
TGGCGCACATGACAACCAGG	ADORA3	733	592	523	739	461	683
GACAAGCTAGACGCGGGCGG	ADO	341	370	302	311	230	267
TTCGCGGGCCGAGTACACCG	ADO	531	583	484	28	22	12
CCTGCACCAGATCGACGCCG	ADO	1027	1023	841	646	730	665
GCTGGAGCCGGTCAGGCCCA	ADO	298	257	215	353	64	206
CAGCAGGAAGACGCAGCCCA	ADPGK	1103	1200	963	1383	876	917
GACAAAGCAAGGAGCTCCAG	ADPGK	325	267	229	253	203	139
TAGGTGAACTGGAATACCAG	ADPGK	442	416	377	523	539	352
AGCCCAAGGGAAGTCACCGC	ADPGK	1175	1047	904	1103	1291	980
GAGGAGCTGCAACGTTCCGG	ADPRHL1	431	282	332	198	488	335
TTGAGAAGCTTCCAGAACGC	ADPRHL1	816	783	722	607	720	663
GCGGCTGGAGACCCTCATCG	ADPRHL1	964	811	863	1069	1089	1012
TGCGGCGAACGACACAAACA	ADPRHL1	609	612	521	606	642	611
GCAGCCTCGGAAGCGCGAGA	ADPRHL2	447	514	434	432	500	414
GGCTAGCAGGGACTGCACCA	ADPRHL2	536	527	436	449	433	478
TACAAGAAAGACCCTGACAG	ADPRHL2	503	483	477	514	456	377
GATGGCGCCATTGTAACCCA	ADPRHL2	487	462	347	295	375	302
AGTGCAGCTGGAGATGCCCT	ADPRH	546	452	527	415	311	410
GAAGGGAATCCTCCAGCCAT	ADPRH	587	650	716	713	594	815
ATAGCAGACCACCCTTGCAG	ADPRH	869	795	806	1175	722	645
TAGAATCACTGTCTCCACCA	ADPRH	1437	1533	1345	1505	1563	1773
GGCCAGGCACACATTGTCAG	ADPRM	750	665	550	890	760	621
ATGAGACCAAATGACTGCCA	ADPRM	695	653	597	794	631	920
GCTGGTCACACCCATGATGG	ADPRM	637	727	572	806	597	527
ATAGACATGAACTGTGCCAA	ADPRM	477	430	396	484	452	453
GTTGCAGAAGACCCTGCCGA	ADRA1A	719	757	633	639	564	760
GGCGGAGAAGGGCAGCACCG	ADRA1A	293	164	140	248	116	218
GTAATCCTGGCAGATCCACG	ADRA1A	650	626	522	642	787	644
CGGGTGCAGGGTGTAGCCCA	ADRA1A	526	558	556	459	483	436
GAAGGAGATGTCCAACTCCA	ADRA1B	273	188	131	211	291	185
AAAGAAAGCAGCTAAGACGT	ADRA1B	675	587	531	613	653	469
AAGGCGCACAGCTCGACTGG	ADRA1B	1038	854	698	932	1115	875
TTTGAAGCCCGGCTGCCCGT	ADRA1B	1362	1011	954	1365	895	1361
GCAGCACAGCACGTCCACGG	ADRA1D	1018	846	926	877	623	999
GGACAACCGGAGCTCCGCGG	ADRA1D	499	587	441	751	514	380
GTCGCACAAGATCCGCGCCG	ADRA1D	312	280	239	470	282	246
AGACACGCCAGAGAGGGCGG	ADRA1D	241	229	197	205	228	149
CCAGGAGCAGCCGTTGGCCG	ADRA2A	603	556	550	692	565	463
TTCTCGATGGAGATGAGCGG	ADRA2A	414	419	350	249	251	329
ATCGAGAAGAAGGGCGGCGG	ADRA2A	687	631	543	694	479	589
GCGTGGCACGGAGCACCCGA	ADRA2A	569	499	453	594	432	724
GGAAGGGCAGCCCAACTGGG	ADRA2B	546	515	432	567	439	530
AAAGAAAGATCCGATGCTGG	ADRA2B	998	893	778	968	829	813
CCAGTGCAAGCTCAACCAGG	ADRA2B	987	832	759	899	907	751
GGGCGGCAGCGAGATGACGG	ADRA2B	442	392	338	568	433	551
GATGAGCCACACGGCCACGA	ADRA2C	529	505	439	462	542	612
TGGCGGTAGAGCGAGACCAG	ADRA2C	785	649	521	743	700	767
GCCGGACGAGAGCAGCGCAG	ADRA2C	640	542	574	720	564	728
GCGCGACAGGAAGAACTCGA	ADRA2C	549	483	416	529	626	562
CAGCCGCGGCGTCTTGGCGA	ADRB1	721	641	541	709	464	560
AGAAGGAGCCGTACTCCCAG	ADRB1	576	536	425	529	858	506
TACGGACGAGGCGATGGCGT	ADRB1	783	846	847	517	855	849
ACGGGCGTGCGGGTAAGCGG	ADRB1	856	839	726	810	859	765
CAGACGCTCGAACTTGGCAA	ADRB2	402	325	332	514	320	548
GACCCTGTGCGTGATCGCAG	ADRB2	493	618	454	506	583	547
ACGAAGACCATGATCACCAG	ADRB2	849	718	732	781	827	771
GACGAAGACCATGATCACCA	ADRB2	528	564	462	620	645	727
GATGCTCTTCGTCTACGCGC	ADRB3	650	580	529	609	597	465
GAGGCGAAGGCACAGCAGCG	ADRB3	615	603	498	1043	738	645
GATGGGCGCAAACGACACCG	ADRB3	333	335	321	200	348	403
CCAGTGGCCAGTCAGCGCCA	ADRB3	1756	1650	1344	2112	2139	1549
CGTGAGCTACCTGATGGCCA	ADRBK1	1106	1293	970	1502	1596	1482
TGTCATGCAGAAGTACCTGG	ADRBK1	1200	1059	811	1326	1322	1098
CTTGGTGGAATTCTATGAGG	ADRBK1	608	536	510	737	458	599
GAAGTACGAGAAGCTGGAGA	ADRBK1	301	265	280	441	399	313
TGACCGAATGACACTCACCG	ADRBK2	868	807	680	974	872	774
AAGCGGCTGGGCTGTCACGG	ADRBK2	853	807	674	671	807	672
ACTCTACAAGAACTTCCCTT	ADRBK2	603	571	506	519	594	355
GGAAGGACTGTATTATGCAC	ADRBK2	817	784	666	761	676	816
GGCGGGAAAGATGTCCCTGA	ADRM1	391	343	269	377	451	374
CAGCACGTAGACCCTCCCGC	ADRM1	2061	2110	1563	1130	1890	1766
TTCGTGGCCGCTGCTTCCGC	ADRM1	1591	1621	1077	1319	1375	1052
TGAGCTGCATGAGCTGGCTG	ADRM1	716	683	568	757	795	757
CACGAAGCACATCTCCGGGC	ADSL	645	660	519	341	687	716
GGAGAACATCGACTTCAAGA	ADSL	337	289	222	351	477	268
GGCAAGCCGAGAGATCACTC	ADSL	268	230	259	273	284	168
ACAGCAACGTTTCCCAACTG	ADSL	858	824	683	559	1019	777
GAAGAGCCAAGCCAGCATGT	ADSSL1	851	972	704	818	642	740
CAACAACGCCGGCCACACGG	ADSSL1	1308	1196	1038	1004	999	1318
ACAGGAGGTCGCAGATGCGG	ADSSL1	653	608	547	705	627	526
TGCTGAGCGGATCAGACCCA	ADSSL1	984	960	794	826	889	768
GTTCGCCGAGACCTACCCGG	ADSS	620	611	518	437	588	333
CAACAGAGACAAGAACAAGC	ADSS	782	626	575	698	853	591
TAAACTCCATCTCTCACCAT	ADSS	1177	1153	1033	1197	1037	1233
AGTTTGGTGTAACTACTGGA	ADSS	433	372	399	573	431	436
GCATGTAGAAGTCTTCGTCA	ADTRP	846	748	620	739	867	872
GATGACAGTATCTAGGACCT	ADTRP	317	386	298	453	472	311
GACGACTTCAGCCAATGTGA	ADTRP	1815	1699	1394	2324	1737	1700
AGAAAGCTGCTAGACCCAAG	ADTRP	768	719	527	770	804	590
GAGATCGAGGAGTTCCTCGA	AEBP1	127	134	124	101	171	73
GCCCAAGGAGAAGCCACCTA	AEBP1	609	507	554	790	588	745
TAACTGGCAGAATCCAGGAG	AEBP1	125	102	78	123	137	81
GGAGACCGAGCAACCCACAC	AEBP1	851	721	697	629	890	568
GCGGCGCTGCTGCTGAACGG	AEBP2	741	737	661	1108	759	731
AGCAGCGTAGTCTCCAGCGG	AEBP2	653	649	558	412	727	473
GTAGACAGCACAATTTCCAG	AEBP2	800	792	689	781	754	803
TAGACAGCACAATTTCCAGT	AEBP2	974	942	885	970	719	938
GAAGGAGCCGACAGCACCAG	AEN	571	565	463	682	570	510
GCGGGTACGGTAGTCAGCGA	AEN	406	488	374	455	425	324
TGTGGAGGCCGGGCTCGCTG	AEN	939	979	730	824	919	747
TGGCCCGATGACCTGGCCCA	AEN	960	929	840	993	954	973
GATGCGGTCGCAGGAGTCCG	AES	359	380	293	470	391	317
GCTGAACGGGATTTGTGCCC	AES	438	359	270	352	161	296
GGTCTTGGGAGCCATTGAGA	AES	597	495	414	499	722	468
GAAGACAAGAACGGGCACGA	AES	669	559	587	729	673	488
GGCGCCATGGACCGAGGCCA	AFAP1L1	635	574	554	342	437	429
TGAGGTACTCGTGGTCCAGG	AFAP1L1	618	647	577	521	455	549
AACACAGCAGACCTCCACTC	AFAP1L1	864	864	699	704	789	639
GCAGAGCCGAGAGCAGGCCG	AFAP1L1	239	281	216	277	291	308
AAAGCCGGAGGAGCTCCGCC	AFAP1L2	507	437	322	343	532	431
GAGCAGGGCCTGCTACCCAA	AFAP1L2	513	462	418	458	367	519
TGGAGACTCCGTCTTTGGGA	AFAP1L2	528	414	370	500	472	577
TTACCAGTGGCCCTCGCCGG	AFAP1L2	1057	1302	960	1092	925	1083
GTCAGAATGAGACTCACCTT	AFAP1	667	571	523	864	743	763
TGCCGGAGATCCCTCAGCCC	AFAP1	998	881	657	1021	819	1112
GGAAGAAGCGGTTCGGCCAG	AFAP1	589	495	390	603	377	414
GAGCTGAAGATTACTCAGCA	AFAP1	150	178	159	101	168	54
CATGGGCCGGACATAAGCCG	AFF1	534	423	360	361	478	608
GAAGATAAACAGCCGCCCGC	AFF1	721	809	762	532	786	788
AGGCGGGAAGCAGACACCTG	AFF1	873	841	852	627	568	929
GGGCCTCGGCCTGTTCCCAA	AFF1	348	328	280	496	363	467
GTACTGGCAAGCCAGGCCAG	AFF2	211	247	178	197	307	240
ACTTTGTAAGGTGAATCCTG	AFF2	716	729	517	699	800	740
CCTGCAGTGCAAGCCAGCGG	AFF2	366	390	409	285	215	538
CCTCCAGAAATAATGCACGG	AFF2	545	484	430	912	702	619
CAGATAGAAATGCATTACGG	AFF3	942	816	783	789	677	622
GTAGTGCTACAGATAGACGA	AFF3	210	196	229	240	237	157
GCCGGAGCCTGCCAGAGCCA	AFF3	610	469	471	567	507	551
GCTTGAATAGCAGAAAGTGG	AFF3	424	427	427	581	544	443
CATGGGCCGCACATAGGCAG	AFF4	763	709	626	840	547	530
GTATGAATAGCCGTTAGAGG	AFF4	426	428	375	506	327	518
ATTGTGATAAGACAATGCCG	AFF4	414	383	383	447	458	429
TCGGGAGATGCACTCTGGGA	AFF4	619	467	394	566	626	532
AGGTAGGACTCACCGTCCGG	AFG3L2	744	644	609	257	195	189
AGAAAGATGATTCTCACTGG	AFG3L2	770	783	609	283	381	414
CGGGAGAGAAATCACTTGGA	AFG3L2	711	596	544	430	401	374
GAATCTGGAAACTTTACAGC	AFG3L2	374	532	411	346	379	467
TCTGCAGACATCTTCTTCCA	AFMID	1180	1093	1007	1306	1411	1010
AGTCGGACAACCCATCGGCT	AFMID	819	930	592	637	689	642
ATGCAGCAGGCTCTTCCTGG	AFMID	1205	1144	1084	1108	925	937
TTCTTCCTGTTCTTTCACGG	AFMID	1001	911	846	765	1347	766
TAACCCTGCCCACACAACCT	AFM	1340	1324	1142	1193	1342	1401
TGTGCAGTGCATCCGTGACA	AFM	1074	919	886	1139	921	903
AAGAGACACCAGTTCTTCAG	AFM	291	259	301	441	254	240
TCGAACTATCAACCCTGCTG	AFM	1069	1078	1087	1132	1224	1552
ACTGCAATTGAGAAACCCAC	AFP	812	763	667	992	738	820
GTACATGAGCACTGTTGCAG	AFP	684	587	592	538	748	734
ATGCTGCAAACTGACCACGC	AFP	1269	1062	1005	958	708	1025
ATTACTGAGACAGCAAGCTG	AFP	518	439	367	381	422	510
GATAACAAAGGAGACACTGA	AFTPH	400	380	325	433	299	328
GTTTCGGGTGTCTATTCCCA	AFTPH	716	652	582	791	800	755
CATGGTGGCTGTCTGACCGA	AFTPH	1402	1262	1146	1188	961	1134
GAAGCTATCAAGGTGATCGC	AFTPH	247	271	212	312	276	203
GGTGGACCGACTCGAAGCGC	AGAP1	453	550	393	528	750	568
CCATTCCTGGCTGTTCACGA	AGAP1	1483	1211	1278	1398	1351	1399
ATTGTGGGTAACTTGGCCAG	AGAP1	665	768	576	685	773	781
TATAACAGCGTCCACCCACA	AGAP1	1205	1123	824	1887	1308	1039
AGTGGAGCCAAAGCCGGCGG	AGAP2	537	493	402	402	322	164
GCTAATCCGAGAGGAAGCTG	AGAP2	108	129	136	115	71	216
GAAGGGAACTCAGCTGCCCA	AGAP2	633	505	517	439	397	531
TGTGGATCGGGTCTTCCAGG	AGAP2	789	720	708	722	635	590
GATGCACGGACTCGAAGCGC	AGAP3	587	689	485	652	561	766
GTCTAGCGGGAAGTCAGCCC	AGAP3	507	531	524	397	446	803
GCATCACCTGGAGCTCAGGG	AGAP3	679	829	513	600	742	547
AAACACCACTGCATCCACCC	AGAP3	1615	1624	1245	1941	1539	1659
AGGGCTGGAGCAGCGCACTA	AGA	602	598	445	700	897	668
TGGAGGGCATTAGCATCTGG	AGA	852	880	679	877	691	926
AAGACAGGACATATTGCTGC	AGA	497	567	553	715	595	655
CAATATATCACCATTCCCAG	AGA	1046	1010	835	887	1088	882
GCCAGGAAGAACCTATCCCA	AGBL1	729	706	606	694	584	914
GCTGGGAATTAATGGAGCCA	AGBL1	419	379	295	280	498	350
GGCCGCAGAGCAGTGAACCG	AGBL1	258	263	229	273	249	269
GCACTGCTGGCTGTGACCAA	AGBL1	739	800	686	790	726	558
GATACCAGACACCCTGCAAA	AGBL2	694	600	554	631	535	553
ACACTAACAAACACACTCAG	AGBL2	777	701	703	935	969	921
ACCCAGGGTGGACCCGCCAA	AGBL2	760	632	624	716	574	746
TAAGGACTTCAGATCTTCGA	AGBL2	410	373	341	366	469	463
GTCCATTGAGCCCAACACGG	AGBL3	801	815	796	1251	1129	870
TGAGCCAGTGTATATCCCAA	AGBL3	702	677	613	661	865	612
TGAGAGTGGTAATCTACAGA	AGBL3	405	255	227	406	405	441
TCACAAATAAACACACCCAG	AGBL3	752	815	629	871	1000	735
TTTGCTCACATTCCCTCCAA	AGBL4	762	664	525	613	380	685
CACAGGACGAGTCCACCCAG	AGBL4	989	948	803	608	880	969
TGAAGACCAGGTATTCCCGG	AGBL4	602	582	541	482	479	616
GTAGGATGGACCCATGGAGA	AGBL4	260	299	239	240	271	169
AAGATTCCACCTTCTCCACG	AGBL5	1192	1281	1090	963	860	1207
TGGAGAACTTACCTCAAAGG	AGBL5	462	368	370	448	352	383
AATAGCAAAGGAGCTCCCGA	AGBL5	616	540	483	571	513	499
TAAGCAGTAGAGTACACCCA	AGBL5	693	704	464	605	637	306
ACTGGTGCTGAAGTGTAAGG	AGER	357	334	282	261	444	342
ACACGAGCCACACTGTCCCA	AGER	1271	1208	1236	1087	1106	1412
TCTGCCTCTGAACTCACGGC	AGER	808	740	648	1001	667	519
GGTGGAGCAGTAGCTCCTGG	AGER	162	159	151	154	132	108
GGAGCAGGAGGTACACACGA	AGFG1	520	530	406	731	454	450
GAGGATTAAATCCACCACAC	AGFG1	501	441	374	406	349	628
GCCAGAACAAGCCAAAGTCG	AGFG1	382	438	357	454	504	406
TTGAGAACGACCTACAACTG	AGFG1	642	513	418	688	470	628
GCTGGGCGCACTCGAAGCAG	AGFG2	490	382	411	662	295	480
GTAGTATTCCTGCAATCCCG	AGFG2	695	710	510	435	611	337
GAAAGTGAAGGAGTTTCTCC	AGFG2	456	464	426	469	421	436
GATCACCCAGAAGTGTCCGA	AGFG2	256	225	138	289	271	236
CAACCAGGAGCTCCGCACGC	AGGF1	1437	1340	1075	1248	1173	1331
AAACAGAGAACCATGCTCCT	AGGF1	457	316	441	537	384	429
TAATGATGAGCCTTCTAAGG	AGGF1	368	332	290	264	322	228
AAAGTCACTGTTCCAACTAG	AGGF1	523	552	477	500	476	407
GATGTGATCATTGTTGCAGG	AGK	694	692	530	695	798	625
TCCAATGGGAATCTTACTGA	AGK	591	568	567	443	447	621
GCAATGACCGGCCTTCGATG	AGK	928	756	696	501	628	655
TACTGGGCACAACCACAGGA	AGK	228	215	260	177	328	168
TGAAGAGTAACACAGTCCAA	AGL	488	485	404	544	515	395
GATAGTCCAAGAGTCTGCAA	AGL	442	404	336	442	501	352
TATGAACGACTGGCTGGCCA	AGL	501	431	437	521	427	522
TGAAGAGATAGACTTCTCCA	AGL	197	228	139	293	155	253
TTGGAGGTCCCAGTATCCAG	AGMAT	263	325	251	179	279	339
TTGCAGACTGACATTACCCA	AGMAT	1014	916	796	764	720	1060
ATATCCCATATTGCAAGCGA	AGMAT	545	413	417	579	440	388
AGGAGAGAAGCTCTACCACG	AGMAT	530	567	472	403	271	357
AAGGCTGAATACCAAGTCCA	AGMO	631	546	451	759	511	579
CAAGTCCATGGAGAATCCCA	AGMO	789	766	633	565	469	553
GAATCAGTTCCAAAGGACCA	AGMO	588	593	448	442	683	631
TAATGAAGCAAACCCTCAGA	AGMO	303	293	300	287	267	332
TGGGATGGAAGCGGGACCCT	AGO1	667	635	572	388	405	370
CGACGTGTACCACTACGAGG	AGO1	461	432	383	260	420	292
ACTGTCACAGCACTGCCCAT	AGO1	1115	1049	826	930	1183	1018
AGGGATCTGGCCGCTGACCA	AGO1	986	892	763	945	914	768
TCAAGCCAGAGAAGTGCCCG	AGO2	969	934	875	757	972	843
TACACGATGCACTTTCAGGG	AGO2	1003	900	868	883	817	839
GGTGAAGAAGGAGCGGCCCA	AGO2	529	443	448	566	411	425
AACCTCTGACAGATTCCCAA	AGO2	592	579	465	481	523	444
TGAATGGAAATCGGCTCCGC	AGO3	938	938	890	697	811	693
GTGCCCAGAAGACCTGGCTA	AGO3	340	339	351	367	273	394
GTAGCACCACATCAACGGCA	AGO3	674	766	545	830	814	595
GATATGACCACCCTCTGGGA	AGO3	622	588	570	535	418	552
GGCTGAAACAGGCTAGCCGG	AGO4	383	413	338	505	357	331
AAGGGAGGTAGTAGATACAA	AGO4	313	255	231	338	245	224
CAAGGTACTAACCTCATGGA	AGO4	497	400	300	391	297	478
GGGTGGTAGTAACCTTCCGG	AGO4	214	285	221	216	305	81
TCGCACGGCACACACAGGGA	AGPAT1	503	522	483	534	780	470
ACAACAACATAGGGCTGCGA	AGPAT1	801	754	684	764	640	922
CATCGACCGGAAGCGCACGG	AGPAT1	1064	1081	945	813	1102	1364
GAGGGAACGAGAAACCACAA	AGPAT1	302	179	241	315	251	224
GCAGACGAGCGAGGCCACGG	AGPAT2	449	520	422	480	686	293
GCTCCGGAAGGACCTCCATG	AGPAT2	693	603	600	861	679	697
AAAGTGTGGATCTATCCCGA	AGPAT2	763	638	538	771	585	745
AGAAGGAAGAGTACACCACG	AGPAT2	971	776	716	878	1297	822
CACGAACTGGGTCTTCAGGA	AGPAT3	469	523	394	390	701	592
ACTGTTCACGGACCAGGCCA	AGPAT3	789	716	602	713	813	932
GGAGGAGGACCGGGACACCG	AGPAT3	187	198	131	215	172	175
CCGCAGTCAAGTGCCTCCGG	AGPAT3	1668	1661	1271	1152	1151	1101
GAGACTTCAGCAGTCCCGCG	AGPAT4	610	563	527	718	752	820
ACAGCCCAAAGCGTTCGGAC	AGPAT4	645	545	412	511	554	731
GATGTGGTACTTCACCGAGA	AGPAT4	488	416	395	464	493	565
GAAGCATGAGATCAGCATGC	AGPAT4	85	135	107	171	183	125
CTTCTTCGAGAATTACACCG	AGPAT5	621	610	515	610	747	607
GAGGCGGCTCACCTGGACCC	AGPAT5	654	683	633	378	224	369
TATGAAGGGAAAGACGATGG	AGPAT5	530	516	466	591	470	552
AAGAGAGTCACCGACCATGA	AGPAT5	420	321	362	347	425	446
GTAGAGTTTGCGGATACCAA	AGPAT6	364	344	276	387	555	422
AAGCTGGTGGTTCTTCTCCT	AGPAT6	706	781	667	637	1068	868
TCTGGTGGTGGGCACAACTG	AGPAT6	893	804	707	594	692	856
GATGATCACATCGATCGGTG	AGPAT6	251	318	331	311	469	251
GAGAACCAGCGTCAGCCAGG	AGPAT9	569	579	483	381	306	351
TAGAAGATGAAGTGACCCAG	AGPAT9	647	679	452	679	705	642
ACTGATCCCAATGAAAGCCA	AGPAT9	687	671	544	659	694	611
TAGGTTGGCCAGGTTCATGG	AGPAT9	990	1053	933	1140	1293	1013
CAAGGCGGTAGCCATGGCGG	AGPS	154	175	108	90	76	85
TATGCTCCACATTTACTCCA	AGPS	966	817	845	1281	817	948
ACAGAAGGAGGTGTATCACT	AGPS	373	297	288	386	372	379
GGGAGCCTGTCACATCACCA	AGPS	569	542	540	572	561	610
AAGAAGCTGACTCCTACCTC	AGR2	861	801	775	1033	1123	793
GATGAGTGCCCACACAGTCA	AGR2	356	384	250	232	309	342
AACTTACAACCAGATTGAGG	AGR2	534	371	322	422	393	638
TCGGCTCTAACTGTCAGAGA	AGR2	194	123	137	242	218	112
CCTCTTGAGAGTGTCTGAGG	AGR3	254	255	216	145	200	251
CATGATGCTACACTCAGCTT	AGR3	727	796	449	890	1076	821
GAGAGTATTGACAATCCTCC	AGR3	39	55	32	54	53	39
GATTGTACACATATGAGCCT	AGR3	386	381	271	574	390	352
GGTGGAGGAGATCCTCAACG	AGRN	154	141	116	128	250	118
CGTGTGCGAGCCCAACGCGG	AGRN	230	261	214	245	233	268
ACACCGTCGCTGCCACACAC	AGRN	1201	1263	1123	1141	1377	1582
GGCAGCGACGGTGTCACCTA	AGRN	592	726	546	544	623	732
GGCACAGCTCAGCACCGCTG	AGRP	740	731	493	747	617	585
CTGAGCAGTTACCTCTGCCA	AGRP	463	348	395	387	400	363
GAAGAAGCGGCAGTAGCACG	AGRP	963	803	684	842	642	572
TTACGCAGCGACGTGAGGAG	AGRP	307	213	216	271	173	228
TGTCCCAGAATATTCAGAGG	AGTPBP1	419	379	370	579	343	441
TTCTCGTAAGCTCTGAGCAG	AGTPBP1	569	511	527	589	465	455
GAGAGGATTTGAATAGGCAG	AGTPBP1	546	545	419	682	639	386
GAGCAGCTGTAGCTTCGTAG	AGTPBP1	191	156	144	122	120	155
ATGGGCTGTCTACACAGCTA	AGTR1	256	128	128	442	172	133
ACACAGCTATGGAATACCGC	AGTR1	881	817	747	810	971	807
GTACAGGTTGAAACTGACGC	AGTR1	237	204	189	181	266	214
TATTTGGAAGGCCCTAAAGA	AGTR1	117	165	137	135	169	75
AAGCCCGAAGTGAAGACCGC	AGTR2	978	1075	982	1187	1002	1159
ATACATCTTCAACCTCGCTG	AGTR2	854	922	806	770	909	896
CAGGCCATACACCAAACAAG	AGTR2	426	450	339	541	466	391
ACAGGCCATACACCAAACAA	AGTR2	362	382	391	567	387	496
CAGGATGGTGAAGTTGGCCC	AGTRAP	969	990	853	897	847	1000
AGCCACAGCCCACACGCCCA	AGTRAP	1455	1336	1109	1270	1233	1238
GTGTCCGTGAGGCTGACCCG	AGTRAP	249	261	221	59	260	28
GCAGGAGTCAAGATGCCCGA	AGTRAP	685	582	624	631	564	862
AGAGCGTGGGAGGACCACAG	AGT	533	566	369	548	604	327
GATGAAGGGCTTCTCCCTGC	AGT	487	479	344	353	357	414
AATGGCGGGCAGCTCAGCCT	AGT	819	717	581	735	727	630
ACACAGCAAACAGGAATGGG	AGT	583	467	490	504	442	537
GCGGAAGTGACCAGGCACAA	AGXT2	1132	1050	838	1354	1133	1307
TCAGGCATGAAGTCACATGG	AGXT2	839	733	615	1011	978	884
CAAGGAACATCTTTCTCCTG	AGXT2	485	543	440	525	589	718
TATGTTGTTTGAGTGCGCCC	AGXT2	1136	985	977	1031	680	1051
GATGATCGGGTCCATGAGCA	AGXT	467	403	424	627	270	462
TGGCTCGGGACACTGTGCCC	AGXT	617	545	539	640	651	752
AGGCCACTACACACTGCAGG	AGXT	770	806	722	792	675	674
GTGCTGCTGTTCTTAACCCA	AGXT	820	879	753	717	681	567
TGTGGAACACACGCCAACAC	AHCTF1	631	568	431	554	474	619
ATTTACATCCAAGTCTGCGA	AHCTF1	549	517	481	107	101	169
GTTGAAACAGCTGTTCCTGT	AHCTF1	858	775	602	435	331	281
CACAAGTAACAGCAATTCCG	AHCTF1	1080	1006	879	137	201	238
TGACGCGATGCCGCTGCCCG	AHCYL1	1126	1013	1015	961	930	738
TGAACTGTAGCTGTCAGTGG	AHCYL1	794	723	568	469	573	410
GAAGCAGCAAACCAACTCCA	AHCYL1	757	519	513	685	688	707
ACACATCACAGCCCAGACAG	AHCYL1	923	931	779	808	666	933
CGCCTGAGGCACCTTCCCGG	AHCYL2	2938	2832	2628	2498	2884	2525
CTGATGATGAGACATCGCCC	AHCYL2	712	649	564	659	494	406
TACATACACAATGGAGCCCA	AHCYL2	561	550	507	550	541	626
AAATGAGGTCATCCGACAAG	AHCYL2	441	388	344	513	428	485
TGGCTGCCTGCACATGACCG	AHCY	782	714	659	486	915	669
AACATGATTCTGGACGACGG	AHCY	981	946	952	1252	676	791
AATCTCGGTGATGATGACGC	AHCY	623	661	509	623	586	711
GAAGGTGAACATCAAGCCGC	AHCY	474	511	468	381	530	789
TAGCCCACCAGCCACGCCCA	AHDC1	1651	1406	1156	1515	1266	1385
ACAGTCGAGGGCCTTCGGCG	AHDC1	723	807	732	463	692	640
GAACTGTCGGCAGTTTGCGG	AHDC1	549	498	569	467	230	421
GAGACAGGACGGGCTGCCCG	AHDC1	598	561	537	437	737	639
TGATGATCAACGCCTGGCTG	AHI1	898	918	791	1182	965	897
TAAAGTGGAAACGACTCCCT	AHI1	434	343	398	502	271	363
AATTGGATATCCATCCCGGC	AHI1	670	683	651	544	744	751
TCTCTCATGAAACGTCCAGA	AHI1	0	9	5	0	15	19
GGGCAGAGACACCTCCACGA	AHNAK2	1010	978	769	1015	762	1093
GTGGACGTGAAACTCCCGGA	AHNAK2	351	352	286	508	239	374
AGTGGACGTGAAACTCCCGG	AHNAK2	522	553	469	374	582	541
TTGGACGTGAAACTCCCAGA	AHNAK2	157	141	168	162	179	135
TGAGACAACAACATCAGCCT	AHNAK	594	630	431	546	649	808
TTTGAAGGGACCCAAACTGA	AHNAK	469	395	386	406	474	493
TTGGCACCTGAAGATGCCCA	AHNAK	309	336	268	220	228	265
AGTGGATGTGAACTTGCCTA	AHNAK	545	585	495	512	555	531
GAGGACGATGATCCCGCCGG	AHRR	413	348	338	310	357	326
GGAAGAAGCTCTTCACCCGG	AHRR	356	411	326	223	335	330
GGACAGCTGTCTCCGGGCGA	AHRR	309	298	321	247	369	304
AGACACCCACCTGTCTCCAA	AHRR	746	761	612	703	939	748
CCTACGCCAGTCGCAAGCGG	AHR	498	544	402	912	1155	1014
TCAAGTCAAATCCTTCCAAG	AHR	541	519	533	917	979	1399
GAAGGCCTGAACTTACAAGA	AHR	178	164	144	547	356	403
TATAACAGACTACTGTCTGG	AHR	175	139	100	132	185	218
GCATCCATTAACAATCGCAA	AHSA1	501	429	394	584	732	578
AAACAGCGTGGATGAAGTGG	AHSA1	619	645	680	978	857	845
TGAGCCTGACACAAATCTCG	AHSA1	547	462	380	541	526	546
TGTAGGTAAGATCATGCCCT	AHSA1	640	630	653	690	688	842
AACGAAAGCTATGGCAACCC	AHSA2	561	596	455	372	412	550
ACTGAGTGGGAATACCCTGC	AHSA2	677	600	555	501	504	549
GGTTCAGGCCTCATCTCCAG	AHSA2	888	865	822	409	358	295
GGGTGTAAGGATTCCCACTG	AHSA2	446	418	339	363	375	140
AAGACAAAGGAGCAGGACGA	AHSG	527	331	392	432	293	393
AATCTCAAACAGCTCTCCGG	AHSG	1031	1077	747	1012	990	672
TCTCCGAGCAGACTCAGCCG	AHSG	0	0	0	0	0	0
AGACACTGTAAACTCCACAT	AHSG	639	570	488	697	565	610
AATAAGGATCTCATTTCCGC	AHSP	677	596	616	568	571	574
TGAAGAAGACATGGTGACTG	AHSP	733	642	538	915	898	852
AGAAGACATGGTGACTGTGG	AHSP	758	760	656	866	640	793
AGAGCGAGACAAGGCTCTGC	AHSP	235	206	210	278	178	434
ACAGCCTCTTGATGAACCGG	AICDA	747	644	527	620	666	681
GGACCGCAAGGCTGAGCCCG	AICDA	210	177	121	171	245	224
GGAGGAAGAGCAATTCCACG	AICDA	310	318	186	229	170	259
AAGTCATCAACCTCATACAG	AICDA	682	632	537	834	631	687
GAGGCGCCGACTTCGACTCT	AIDA	374	390	347	384	320	513
ACTCCGGGTCACCTCCGACA	AIDA	914	943	897	725	710	776
TGCCAGGTACTTTATTACCA	AIDA	671	580	536	574	861	758
AGTTCTATTACAATTGGCCC	AIDA	827	865	727	562	491	589
TCAAAGCCCGGCAGGAGAGG	AIF1L	456	465	373	429	617	354
GAGGCTGGCCGAGATCAACC	AIF1L	507	408	465	565	432	688
ATGATCTCAGAGGTGACAGG	AIF1L	710	653	587	991	836	493
GACATTGCTAGCCTGCCCTG	AIF1L	1073	1028	769	1017	1234	848
CTGAGCTATGAGCCAAACCA	AIF1	672	525	516	437	544	696
TTAATTGGAGAGGTGTCCAG	AIF1	784	663	630	679	700	854
AGAGGTGTCCAGTGGCTCCG	AIF1	611	692	519	491	545	549
AGAGATAGCTTTCTTGGCTG	AIF1	902	931	691	611	785	583
GACGCACACGGTCCGCACCA	AIFM1	765	800	681	450	476	326
TAGGCAACTTGTTCCAGCGA	AIFM1	495	488	467	271	285	187
AGACACTGCGATTCAAACAG	AIFM1	563	538	474	262	337	353
ATACCTCAGCAACTGGACCA	AIFM1	597	548	446	363	264	450
GGAGAGCAGCCACATTGTGG	AIFM2	799	789	702	601	649	584
TTTCAAGGACAACTTCCGGC	AIFM2	655	728	574	453	368	943
GAAGGGCCCAGTGCTGCCCG	AIFM2	575	565	417	411	773	408
GCGCTCACGGTTCATCGTGG	AIFM2	666	792	565	747	619	471
GGCCCGCCACTTCCACACGG	AIFM3	926	996	891	757	784	886
AGTGCGGACACTTATGGCCC	AIFM3	663	727	613	515	887	876
TGAAGCAGGCGCCGTGCCAG	AIFM3	683	778	758	531	496	762
GATACACTTGGCCATCACCT	AIFM3	801	754	683	580	957	868
ATGCCCTCACACCAGACCTA	AIG1	1022	846	704	979	870	939
GAATTTCCAGCTCCCTCCGT	AIG1	1310	1265	1157	1173	994	1127
AGGGTGGCTGAATCACGGAA	AIG1	380	300	265	463	407	246
TTCCTGGAACACATTGGCCC	AIG1	864	809	689	649	805	828
GAACAGGCAAGCTTCTCCGT	AIM1L	1270	1075	920	1109	1062	842
TACGAAGAGCCAGAGTTCCG	AIM1L	449	355	351	576	220	385
GGAGCAAGTGAAGCTAACAG	AIM1L	435	403	304	435	375	410
TAAGCCCAGACTCTTACCCT	AIM1L	651	704	617	507	773	665
AAAGAAAGTGAAATCTCCGC	AIM1	828	656	623	628	659	543
AGTGTCACAGCCCACGACTG	AIM1	903	824	703	574	844	632
ATACAGGGACTGGAAAGCCT	AIM1	225	270	191	192	413	315
AGGATTCTTTCACTGGCCCA	AIM1	1077	1084	956	946	1311	977
GCAAGATATTATCGGCACAG	AIM2	745	809	487	674	659	835
TCAGCCTGAACAGAAACAGA	AIM2	212	186	204	186	357	188
AGTTCATAGCACCATAAAGG	AIM2	386	322	301	387	410	372
TTTGACCTAAGTGACAACAC	AIM2	388	345	218	455	360	321
GCGTGCAGTGGAGTACCAGA	AIMP1	899	798	701	1202	785	979
AACCAATTCGAAGATCCAGA	AIMP1	382	421	354	361	475	434
CAAGAGGAACATGATTCACC	AIMP1	719	852	600	681	772	805
GGGAGTATTATCTCAAGCAA	AIMP1	249	260	254	343	396	373
GTAGCTCCTGCCGTGCACGT	AIMP2	1002	953	819	1133	868	1101
CAGGAGCTACGGCCCAGCGC	AIMP2	419	491	397	276	487	376
GACTTTAACCACCAATGCGC	AIMP2	962	1029	907	770	893	997
TTCAGGCACGCTCTTGACCG	AIMP2	825	787	695	704	661	931
GAGCTCCCAAACTTCATCAC	AIPL1	1038	897	753	1021	964	1038
AGCTCGATCACAAAGACCAG	AIPL1	446	433	413	684	572	449
AGAGCCGATTTCCCTCTCCG	AIPL1	783	834	756	851	963	749
GAAGAAGGAGGAGTACTATG	AIPL1	279	272	224	247	357	234
CGTGTGATACAGGAAGGCCG	AIP	631	730	516	516	709	581
TTCTCGCATGGTGCACACGA	AIP	596	688	510	633	869	940
GAGTCTCCGCAACATCGCGG	AIP	701	794	532	625	645	574
AGTGCCACTTATCCACCAGG	AIP	780	755	627	681	616	455
GCACCGCACGGAGATCGCGG	AIRE	627	639	547	549	764	392
GCTGTTCAAGGACTACAACC	AIRE	301	367	270	366	376	454
GAGCAGCAGCGCCTTCCACT	AIRE	783	680	544	1179	581	944
GAAGCCTCTGGTTCGAGCCA	AIRE	740	698	546	573	537	588
TAGGAGTGGACAGCCAGCGC	AJAP1	1057	1104	854	904	753	614
GAGGCATCTGCATCTGCCCG	AJAP1	543	513	457	464	416	387
GACGCTGCACTCGACGACGG	AJAP1	482	478	520	541	498	601
TGATCGGCATCTTATTCCTG	AJAP1	1102	999	813	1086	1110	708
TACTGGCGAAGCTAGAGCGG	AJUBA	270	199	185	168	120	157
AGAGCAGCAAACAAAGCACT	AJUBA	251	291	247	331	301	293
GTTGGAGAAGTCCACTGTGA	AJUBA	566	614	543	441	708	734
AAAGTGATAATCCCGGTCCA	AJUBA	855	920	814	879	752	930
AACCAAGATCATCTTTGTGG	AK1	520	504	514	395	518	453
GGTCAGCTCAGGCTCGGCCA	AK1	697	563	541	518	654	645
GCCAAAGTCAATACTTCCAA	AK1	478	384	403	650	517	432
TTGAAACGTGGAGAGACCAG	AK1	478	573	443	479	509	541
TGATCCGAAGAATCACAGGA	AK2	212	200	152	212	174	196
GAGTGGCCGTTCCTACCACG	AK2	553	652	463	474	693	441
GCTTGCGAACACGACATCGG	AK2	651	679	577	576	478	471
TAGAGTACTACAGGAAACGG	AK2	178	156	167	129	99	174
GCTGAAGCACCTCTCCAGCG	AK3	439	664	379	453	521	348
GAGCTGAAGCACCTCTCCAG	AK3	614	534	443	624	562	438
AGAAATTGGCGTGTTAGCCA	AK3	306	331	244	291	208	394
AATGTTATAGACTCGGCCAC	AK3	588	601	487	689	604	728
CTCCCGCAAGAAGTGGCCGC	AK4	1238	1021	964	751	724	864
ACGCCTAATGATGTCCGAGT	AK4	466	541	396	295	260	274
TCCGAGTTGGAGAACAGGCG	AK4	209	250	200	246	179	101
ACAGTTTCAACTCACCATCA	AK4	1138	896	863	1355	1090	1301
CCAAGGAGTATCTGGCCCGG	AK5	727	908	619	726	943	643
ACTCAAACTTTCCATATCGG	AK5	1044	916	839	805	939	842
CAGGAATACCACCAAATCGG	AK5	851	805	744	757	1123	837
GGTGTTCTATGACATCAGCA	AK5	513	572	380	744	595	501
CAGCAGCGGAAACATCGGGA	AK7	346	364	359	284	417	521
CCCGCGGCCTGACTTTGCGG	AK7	592	606	457	578	433	681
ACTCCAGCAGGCGCATGAGA	AK7	333	314	238	420	447	312
TTGGGCGCGCTCCAAAGCCC	AK7	667	707	562	458	621	485
GAACAGCAGTCTCCTCACCC	AK8	1184	1148	1035	999	1193	880
CAGCTGGACGAGCAGCGCGC	AK8	329	356	262	281	361	333
GCTCTGAGGATCCAGACCCT	AK8	255	262	268	349	262	327
AGAATCGACCCTCAAACTGG	AK8	704	628	560	658	664	562
ATTAGCCCGTTACATAACAC	AK9	594	507	532	592	542	510
ACATATACAGTAGAGACCAG	AK9	527	483	552	743	493	550
TATTGCCGAAATGCAGATGG	AK9	580	590	559	674	807	663
GGTGGAAGCAGATAGGGACG	AK9	413	391	284	352	335	320
GCCGGAAGAAGGACATGGCG	AKAP10	405	458	365	488	265	510
CAGATTGAAGTGCTGACCAG	AKAP10	977	879	871	738	725	919
GTTCTGGGTTACCTTCTCCA	AKAP10	747	682	801	880	809	795
GAGGAGATGAATTTCTGGGC	AKAP10	532	449	436	275	362	415
TGAGCATGCCAATTTAACTG	AKAP11	719	685	651	666	501	773
AGTGACAAAGTCATCCTCTA	AKAP11	325	279	247	471	369	309
TCATAGGGAAGTCATCGCAG	AKAP11	674	675	631	820	515	743
GAAGAATAATCCTTAGCTGG	AKAP11	829	808	771	786	772	770
GCACGCCCGTACCTTGGTGG	AKAP12	807	800	686	940	953	688
GAAGAAGGAGCTACTTCCGA	AKAP12	169	157	94	100	250	70
CAAGCTGGAAGCCCTACCGA	AKAP12	1067	952	863	957	910	1005
TCAAGCCGAAACCTTAGCTG	AKAP12	485	542	460	635	474	665
GAGTACTTGTACAGTGACGG	AKAP13	415	406	331	355	334	409
CAGCCACCACAAACACGGGA	AKAP13	604	604	593	611	575	621
AAATGCATCAATGTCTCTCG	AKAP13	443	486	416	282	619	435
GAGCCTGTGGGTCTTCACAG	AKAP13	329	271	309	322	291	226
TACACAAGACAAGAACTACG	AKAP14	242	224	213	188	184	268
GACTCAAGTAGCTCTAGCTC	AKAP14	314	260	196	253	264	291
GACTCACGGTGAATTCACTG	AKAP14	648	567	472	522	751	485
ATGGCGTAGAGTTTGTAGAG	AKAP14	541	514	410	685	537	464
GCGGAAGCAGATCATTCAGG	AKAP1	625	690	654	428	539	569
GAGACTGCAACAGCTATCCA	AKAP1	434	431	381	304	545	188
GACGCTCTGGGTGTAAGGCA	AKAP1	443	405	358	406	378	461
GCTGCCTGATGGCATCACCG	AKAP1	423	331	255	345	235	272
TGCTCCAGTCCAGCGCCGCG	AKAP2	899	995	756	640	853	929
CAGCTTGGACACCCACCTCT	AKAP2	1205	1134	895	912	1386	1198
TCCTGGAGACAACCAAGCCC	AKAP3	1025	1065	972	880	1091	1098
GTGATTGCTGACAATCACCG	AKAP3	1	0	0	0	0	9
GGTGCTGCACACCCTTCAGG	AKAP3	343	364	370	459	409	505
AACTCAGGAGACCCACACAA	AKAP3	483	420	446	514	520	573
TCAGAAGGCAACTTAAACCT	AKAP4	414	418	358	592	470	509
AAATGTGAGGATCCATGCGA	AKAP4	520	449	372	440	435	581
AAAGCAAGGAAACTCATGCA	AKAP4	229	269	238	258	334	360
AGAGGTCATGAAGTTTGCCA	AKAP4	1069	1117	797	1065	999	845
AAAGCACTGAAGCCCAAAGC	AKAP5	547	512	447	561	394	328
GATCAGCCAGAGCCCACACG	AKAP5	718	658	573	459	456	459
ATCAGCCAGAGCCCACACGG	AKAP5	1018	888	726	951	1290	693
TCAGCCAGAGCCCACACGGG	AKAP5	992	680	716	732	757	587
GCTCCGGATGACCTCAGAGA	AKAP6	194	197	176	309	178	172
AGACTCGAAGCTGGTGCCAG	AKAP6	878	799	624	869	822	891
TCAGGAGGATCTACTAGCGA	AKAP6	543	429	488	441	480	386
TCTCAAGGAAGCTGTGGAGG	AKAP6	25	21	8	0	3	57
GTAGATATTCAGGATGACTG	AKAP7	435	350	349	374	425	462
TGAGCGACTGGCCAAAGCAA	AKAP7	502	434	397	476	548	460
ATGACACTCACCAATCACAA	AKAP7	499	481	392	499	775	485
AAGGCTCAGTAAGAGGCTGG	AKAP7	254	185	181	385	238	329
GCCACCATGAGCTACACAGG	AKAP8L	649	566	461	555	391	329
ATCACAGGTGGGCTGAGCGC	AKAP8L	772	633	547	750	471	426
GCGGCACCATATCTAAGCGC	AKAP8L	545	448	582	442	422	436
AAAGCGGGAGCCGCCCGGGA	AKAP8L	688	680	561	593	523	684
GAAGACATGGACCAGGGCTA	AKAP8	263	265	228	151	172	86
AAGCAGAGCCCACTTACCCT	AKAP8	1206	1095	906	919	981	794
GAAGGGCTTACCTTGCCAGC	AKAP8	660	578	496	652	904	580
ACAGGCGCAACCTACAGCTA	AKAP8	637	636	447	561	623	608
GAAATAACCAGTCATGAGCA	AKAP9	850	773	688	744	811	712
GAAGAAATGAGGGTTACCTA	AKAP9	395	311	297	333	439	367
GCTGCCATTAAACAAAGAGA	AKAP9	154	125	109	168	187	123
CCAGAGAGAGGCAAATGCGT	AKAP9	1011	1011	870	1268	879	961
CATGCCCTGGAGCGTCCCAA	AKIP1	983	901	767	1017	1066	915
GCGTCCCAAAGGCTGCATGG	AKIP1	980	1072	886	967	1177	1005
AATATCAGAGCATGCTCCAG	AKIP1	565	625	504	648	466	497
AGTGATGGTCAACATCACAC	AKIP1	24	52	18	71	28	73
GCGGCCCATGGAGTTCGAGG	AKIRIN1	531	474	350	450	320	295
GGCTGCTGCAGACTCTGCGG	AKIRIN1	835	783	640	410	636	402
ATATTATGCCAACTTGTCGG	AKIRIN1	657	771	691	731	637	642
CACATGATCAGATTATGCGA	AKIRIN1	250	249	196	209	168	152
GCCGCAGAAGTATCTCCGAA	AKIRIN2	381	290	233	134	49	55
TCGGAGATACTTCTGCGGCG	AKIRIN2	164	313	191	29	80	69
GCCGAGGTGGGCGCCGACAA	AKIRIN2	323	394	365	187	132	203
CTGGTGAAGCTGGTCCACTG	AKIRIN2	1273	1067	920	146	145	114
AACACGTTCAAATACGGCCA	AKNAD1	496	580	453	369	394	444
ATCCACCAAGAACTTCTCAC	AKNAD1	693	755	692	969	815	878
GCAGAACTTTCTGGCCACCA	AKNAD1	1158	1115	949	954	1034	977
TAACTGGAGAACTCACAGGA	AKNAD1	194	193	164	313	217	276
GCTCCTAGAGGACTTCCGCC	AKNA	490	412	410	410	402	525
CCTGGCAGAAACCTTGCCAG	AKNA	136	103	132	43	117	197
GCTCCTCACCAAGTACGCTG	AKNA	517	458	392	466	556	428
TCTTCTCCCGGACTCACCTG	AKNA	1178	1087	920	881	1091	1046
TGTGGCGGTAGCCTACGCTA	AKR1A1	179	116	115	107	311	158
GGTCAGCCAGAGTCTTCCGG	AKR1A1	916	1051	917	729	1034	726
CAAGACAGCTGGACGCACGG	AKR1A1	1085	898	741	821	935	925
GCACGATCAGAGGAGCCCAA	AKR1A1	687	642	627	710	920	506
AAGATGCCCATTGTGGGCCT	AKR1B10	245	253	141	454	291	129
GATAAAGGTAATGCCATCGG	AKR1B10	304	293	297	214	287	303
AAGCTGGGAACCTACCTCCC	AKR1B10	804	875	834	1052	874	855
GCCAGAAGACCCTTCCCTGC	AKR1B10	1071	1024	727	1271	842	689
CTATGAGAATCAACATGAGG	AKR1B15	433	469	538	372	532	540
AAAGCTGGAACCTACCTCCC	AKR1B15	970	803	714	759	738	790
ACATTGCCCGACTCATCCAA	AKR1B1	906	989	664	767	1176	829
ATTGTAATGACAGCCTGGGA	AKR1B1	592	635	442	591	696	613
TATCCTCAGGGCCAAGCCCG	AKR1B1	699	668	599	501	475	554
TGACAGCTGTACCTCCCACA	AKR1B1	797	756	616	647	706	645
TCAAATTGGCAATAGAAGCC	AKR1C2	736	624	568	865	743	674
GGAATTATTCTTACCTCTGG	AKR1C3	763	808	723	804	661	746
GTTGGTGAAAGTTCCTCACC	AKR1C3	214	141	183	233	105	206
TAGTGGATCTCTGTACCACC	AKR1C3	190	267	149	153	399	199
GATCTCAACGAGACAAACGA	AKR1C3	234	234	235	324	226	432
ACAGATGGTCCAACCAGCCT	AKR1C4	267	236	190	371	222	279
GAACCCAACGACATAAACTA	AKR1C4	277	205	251	512	322	393
TAGCAGAAGGAAAGGTGCGG	AKR1D1	479	457	424	395	435	485
GATCCACATAATCTAGCTGG	AKR1D1	546	703	611	587	574	552
ATTTGAACTTACCTCCCAAG	AKR1D1	674	580	484	770	602	644
TTGGCTGGGTGAAATACGGA	AKR1D1	431	495	369	462	616	408
CATGGGAGATATCCCAGCCG	AKR1E2	180	198	151	270	243	205
GGAAGGCGCTGTAAGACGGG	AKR1E2	489	473	600	601	670	649
CTACCTCATACACTGGCCCA	AKR1E2	984	954	953	1104	1055	1206
GGACCTGGTGATCACCGGGC	AKR1E2	525	544	425	629	450	535
CAGAAAGGCGCGCACGGCCG	AKR7A2	712	584	520	626	583	585
ACCAAGGCCAACCCTTGGGA	AKR7A2	88	119	77	58	153	28
AAGGACGGGAAACAGCCTGT	AKR7A2	512	587	394	266	207	192
GGCAGCCGAGGTCACACTGG	AKR7A2	877	709	731	731	506	503
AGCCACGGTGCTGGGCGCCA	AKR7A3	1098	1173	753	608	753	787
TATGCCAGACCACAGCACCC	AKR7A3	1333	1075	995	769	821	762
TTCAGGGAGTTCCCAAACAG	AKR7A3	591	509	418	439	543	419
ATTCCTGTACATCTCTGCCC	AKR7A3	1283	1176	988	828	699	797
GGCCAGAGAGGACAACGAGG	AKT1S1	426	390	346	296	377	327
TGGTCGAGGAGCCCTGGCGG	AKT1S1	896	956	732	581	416	451
AAGTCGCTGGTGTTAAGCCG	AKT1S1	652	728	549	599	754	567
CTGGTGTTAAGCCGCGGCCG	AKT1S1	568	670	519	530	558	685
GACGTGGCTATTGTGAAGGA	AKT1	269	261	210	257	315	175
GCAGGATGTGGACCAACGTG	AKT1	884	883	761	630	416	609
GAAGGTGCGTTCGATGACAG	AKT1	867	897	789	558	713	617
GGAGGAGATGGACTTCCGGT	AKT1	176	189	124	98	81	115
TGGGTACAAGGAGAGGCCCG	AKT2	521	522	496	372	358	326
CATCGAGAGGACCTTCCACG	AKT2	920	961	722	877	810	605
GTGGATGCGGGCCATCCAGA	AKT2	300	276	201	259	215	285
TATCTCAAACTCCTTGGCAA	AKT2	571	562	532	443	585	422
AACCCAACCTTCTTTCACAA	AKT3	804	711	542	833	887	676
GAGAGAGCGGGTGTTCTCTG	AKT3	249	217	288	112	347	410
ATGGAACCGAAGCCTACCTC	AKT3	656	534	496	573	614	635
CATCATCTGGTCCTCCACCA	AKT3	1299	1259	1137	1263	1473	973
AATGGCACGCATGCGTCCTA	AKTIP	502	366	323	348	470	384
GATGGCTGCACATAGACGCC	AKTIP	409	344	239	524	387	246
TAGCTTCTGCTTCACAACCA	AKTIP	613	574	480	457	448	594
GGAGTAATATTCATACGGCA	AKTIP	359	288	257	360	312	269
GAAGTAGCCGCTGTGCAGAA	ALAD	546	463	509	681	650	848
CAAAGATCAAGACACAGCGT	ALAD	749	705	593	733	551	568
GGACTCCTCGGAGTCAGCTG	ALAD	416	409	338	347	281	287
ACGCGTGGAAGCCATCAAAG	ALAD	566	457	349	672	560	638
GCTGCAGTGGACAATGCCCG	ALAS1	432	448	385	476	342	280
GCAGCACAGATGAATCAGAG	ALAS1	285	286	216	321	341	349
GAAGTTCTTCAGCAGTCCAC	ALAS1	818	835	652	687	626	1121
TAGGAATGAGTCGCCACCCA	ALAS1	1097	927	772	1011	1078	705
AAGGCAACAAAGGCTGGAGG	ALAS2	339	347	247	574	415	215
ATGCTGTCGGAACTCCAGGA	ALAS2	279	210	228	195	231	296
AGGGATATGCATCAGCCCAG	ALAS2	445	434	430	490	381	310
ACCTGGCAGGATCTTGGCCA	ALAS2	649	525	447	599	598	636
TTTAGCTCGGCTTATTCCAG	ALB	791	825	641	507	525	464
CTGCTGAAGATACTGAGCAA	ALB	264	163	253	314	161	218
TTTCCACTTCGGCAATGCAG	ALB	763	786	654	830	858	902
GCATGGTCGCCTGTTCACCA	ALB	1558	1532	1280	1425	1577	1676
GAGGCAGAAGAGCAGACGGC	ALCAM	526	593	329	510	401	613
[truncated: 69,093 more rows]

## Sheet: Normalized counts DSCC1
sequence	gene	7-DSCC1-t0A	8-DSCC1-t0B	9-DSCC1-t0C	10-DSCC1-t4A	11-DSCC1-t4B	12-DSCC1-t4C	Ratio_A	Ratio_B	Ratio_C
CAAGAGAAAGACCACGAGCA	A1BG	521	672	706	769	631	671	1.47601	0.938988	0.950425
GCTCAGCTGGGTCCATCCTG	A1BG	931	1018	734	1059	1029	830	1.13749	1.01081	1.13079
ACTGGCGCCATCGAGAGCCA	A1BG	218	181	131	243	201	194	1.11468	1.1105	1.48092
GTCGAGCTGATTCTGAGCGA	A1BG	474	340	459	504	357	552	1.06329	1.05	1.20261
TGCGCTGGACCAGTGCGCGG	A1CF	190	255	257	377	286	208	1.98421	1.12157	0.809339
GGTGCAGCATCCCAACCAGG	A1CF	525	504	447	720	645	421	1.37143	1.27976	0.941834
ATGACTCTCATACTCCACGA	A1CF	626	561	563	784	901	488	1.2524	1.60606	0.866785
AGTTATGTTAGGTATACCCG	A1CF	338	342	441	488	366	599	1.44379	1.07018	1.35828
ATAGGGCCAACATTCCTAGA	A2ML1	257	269	327	368	434	525	1.43191	1.61338	1.6055
CAAACAAACCTTCTGAACGG	A2ML1	973	834	973	971	1010	1266	0.997945	1.21103	1.30113
AAGGTTCTAATTCAGAGGCA	A2ML1	489	445	390	586	611	542	1.19836	1.37303	1.38974
TGGAACGAAGTTGCTATCCA	A2ML1	370	329	293	318	366	271	0.859459	1.11246	0.924915
GAAGAACCAGACTTGGATGA	A2M	342	345	372	390	351	681	1.14035	1.01739	1.83065
AACAGCCACACTCACAGCGA	A2M	709	750	702	940	868	768	1.32581	1.15733	1.09402
TAAGAAGCGGACCACAGTGA	A2M	672	620	687	764	845	863	1.1369	1.3629	1.25619
AACTCACCAACTCATTCAGG	A2M	694	639	719	877	593	736	1.26369	0.928013	1.02364
CCTGGAAGAGAATCTTCTGG	A3GALT2	214	112	121	138	109	124	0.64486	0.973214	1.02479
AGCTGGGACATTGTGGCCGA	A3GALT2	617	706	733	549	585	789	0.889789	0.828612	1.0764
AGACAGCAGAACCTCACCAT	A3GALT2	844	833	872	913	887	1001	1.08175	1.06483	1.14794
GCTGACGGCGCACTGTGCGG	A3GALT2	743	816	738	504	686	752	0.678331	0.840686	1.01897
TGTCCCGGAACAGCTCCCGC	A4GALT	1348	1578	1360	1461	1177	1149	1.08383	0.745881	0.844853
GAATGTCCAGATGCTCCCGC	A4GALT	1070	1118	948	1334	953	1111	1.24673	0.852415	1.17194
GTGGCAACGCCTCTCTGCCC	A4GALT	863	850	933	461	654	445	0.534183	0.769412	0.476956
CTGATGAAAGGGCTTCCGGG	A4GALT	802	926	831	623	1070	967	0.776808	1.15551	1.16366
GAAACACAATGCCACGTCTG	A4GNT	740	700	846	598	950	913	0.808108	1.35714	1.0792
CAGAGAAGAGGACATGCGGA	A4GNT	597	684	511	514	443	734	0.860972	0.647661	1.4364
TAGAGGAAGCAACACACTGG	A4GNT	756	778	798	530	489	543	0.701058	0.628535	0.680451
TAAACTTGAAGACTTCCAGG	A4GNT	599	696	599	675	635	564	1.12688	0.912356	0.941569
ATATGAGCACAATAACGAGC	AAAS	427	406	434	326	284	303	0.763466	0.699507	0.698157
TGAAGGCAGTTCTTGTGCCA	AAAS	489	508	598	499	481	511	1.02045	0.94685	0.854515
GGGTGAAGACGGCATCCGGC	AAAS	530	650	590	439	641	506	0.828302	0.986154	0.857627
CCACACCAACAAGTTTGCAG	AAAS	809	741	710	722	593	560	0.89246	0.80027	0.788732
GCAGATGGACCGCTTCCGGG	AACS	649	662	603	853	752	465	1.31433	1.13595	0.771144
AATATGACTCAACGGACCAA	AACS	521	511	452	569	525	526	1.09213	1.0274	1.16372
TGGCAAAGAGCACAACCACA	AACS	553	532	451	683	830	528	1.23508	1.56015	1.17073
AAGGTCTATGTTCTCTCTGG	AACS	1082	944	860	1032	828	907	0.953789	0.877119	1.05465
AAAGAAAGTCAGAAACCCGA	AADACL2	422	454	514	699	535	498	1.6564	1.17841	0.968872
ATGCAAGTCTTACTTTACCC	AADACL2	827	783	718	950	1020	784	1.14873	1.30268	1.09192
CGTGAGCTTATATTTCACCA	AADACL2	538	558	593	654	593	459	1.21561	1.06272	0.77403
CAAGGATGAAGCACTTCCCT	AADACL2	567	454	465	396	453	571	0.698413	0.997797	1.22796
GGCATCGTGTACTACCACGG	AADACL3	420	341	493	240	301	635	0.571429	0.882698	1.28803
ACAAACGAGAGCATATGCCA	AADACL3	468	550	448	347	438	243	0.741453	0.796364	0.542411
TCACCCAACTGCCAGAACCA	AADACL3	1013	993	1037	987	1223	1110	0.974334	1.23162	1.0704
TCTGCGGTGACAGTTTCGGA	AADACL3	770	817	835	871	1045	925	1.13117	1.27907	1.10778
CCAAGAGTAGCACTAGCCAG	AADACL4	656	634	690	612	624	562	0.932927	0.984227	0.814493
GCCAAGAGTAGCACTAGCCA	AADACL4	476	362	450	398	448	368	0.836134	1.23757	0.817778
TAGAAGATGATGCCTCGCCG	AADACL4	761	814	875	718	881	847	0.943495	1.08231	0.968
AAGCGTCGGAGGTGCAGCGG	AADACL4	793	907	701	675	995	570	0.851198	1.09702	0.813124
AAGTCTGAAGCACTAAGAAG	AADAC	148	164	169	297	221	145	2.00676	1.34756	0.857988
TTTCTGGAGATAGTGCAGGA	AADAC	281	262	223	482	363	344	1.7153	1.3855	1.5426
TTCCAGACAACATGTACCTG	AADAC	491	507	479	338	457	674	0.688391	0.901381	1.4071
GTTGTCATCAGCCAACAAAG	AADAC	151	143	179	308	205	158	2.03974	1.43357	0.882682
CAGAAGACATGAATTACGCA	AADAT	562	643	652	608	676	751	1.08185	1.05132	1.15184
GTAGCTGACATATTGAGCAG	AADAT	315	335	262	432	418	345	1.37143	1.24776	1.31679
TTAATAATGTTGCAGCCCAG	AADAT	1087	888	1008	1380	729	1161	1.26955	0.820946	1.15179
AGACACAGGGCCTTACCCAG	AADAT	982	974	941	1172	1038	1178	1.19348	1.06571	1.25186
CACCCGCACGAACACCACCA	AAED1	1301	1255	1228	1461	1793	1563	1.12298	1.42869	1.2728
GCACGAACACCACCACGGCG	AAED1	644	691	728	653	791	731	1.01398	1.14472	1.00412
GACATGTTATGTCTTACCTG	AAED1	513	589	528	526	501	389	1.02534	0.850594	0.736742
GGTGAAGAAATTGCTTCCTC	AAED1	222	180	181	252	157	286	1.13514	0.872222	1.58011
GCAGCTGGTGACTAACGCAC	AAGAB	762	778	819	775	469	629	1.01706	0.602828	0.76801
TAGTCCAGAGGAGTTGCCTG	AAGAB	627	762	785	566	788	747	0.902711	1.03412	0.951592
ACTGGAACAAACCATAGCAT	AAGAB	509	458	517	421	446	684	0.827112	0.973799	1.32302
GAATTAGCCAGTCTTACCAC	AAGAB	927	958	920	718	958	615	0.774542	1	0.668478
AGCACCTCGGGCCTGGGCAG	AAK1	685	611	578	600	598	469	0.875912	0.978723	0.811419
ATGGGAAGTGCTCATTCTGA	AAK1	522	484	592	462	532	658	0.885057	1.09917	1.11149
TCTGTACCTTCAGGTCCCGG	AAK1	531	391	575	384	397	345	0.723164	1.01535	0.6
AGTGGCCTCGGTCATGCAAG	AAK1	480	544	524	388	474	522	0.808333	0.871324	0.996183
AGGACTGCAAAGTATGGCCA	AAMDC	283	220	254	464	317	213	1.63958	1.44091	0.838583
GGACTGCAAAGTATGGCCAG	AAMDC	224	237	334	1360	319	230	6.07143	1.34599	0.688623
TGTGAAGGAAGTTGTTGAGA	AAMDC	459	384	452	614	568	449	1.33769	1.47917	0.993363
AGTGAAGGAGTATAATGCCT	AAMDC	344	226	247	498	381	390	1.44767	1.68584	1.57895
TGGAAGCTTAGGGTCTCCAG	AAMP	354	406	429	149	165	84	0.420904	0.406404	0.195804
AAGAGGGCAACGAAGAGGGC	AAMP	261	336	279	177	170	142	0.678161	0.505952	0.508961
AATACCTTGGCAGTGACCGG	AAMP	885	926	727	85	62	37	0.0960452	0.0669546	0.0508941
GGAGGTCTGGTCCTTTGAAG	AAMP	345	348	323	153	57	83	0.443478	0.163793	0.256966
GGCGCTGACAGCGTCCTCCG	AANAT	224	223	229	272	173	330	1.21429	0.775785	1.44105
AAGGCGCTGACAGCGTCCTC	AANAT	236	166	202	271	184	304	1.14831	1.10843	1.50495
GCACGGCCAGCACATGCAGG	AANAT	149	163	166	55	172	78	0.369128	1.05521	0.46988
GAGGTTCAGCTTCCACGCCG	AANAT	623	685	678	719	510	571	1.15409	0.744526	0.842183
TGTGGACAAGGCTAATCCGA	AAR2	536	425	533	533	557	649	0.994403	1.31059	1.21764
TAAGGAAGAAACCCATACGA	AAR2	382	386	503	291	377	474	0.76178	0.976684	0.942346
TGTCTACGAAGAAGTCAGCG	AAR2	423	422	394	488	305	468	1.15366	0.722749	1.18782
GTTCCGGTGGGACTTTGCTG	AAR2	1115	1197	1020	1068	1021	1095	0.957848	0.852966	1.07353
GCAGAGAGAGAATTTCCCAG	AARD	686	627	722	630	641	527	0.918367	1.02233	0.729917
CAGGAGCACGGACATCCAGG	AARD	629	809	860	770	667	735	1.22417	0.824475	0.854651
GAGCACGGACATCCAGGAGG	AARD	389	426	427	432	298	294	1.11054	0.699531	0.688525
GCTGACGCGCGCCTTCCAGT	AARD	854	949	838	861	1312	1035	1.0082	1.38251	1.23508
AAAGGCGGCCCTCACGGCCG	AARS2	360	278	230	415	308	367	1.15278	1.10791	1.59565
GAGATCCAGAGCCTTTCCTC	AARS2	243	267	267	293	399	300	1.20576	1.49438	1.1236
GGTTCCAAAGCTCTACCAGC	AARS2	696	609	656	962	771	747	1.38218	1.26601	1.13872
GCTGCTCAACGCCATACAGC	AARS2	289	336	295	385	383	601	1.33218	1.13988	2.03729
GCGTGACAGTTATGCCCGAG	AARSD1	656	858	693	611	773	756	0.931402	0.900932	1.09091
AGAGCCCAGCATCTCGAAGA	AARS	283	213	216	2	8	8	0.00706714	0.0375587	0.037037
GTAGGAATTGGCATGTAAGA	AARS	385	410	448	25	34	15	0.0649351	0.0829268	0.0334821
GAAGGATAACTTCTGGGAGA	AARS	281	223	303	8	19	43	0.0284698	0.0852018	0.141914
GGCCTGACAACACAGGGCGT	AARS	370	361	368	14	4	10	0.0378378	0.0110803	0.0271739
AGTGCGATCGATTCAGCCCG	AASDHPPT	892	933	883	340	336	253	0.381166	0.360129	0.286523
TGGCCAGTTCGTCTTTGCCC	AASDHPPT	866	828	989	237	189	230	0.273672	0.228261	0.232558
GTTGCTCTTAGGAAACCCGA	AASDHPPT	332	301	234	94	180	113	0.283133	0.598007	0.482906
ATGATTCCAAACCAACCCAG	AASDHPPT	663	612	756	340	407	357	0.512821	0.665033	0.472222
ATGGAAACGCTTCACCACCA	AASDH	801	831	800	970	1307	766	1.21099	1.5728	0.9575
AATGGCTTCACAATTCAGGA	AASDH	362	389	445	419	408	601	1.15746	1.04884	1.35056
GATGAAGTGACAGTACCACT	AASDH	360	328	391	401	379	373	1.11389	1.15549	0.953964
AAGTCTGAGAATAAGCTCAG	AASDH	126	98	142	177	130	184	1.40476	1.32653	1.29577
GAGGGAGGATGTGAACGCCT	AASS	293	347	376	528	497	609	1.80205	1.43228	1.61968
TAGGCAGTGATTACATCCAA	AASS	500	696	535	640	726	683	1.28	1.0431	1.27664
TCTGGATCACATGTTAGCAA	AASS	666	700	728	793	880	852	1.19069	1.25714	1.17033
TCTGCCACCTATCTGCTCGA	AASS	621	810	656	831	957	885	1.33816	1.18148	1.34909
GAACCCGCGACCAAGCGAGG	AATF	205	287	153	37	39	47	0.180488	0.135889	0.30719
TTTGTCCGTGTCCAAGAGGG	AATF	614	527	546	175	244	269	0.285016	0.462998	0.492674
GATGACGCGGAAGACTCCCA	AATF	542	498	473	276	162	190	0.509225	0.325301	0.401691
GATGGGACAAAGCCCAATGC	AATF	150	207	145	8	40	7	0.0533333	0.193237	0.0482759
GTTGAAGAAGGACGACGACA	AATK	223	231	239	202	298	271	0.90583	1.29004	1.13389
AGACACAGCCACCACGGCGA	AATK	664	683	766	502	758	847	0.756024	1.10981	1.10574
GAGTGGCAGGACGTACACGT	AATK	656	510	670	710	653	636	1.08232	1.28039	0.949254
TACCTGAAGGAAATCGGCCG	AATK	346	425	423	446	527	407	1.28902	1.24	0.962175
GCGCTGGGCGAGCAACATGG	ABAT	917	882	1011	1449	1267	1597	1.58015	1.43651	1.57962
TGATGAAGACGGAAGTCCCA	ABAT	349	325	222	248	450	218	0.710602	1.38462	0.981982
TGCAATTACGAAGAGAGCCG	ABAT	315	304	290	473	515	368	1.50159	1.69408	1.26897
TTGGATGAGTTTCAGCAGGG	ABAT	625	558	639	551	823	480	0.8816	1.47491	0.751174
TCTCCCTTAGAAATGAAAGG	ABCA10	2	1	1	1	1	1	0.5	1	1
ATAAGGAAACCTATGCTCGC	ABCA10	616	730	730	694	1259	656	1.12662	1.72466	0.89863
GGATGAGTTTCTCTACTCCG	ABCA10	136	202	159	72	187	183	0.529412	0.925743	1.15094
TGTGTGGAGAGCTTCCACCT	ABCA10	201	217	275	338	363	208	1.68159	1.67281	0.756364
AAATGCAAAGACACACCCTA	ABCA12	476	470	453	494	662	656	1.03782	1.40851	1.44812
ACTAAACAAACAGTTCTCCC	ABCA12	723	640	563	681	730	694	0.941909	1.14062	1.23268
GTGACTGACAGTTTGGCCAG	ABCA12	549	625	619	600	591	574	1.0929	0.9456	0.927302
ATGGTGCTAAATGATCCTTG	ABCA12	440	492	486	531	383	591	1.20682	0.778455	1.21605
GAGCCAATTCTTCCACAGCA	ABCA13	953	1109	1052	1248	1646	1150	1.30955	1.48422	1.09316
AGAGATACAAGACCTGGCAG	ABCA13	449	456	556	451	543	759	1.00445	1.19079	1.36511
TGAACACACCATCTTCTCCA	ABCA13	813	897	812	955	1134	915	1.17466	1.26421	1.12685
TCAGAAGACACTCACAGGCA	ABCA13	1201	957	1187	1281	1185	1242	1.06661	1.23824	1.04634
TGGCTTGTTGGCCTCAGCTG	ABCA1	948	1091	947	894	966	1126	0.943038	0.885426	1.18902
GAGTCGGGTAACGGAAACAG	ABCA1	323	333	281	390	443	435	1.20743	1.33033	1.54804
CCAGAAAGACACCAGCATGA	ABCA1	989	977	1061	1165	1615	1277	1.17796	1.65302	1.20358
GAAGCTTCAAGATTTCCTGG	ABCA1	594	574	501	364	406	634	0.612795	0.707317	1.26547
AGAACGTGACGCTCAAACGC	ABCA2	365	470	606	403	400	638	1.10411	0.851064	1.05281
CAGGATAAAGAACAGCACCA	ABCA2	782	826	798	790	924	953	1.01023	1.11864	1.19424
TGAGCGCCTGGACCGCGTGG	ABCA2	1048	1210	1214	1160	1074	1177	1.10687	0.887603	0.969522
TCACAGTCTGGCCTCCACAA	ABCA2	874	802	837	1111	1275	1235	1.27117	1.58978	1.47551
GCAGGGTGTAGTTCTTCCAG	ABCA3	611	673	664	527	530	383	0.86252	0.787519	0.576807
TCCCAGGTGTCTCCTGGCGG	ABCA3	290	330	288	462	318	345	1.5931	0.963636	1.19792
GTCCTCAAAGTCCTTCTCGG	ABCA3	436	410	385	456	391	360	1.04587	0.953659	0.935065
ACACACGGAGAAATTACATG	ABCA3	327	366	408	565	537	347	1.72783	1.46721	0.85049
AATTCCAGGAGATTCTCCTG	ABCA4	80	111	126	137	88	122	1.7125	0.792793	0.968254
TTCTCTCCGGGTGAGTCCGG	ABCA4	775	767	743	720	506	870	0.929032	0.659713	1.17093
GAAGGACATCGCCTGCAGCG	ABCA4	683	678	655	769	1043	703	1.12592	1.53835	1.07328
ATAGATAGGATCCTTCCTTG	ABCA4	21	22	14	58	51	26	2.7619	2.31818	1.85714
TCTACTGATCATCTACCTGA	ABCA5	498	544	549	614	782	655	1.23293	1.4375	1.19308
GATCAAGATAGACAGCCAAG	ABCA5	382	383	407	673	549	597	1.76178	1.43342	1.46683
ACTGCCTTACTTGGCCACAG	ABCA5	469	624	695	379	925	480	0.808102	1.48237	0.690647
GAAGCAGAAATTGACCAAGC	ABCA5	689	758	703	838	1122	869	1.21626	1.48021	1.23613
ACAGTCCTAGAAGTATTGAG	ABCA6	274	263	300	498	358	227	1.81752	1.36122	0.756667
AGGGATATAACAGTCCACTT	ABCA6	234	225	180	204	224	204	0.871795	0.995556	1.13333
GAAACACAACCAAATTGGTG	ABCA6	330	399	380	365	460	372	1.10606	1.15288	0.978947
ACACCAAAGGACTAATGCTA	ABCA6	423	410	361	513	624	617	1.21277	1.52195	1.70914
CTGGGAACTGGCCAGAGCGC	ABCA7	563	606	700	467	619	713	0.829485	1.02145	1.01857
GTGCAAAGAGTAGCTTCCCG	ABCA7	605	472	552	538	454	789	0.889256	0.961864	1.42935
ATTGGAACTGTCGTTCATGA	ABCA7	280	311	327	429	327	266	1.53214	1.05145	0.813456
TGGAGGCCGGGACCACATGG	ABCA7	647	636	797	862	925	754	1.3323	1.4544	0.946048
GAGGAGGAACACGACCAGGC	ABCA8	375	392	373	465	348	425	1.24	0.887755	1.13941
ATGAGATTTGAGCCGTCCGA	ABCA8	968	845	1001	475	923	930	0.490702	1.09231	0.929071
AAGCGCCTCCAGAATTCCAA	ABCA8	483	430	420	787	582	523	1.6294	1.35349	1.24524
ACTGCAATACTTGGTCACAG	ABCA8	364	376	413	606	582	582	1.66484	1.54787	1.4092
TGGCAGGAAGAACAATCATG	ABCA9	749	725	742	975	1058	734	1.30174	1.45931	0.989218
AATCAGTTGCAACTCCTCCT	ABCA9	857	884	911	976	1203	1077	1.13886	1.36086	1.18222
ACTGCCCTCCTTGGTCACAG	ABCA9	751	609	642	884	662	554	1.1771	1.08703	0.862928
AGATGAGGCTGACATTCTGG	ABCA9	729	667	689	787	626	791	1.07956	0.938531	1.14804
GGTGGCTCGAGCAGCCGCAG	ABCB10	247	266	247	430	202	253	1.74089	0.759398	1.02429
CGGCACTGAGCCCTAGGCAG	ABCB10	892	993	1003	849	845	1004	0.951794	0.850957	1.001
ACAGCAATGATTGACACTGG	ABCB10	551	448	467	752	572	417	1.36479	1.27679	0.892934
CCAGAAAGCATACATTAGGA	ABCB10	658	547	486	1059	566	691	1.60942	1.03473	1.42181
AAAGGTGATGGCGTTAGAGT	ABCB11	494	571	500	651	605	608	1.31781	1.05954	1.216
GGAACTGTTAGTCCATACAA	ABCB11	297	245	240	380	401	402	1.27946	1.63673	1.675
GCTGTCGCAGTACTTATCAC	ABCB11	753	897	768	1041	1111	990	1.38247	1.23857	1.28906
GTTTGACTGCAATTCAGTGG	ABCB11	772	723	769	763	560	812	0.988342	0.77455	1.05592
GACCACCTTGGTCCTCTCAG	ABCB1	440	515	464	782	740	706	1.77727	1.43689	1.52155
GGGCAAGGACAACTTACATG	ABCB1	373	394	357	349	410	709	0.935657	1.04061	1.98599
AAGCGAAGCAGTGGTTCAGG	ABCB1	657	566	605	667	551	637	1.01522	0.973498	1.05289
CAAACGATGAGCTATCACAA	ABCB1	427	433	451	559	509	407	1.30913	1.17552	0.902439
GAGACCTGATCCGTGAGCTA	ABCB4	745	722	641	1063	692	739	1.42685	0.958449	1.15289
TAGCCGCGTATTGAGTTCAG	ABCB4	1383	1282	1296	1125	1573	1578	0.813449	1.22699	1.21759
GCTGATGGCCATTATCACAA	ABCB4	356	252	319	289	396	385	0.811798	1.57143	1.2069
AGGACTGTGATAGCTTTCGG	ABCB4	831	719	747	1078	657	664	1.29723	0.913769	0.888889
AAACTGAGAAAGGAAGCAGT	ABCB5	294	255	248	282	249	206	0.959184	0.976471	0.830645
AAACCAGTGGCATTAAAGGA	ABCB5	339	364	372	484	595	473	1.42773	1.63462	1.27151
AAGTGCCTATTCCAAAGCTG	ABCB5	485	531	425	436	423	345	0.898969	0.79661	0.811765
TACAGCAAGAACAGTCCCGA	ABCB5	666	722	710	760	1122	786	1.14114	1.55402	1.10704
GGCCAGACTCTCCAGCACGG	ABCB6	513	629	484	347	458	432	0.676413	0.72814	0.892562
TCTAGGTTCAGTTTAGCCTG	ABCB6	986	1065	1143	806	1130	1170	0.817444	1.06103	1.02362
GCCACAGGTAGCCACTCAGG	ABCB6	690	691	670	749	570	782	1.08551	0.824891	1.16716
TCTTCCTCAAGTTCCTCCAG	ABCB6	774	852	788	862	718	704	1.1137	0.842723	0.893401
TTAGCGGCTCAGGTCCGCAG	ABCB7	332	310	304	93	40	124	0.28012	0.129032	0.407895
TGTTGGCATGGTCATGCAGG	ABCB7	441	508	563	159	167	129	0.360544	0.32874	0.22913
AATCAGAACTGCTGTTGCCA	ABCB7	835	661	616	289	185	260	0.346108	0.279879	0.422078
ACAGACGGGAGCTTTATCTA	ABCB7	449	367	388	39	62	46	0.0868597	0.168937	0.118557
ACAGGGCCACAAGGCAGAGG	ABCB8	375	390	345	268	292	286	0.714667	0.748718	0.828986
AAGTACACAAGGGACCACGT	ABCB8	438	404	463	644	522	330	1.47032	1.29208	0.712743
GCATGGCTGTGGACATGCGG	ABCB8	171	186	214	228	234	175	1.33333	1.25806	0.817757
GGACTCCTTGCAGATCGCCA	ABCB8	764	702	684	795	695	869	1.04058	0.990028	1.27047
TGTGGCCAAGAACAGTGCGC	ABCB9	744	747	734	777	615	458	1.04435	0.823293	0.623978
TGACGATGCCATCAATGGCG	ABCB9	695	814	695	645	844	607	0.928058	1.03686	0.873381
AGCGGAAGAGACAGTTTCGA	ABCB9	573	573	562	585	573	805	1.02094	1	1.43238
GAAGCCCATGAAGGTGACCA	ABCB9	345	347	448	439	553	542	1.27246	1.59366	1.20982
TGTGCGGCAGCAGCGCAGCG	ABCC10	333	261	236	339	311	339	1.01802	1.19157	1.43644
GGGCAGGAGCCACTAAGCCA	ABCC10	469	433	488	411	520	368	0.876333	1.20092	0.754098
GGGTCATCAAGTTCTGCGGG	ABCC10	840	878	829	774	563	810	0.921429	0.64123	0.977081
AGGAGACCATTGATCACCCA	ABCC10	470	496	484	421	345	573	0.895745	0.695565	1.18388
TGGGTGCCCAACTCTTCTGG	ABCC11	830	797	962	712	849	713	0.857831	1.06524	0.741164
GGAGGGCAGCTGTCCCACCG	ABCC11	256	195	243	346	266	252	1.35156	1.3641	1.03704
AACAGGCCAGCATTGTCCAG	ABCC11	575	564	524	729	530	462	1.26783	0.939716	0.881679
AAGAAGAAGTCTCAAGGCGA	ABCC11	317	378	412	396	281	592	1.24921	0.743386	1.43689
CAGGTTAGCACCCAACCCGG	ABCC12	628	673	617	524	476	624	0.834395	0.707281	1.01135
ACGTGGTGTGGAAATTCCAG	ABCC12	411	463	447	453	440	384	1.10219	0.950324	0.85906
GCCAACCCAGACTTTCCCAG	ABCC12	697	710	760	756	796	670	1.08465	1.12113	0.881579
AAAGACCATTAGGATCGGGA	ABCC12	342	380	357	361	577	321	1.05556	1.51842	0.89916
TATCTCTCCCGACATGACCG	ABCC1	995	1040	1001	1179	1154	928	1.18492	1.10962	0.927073
AACTCTCTTGGGCATCACCA	ABCC1	1040	984	902	1020	1073	1223	0.980769	1.09045	1.35588
GATGGCTAGGGCACACACTA	ABCC1	324	296	357	388	470	371	1.19753	1.58784	1.03922
GACGAGCTGAATGAGTAAGA	ABCC1	138	130	176	101	125	308	0.731884	0.961538	1.75
ACACGTGGAGAAGCTGCCAG	ABCC2	833	740	734	674	579	732	0.809124	0.782432	0.997275
GATTGGTATATCGAACAGCA	ABCC2	522	546	479	600	689	628	1.14943	1.2619	1.31106
GTAGGAGATGAAGAACAGGC	ABCC2	415	450	454	620	573	580	1.49398	1.27333	1.27753
TGAGTAGCATTACCTACAGC	ABCC2	519	404	438	402	566	399	0.774566	1.40099	0.910959
GGATGATGTAGCCACGACAA	ABCC3	503	475	473	829	408	543	1.64811	0.858947	1.14799
GCAGGGCGTACAGTCTTCGG	ABCC3	1262	1344	1426	1354	1573	1283	1.0729	1.17039	0.899719
GTAGAAGGTGGTGAAGCGGA	ABCC3	386	390	344	137	254	420	0.354922	0.651282	1.22093
GCGGGAGAGAAAGCCAGCGC	ABCC3	170	125	94	112	135	124	0.658824	1.08	1.31915
GATGCTGCCCGTGTACCAGG	ABCC4	738	646	514	778	761	630	1.0542	1.17802	1.22568
GAAGACCGCTCACAGCACCT	ABCC4	838	859	670	874	1002	1059	1.04296	1.16647	1.5806
CACAGCGTACGCCTATGCCA	ABCC4	678	742	667	696	499	564	1.02655	0.672507	0.845577
GGAAGTTGTTCTCATCACTG	ABCC4	780	675	696	843	878	1261	1.08077	1.30074	1.81178
GAAACAGCAGCCCGAGCCGA	ABCC5	686	725	738	841	878	1043	1.22595	1.21103	1.41328
CCTTAGACACCAGCACCCAG	ABCC5	1268	1186	1185	1625	1252	1730	1.28155	1.05565	1.45992
GATCCACACAACCCTTCGCA	ABCC5	1187	1378	1193	1147	1207	1153	0.966302	0.875907	0.966471
TAAAGAGAAATCCCTGGGTG	ABCC5	595	504	680	755	548	819	1.26891	1.0873	1.20441
AAGGACCCAGAGGTACATGG	ABCC6	375	294	319	332	227	334	0.885333	0.772109	1.04702
TACTGTGTGGCTCACCACGA	ABCC6	550	661	600	288	475	289	0.523636	0.718608	0.481667
TGCCCAGCAGGCCTCCGGAG	ABCC6	380	397	390	233	249	272	0.613158	0.627204	0.697436
TGCCAGATGGCCTTCAGCAG	ABCC6	486	489	541	404	330	488	0.831276	0.674847	0.902033
TGAAGGTCAGGATCCACCGC	ABCC8	822	834	906	925	905	796	1.1253	1.08513	0.878587
GTTGTGATAGTAGACCACGG	ABCC8	395	447	521	414	455	390	1.0481	1.0179	0.74856
GCTGCGAGAAGCCGATGGCG	ABCC8	480	502	461	532	606	613	1.10833	1.20717	1.32972
GAGGGAGGTGAAGCCTCCCG	ABCC8	36	25	31	50	18	28	1.38889	0.72	0.903226
GTACTGCTCTTTCTAGGCGG	ABCC9	541	540	491	782	614	608	1.44547	1.13704	1.23829
GAATGGGCTCTTGATGGCTG	ABCC9	788	691	738	694	857	1032	0.880711	1.24023	1.39837
ATACCAGCAGAGCTCCACGG	ABCC9	629	747	755	507	732	802	0.806041	0.97992	1.06225
TAAAGTACTGAATTGGCGCA	ABCC9	546	517	551	675	598	643	1.23626	1.15667	1.16697
GAAGGTGCGGCTCACCAAGG	ABCD1	394	437	482	177	335	455	0.449239	0.76659	0.943983
GCTCCAGCATAACATACCAC	ABCD1	628	558	518	459	745	458	0.730892	1.33513	0.88417
GATCATGTCGTCGTACAAGG	ABCD1	552	535	720	516	501	620	0.934783	0.936449	0.861111
GCTGGCTGGCTACACAGCCC	ABCD1	258	245	265	279	168	222	1.0814	0.685714	0.837736
GCAGAGGAAGCACATAGAAA	ABCD2	193	158	176	256	194	327	1.32642	1.22785	1.85795
ATTTGGCAAACTGGTGGCAG	ABCD2	783	797	792	680	996	742	0.868455	1.24969	0.936869
TGGAAAGATGTCCTGTCAGG	ABCD2	628	593	575	413	690	334	0.657643	1.16358	0.58087
TAACACACAGACCTTCTCTT	ABCD2	416	433	523	819	594	587	1.96875	1.37182	1.12237
GACGGCGCGAAACTCCTCGC	ABCD3	604	685	740	768	740	455	1.27152	1.08029	0.614865
ACTGAAGATACTCCTCATAG	ABCD3	305	411	330	346	337	366	1.13443	0.819951	1.10909
ATAGGGCCCAGCGAGCATGA	ABCD3	702	563	642	668	593	758	0.951567	1.05329	1.18069
AACTAGGTAACCAACAACAG	ABCD3	247	274	314	192	248	343	0.777328	0.905109	1.09236
TAGATCTGCAATTTCTCCAG	ABCD4	770	694	731	782	771	496	1.01558	1.11095	0.678523
GAGGAGGGAGGCTTCACCTT	ABCD4	403	361	382	370	312	451	0.918114	0.864266	1.18063
ATGCACCAGCTTCATCACAA	ABCD4	669	678	717	861	796	747	1.287	1.17404	1.04184
AGCACATGAGGACAGACCGC	ABCD4	866	918	912	653	763	913	0.754042	0.831155	1.0011
TATGGTGTACCAAGCGCCTA	ABCE1	299	253	270	10	6	43	0.0334448	0.0237154	0.159259
GGAAGACTTAAACCTGATGA	ABCE1	302	220	290	183	232	145	0.60596	1.05455	0.5
TAGGTGCAGACATTATCTGG	ABCE1	846	830	862	3	34	8	0.0035461	0.0409639	0.00928074
GAAGTCATGTTCCACAACAA	ABCE1	318	322	282	24	6	3	0.0754717	0.0186335	0.0106383
AACTGCCACCGCGATGCCGA	ABCF1	1039	1001	1126	308	203	196	0.296439	0.202797	0.174067
GCAGTAGAAGATAAACAGGC	ABCF1	216	241	228	214	113	120	0.990741	0.46888	0.526316
GCGGGAGGACATCTCCGCCT	ABCF1	410	351	279	396	433	306	0.965854	1.23362	1.09677
GTCCTACCAGCCCGTAGCGG	ABCF1	679	668	715	23	39	37	0.0338733	0.0583832	0.0517483
AGGCTGCCAAAGCTCGACAG	ABCF2	536	517	569	781	777	626	1.45709	1.5029	1.10018
AACCAATGAGGCCATAACGA	ABCF2	501	514	542	439	661	696	0.876248	1.28599	1.28413
GAGCGGCTGGCTCATGAGGA	ABCF2	384	422	461	521	475	568	1.35677	1.12559	1.2321
GGAGCTCTACGAGCGCCTGG	ABCF2	121	124	127	95	351	164	0.785124	2.83065	1.29134
ACTATTGCAAGAGGTGTCCG	ABCF3	851	865	785	901	1101	935	1.05875	1.27283	1.19108
AGGGCTGAGCCACAAAGCCA	ABCF3	348	404	384	421	521	601	1.20977	1.2896	1.5651
AAAGAAGTTAGAGAAGGCCG	ABCF3	397	427	410	613	565	470	1.54408	1.32319	1.14634
TGCGAGAGGATTTGCTACGG	ABCF3	550	692	548	752	778	550	1.36727	1.12428	1.00365
TTTCTCGGTCGGCACCGCCA	ABCG1	701	667	743	681	540	990	0.971469	0.809595	1.33244
GAGGCAAGGAGGAGAAGCGC	ABCG1	336	340	402	223	304	454	0.66369	0.894118	1.12935
TCCCGGAAATTCCTTTCAGG	ABCG1	261	211	265	258	323	213	0.988506	1.53081	0.803774
CAAGCGCCTGGCCATCGCGC	ABCG1	701	877	761	621	1012	644	0.885877	1.15393	0.846255
GACCTGAAGGCATTTACTGA	ABCG2	572	527	620	496	763	509	0.867133	1.44782	0.820968
GCTGCAAGGAAAGATCCAAG	ABCG2	194	230	222	276	280	292	1.42268	1.21739	1.31532
GTTGGAACTCAGTTTATCCG	ABCG2	436	291	358	404	374	409	0.926606	1.28522	1.14246
AGGCCTCCTGAGCAGGCCCG	ABCG2	110	136	89	107	113	63	0.972727	0.830882	0.707865
TGGGCTGTGGACTAGGGCCG	ABCG4	581	631	719	805	662	525	1.38554	1.04913	0.730181
TCTCAGGTAAATTCTGCCGC	ABCG4	25	34	24	16	55	43	0.64	1.61765	1.79167
GTAGCAGGACATCTTGCGGA	ABCG4	324	358	284	376	435	405	1.16049	1.21508	1.42606
GAAGCGTCTGGCCATCGCCC	ABCG4	698	841	817	1190	731	840	1.70487	0.869203	1.02815
GAGACCCATGGACCCTCCGG	ABCG5	336	366	295	191	275	202	0.568452	0.751366	0.684746
GGACATGGCGTCCAGCAGCG	ABCG5	704	755	703	698	761	857	0.991477	1.00795	1.21906
GGAAGGAGCCGGGATTGCCG	ABCG5	551	495	450	646	358	472	1.17241	0.723232	1.04889
GATTGGCAACTACAGCTTGG	ABCG5	835	762	710	719	850	587	0.861078	1.11549	0.826761
GAGGAGAGAGGGCTGCCGAA	ABCG8	484	415	476	437	509	570	0.902893	1.22651	1.19748
AGGAGAACAATCTATCCTGG	ABCG8	377	408	355	340	365	382	0.901857	0.894608	1.07606
GAGCCAGCTGCTCAAACCAA	ABCG8	538	507	566	565	711	723	1.05019	1.40237	1.27739
GCTGCCCAGAACCTTCTCCC	ABCG8	933	861	914	831	714	780	0.890675	0.829268	0.853392
GCAGCACGCTGAGGCCACGG	ABHD10	780	587	642	687	859	519	0.880769	1.46337	0.808411
TCCGTGCAAGCAGCACGCTG	ABHD10	401	359	343	436	471	244	1.08728	1.31198	0.71137
TAACTCAGAGGAAAGCACAC	ABHD10	558	679	556	528	740	711	0.946237	1.08984	1.27878
GAAGCATAAGCCACCCTCCA	ABHD10	809	1014	957	924	1101	968	1.14215	1.0858	1.01149
CCACGGCCCTAGCTTCGCGA	ABHD11	781	845	821	812	752	797	1.03969	0.889941	0.970767
CTGGGCCAAGATCTTGGCGA	ABHD11	333	334	261	249	227	269	0.747748	0.679641	1.03065
GCTGTGGCCAACGACGACGC	ABHD11	573	494	535	460	589	864	0.802792	1.19231	1.61495
TGCTGTAGATATCAGCCCAG	ABHD11	87	51	92	90	36	122	1.03448	0.705882	1.32609
GGACGCGCAGGACTGCCAGG	ABHD12B	725	749	808	585	776	745	0.806897	1.03605	0.92203
GTGTGAGGAATCTTTAACTC	ABHD12B	346	403	380	462	347	430	1.33526	0.861042	1.13158
TATGAAGCAGCCCTTCGTGA	ABHD12B	466	473	517	414	452	467	0.888412	0.955603	0.903288
TCAGAGTCTCACCTTTAACA	ABHD12B	575	534	624	635	798	663	1.10435	1.49438	1.0625
GCGCTCATGCTCCAAGGCGA	ABHD12	546	517	484	540	671	606	0.989011	1.29787	1.25207
CCAGAGGAAGACGTGACCAT	ABHD12	825	881	811	964	1001	994	1.16848	1.13621	1.22565
GATGTGGTATGAGGATGCCT	ABHD12	636	643	621	559	583	656	0.878931	0.906687	1.05636
CAGAGGAGGCGACCACCGCG	ABHD12	422	435	431	310	310	479	0.734597	0.712644	1.11137
TGAAAGATGGCTAATAGCCT	ABHD13	333	424	244	356	415	393	1.06907	0.978774	1.61066
AATAGCCACTGCTCCACCCA	ABHD13	1227	1213	976	1447	1312	1006	1.1793	1.08162	1.03074
TAGGATTTCAGCCATTATGG	ABHD13	595	646	680	709	592	1007	1.1916	0.916409	1.48088
AATGACACATGGCAGTGCCA	ABHD13	122	143	165	250	36	267	2.04918	0.251748	1.61818
GAACTCGGCACCTTCAAAGG	ABHD14A	502	361	434	495	303	470	0.986056	0.839335	1.08295
GCATAGTGGCCACTCAGCGA	ABHD14A	662	562	651	628	460	747	0.94864	0.818505	1.14747
GTGGTGGCCTCGCATCAGGA	ABHD14A	616	609	593	889	802	758	1.44318	1.31691	1.27825
CTCCACCCAGAACTACACCC	ABHD14A	1160	1224	1207	1258	1364	1281	1.08448	1.11438	1.06131
GCAAGCGTGGAGCAGCGCGA	ABHD14B	628	502	469	635	540	620	1.01115	1.0757	1.32196
TGATGGACTGATCACAACCG	ABHD14B	596	535	490	714	504	442	1.19799	0.942056	0.902041
GATGGACTGATCACAACCGG	ABHD14B	361	341	458	245	434	324	0.67867	1.27273	0.707424
ACCTGGACAAACCAGAGGAG	ABHD14B	73	59	94	115	134	100	1.57534	2.27119	1.06383
CGGAGAGAGGACCCTGCCGG	ABHD15	941	1052	881	813	818	666	0.863974	0.777567	0.755959
CACGGCCAAGATGAGCGCGA	ABHD15	455	443	544	517	434	394	1.13626	0.979684	0.724265
ACTGGAAGCGATCATACACA	ABHD15	501	600	570	710	696	569	1.41717	1.16	0.998246
GACTGAGTTCTTCCGAACGG	ABHD15	422	332	351	384	239	248	0.909953	0.71988	0.706553
AACTCGACTCACCCAGGAGC	ABHD16A	371	378	396	511	334	492	1.37736	0.883598	1.24242
TCACCCAGGAGCTGGAATGG	ABHD16A	435	465	459	394	565	561	0.905747	1.21505	1.22222
GAGGGACTCTGAAAGGGCCC	ABHD16A	81	165	99	22	158	105	0.271605	0.957576	1.06061
CCGGGAGAGGGACTCTGAAA	ABHD16A	204	167	213	326	258	278	1.59804	1.54491	1.30516
TCATCAGGGACACGGAGCCG	ABHD16B	876	840	740	1047	944	917	1.19521	1.12381	1.23919
TCAGCACGACGCCAACGCCA	ABHD16B	736	676	707	855	895	770	1.16168	1.32396	1.08911
GCAGCAGCAGCTCATTGCCC	ABHD16B	694	837	688	751	591	621	1.08213	0.706093	0.902616
GAAGCACCTCAAGAACGTGG	ABHD16B	660	568	630	629	403	561	0.95303	0.709507	0.890476
ACAGCTGCTCACCTGGCACC	ABHD17A	1196	1344	1271	1369	1103	1269	1.14465	0.820685	0.998426
CCGGGCCGCTCACTTAGGGA	ABHD17A	569	599	592	480	348	584	0.843585	0.580968	0.986486
ACCCTCCCGCAGCATCGAGA	ABHD17A	612	518	511	284	426	377	0.464052	0.822394	0.737769
GTGATGAAAGCGGAAGCCGT	ABHD17B	476	401	387	607	468	487	1.27521	1.16708	1.2584
TCTGCTGTCCACCTTGTCCA	ABHD17B	1243	1142	1197	1553	1307	1605	1.2494	1.14448	1.34085
CGAGCAGCAAGATCCACAGA	ABHD17B	505	515	549	505	605	512	1	1.17476	0.932605
TGAACGTTGCCAAAGACCTG	ABHD17B	847	693	800	699	889	783	0.825266	1.28283	0.97875
GCGCGAGAAGAAGACCTCGA	ABHD17C	520	453	525	681	691	987	1.30962	1.52539	1.88
GAAGAGCAGCGTGTAGCGGC	ABHD17C	221	255	205	365	170	227	1.65158	0.666667	1.10732
TCGAGGCCAAGTCTACCGTG	ABHD17C	949	984	800	879	1206	888	0.926238	1.22561	1.11
GAGGTCATCGATTTCTCCCA	ABHD17C	541	502	393	514	750	515	0.950092	1.49402	1.31043
AGACTTTCTACCCAACGCTG	ABHD1	956	1082	1132	1562	1102	1167	1.63389	1.01848	1.03092
GAAGCAGCAGCACAATGGGC	ABHD1	503	605	656	704	690	1046	1.3996	1.1405	1.59451
GCTGTCGTGTTTAACAACCG	ABHD1	217	246	291	222	291	342	1.02304	1.18293	1.17526
GAGATGCCCACGGCCAGCAG	ABHD1	520	505	506	664	501	404	1.27692	0.992079	0.798419
GAGTTCGGGAGTCTCCAGCA	ABHD2	772	764	971	1248	1078	1005	1.61658	1.41099	1.03502
TCCAACACAGTGCTCAGCCA	ABHD2	1018	1073	1110	1357	1194	1280	1.33301	1.11277	1.15315
ATAGGTGAACATGCGTGGCG	ABHD2	781	681	764	850	1142	813	1.08835	1.67695	1.06414
TTTGCCCACAGGCTGCACGT	ABHD2	717	892	650	925	889	574	1.2901	0.996637	0.883077
GCTCCCGGGACAACATCCGC	ABHD3	852	923	837	700	1028	1055	0.821596	1.11376	1.26045
TACAGAAACGTACTACCCGA	ABHD3	525	597	565	739	767	600	1.40762	1.28476	1.06195
TAACAACAGAGGAGTGGCGG	ABHD3	470	448	489	640	385	642	1.3617	0.859375	1.31288
AGCGAAGGTGTTCCAACCAA	ABHD3	446	402	402	608	415	368	1.36323	1.03234	0.915423
AAACCATGCACCATCACCAA	ABHD4	727	592	680	1045	473	843	1.43741	0.798986	1.23971
AGTTAAACACCTCATCCTGG	ABHD4	1019	842	811	1061	750	778	1.04122	0.890736	0.959309
TCTGGTGCAGCGATTCCGGC	ABHD4	987	865	665	951	824	828	0.963526	0.952601	1.24511
AAAGGTGAAGATGCAGCGGC	ABHD4	478	418	509	624	478	595	1.30544	1.14354	1.16896
ACTCCACTTGTCCTTCTCCA	ABHD5	820	833	803	905	886	881	1.10366	1.06363	1.09714
TTGGACGAAGTAGTAGACCC	ABHD5	363	321	344	479	179	345	1.31956	0.557632	1.00291
CAGCAGCCAAGAATCCACCT	ABHD5	997	964	906	1363	967	886	1.3671	1.00311	0.977925
AAAGGAGATCTGCGACACTG	ABHD5	745	713	714	770	680	921	1.03356	0.953717	1.28992
GAATCCGTGGAGCATGAGGA	ABHD6	256	240	234	339	187	439	1.32422	0.779167	1.87607
TATGGACAGGTCATCCAGGG	ABHD6	389	421	397	506	424	350	1.30077	1.00713	0.881612
CCATGGAGGTGCCTACCAGG	ABHD6	742	726	616	785	1005	557	1.05795	1.3843	0.904221
CAAGGGAATCTTCTCCACGG	ABHD6	494	531	452	514	468	525	1.04049	0.881356	1.1615
AAGCGGCCATCGCTGCCCGC	ABHD8	576	884	713	800	1003	708	1.38889	1.13462	0.992987
GTGATCATGATCAATGGCGG	ABHD8	462	493	493	367	588	474	0.794372	1.1927	0.96146
GAGCGGCCAGTACTGGCCCG	ABHD8	147	165	189	205	171	336	1.39456	1.03636	1.77778
ATTCCTGAAGCTCATCGACG	ABHD8	561	610	636	616	579	826	1.09804	0.94918	1.29874
TTACCAGAACCTGACTCGGG	ABI1	616	781	755	675	489	633	1.09578	0.62612	0.838411
GTTCTGGATGATGTGGGCCA	ABI1	782	705	755	538	594	894	0.68798	0.842553	1.18411
GGTCCAATAGTGGGTGGCGA	ABI1	761	775	799	664	823	913	0.872536	1.06194	1.14268
ACTGGGAGAAGTGGTGCCAG	ABI1	779	802	792	526	736	428	0.675225	0.917706	0.540404
AGCTGTCGAAGAGGGCCCGG	ABI2	380	412	508	504	514	410	1.32632	1.24757	0.807087
CTGCAGGACATTGTTGGCCA	ABI2	1007	1047	867	1149	1059	738	1.14101	1.01146	0.851211
GAGTACCCAGAACATGAAGA	ABI2	159	147	172	191	253	221	1.20126	1.72109	1.28488
GAGGGAGCCATATTACGGGT	ABI2	673	731	684	581	743	663	0.863299	1.01642	0.969298
GGAAGTATTACACTAGCCCT	ABI3BP	345	419	277	538	248	488	1.55942	0.591885	1.76173
AAGCTTGAAGGTCTTCTCCT	ABI3BP	462	448	528	463	504	397	1.00216	1.125	0.751894
GGAGTGAAAGACAATGTGGA	ABI3BP	446	536	544	597	684	686	1.33857	1.27612	1.26103
TAGGTTTGGGATGTGGACGA	ABI3BP	773	681	743	911	817	560	1.17853	1.19971	0.753701
GCAACCACAGTGCCCTGCTG	ABI3	570	609	687	640	728	704	1.12281	1.1954	1.02475
TGCCTGGGTAGTGAAGGCCA	ABI3	471	470	406	139	273	187	0.295117	0.580851	0.460591
ATATGGAGAAGGTGGCCCGA	ABI3	777	789	910	879	793	883	1.13127	1.00507	0.97033
TTGTAGGTCTCACCCGGCCG	ABI3	707	536	633	714	686	780	1.0099	1.27985	1.23223
TGGGCTGCAAATCCAAGAAG	ABL1	195	172	235	252	184	349	1.29231	1.06977	1.48511
CATTGCGGGACACAGGCCCA	ABL1	629	566	644	618	525	860	0.982512	0.927562	1.3354
GAAGAAATACAGCCTGACGG	ABL1	398	336	364	356	413	492	0.894472	1.22917	1.35165
CAAGAACTCTTCCACCTCCA	ABL1	1367	1300	1446	1368	1641	1775	1.00073	1.26231	1.22752
GAAGCTTTGCATCGTCCCTA	ABL2	769	683	710	933	960	1140	1.21326	1.40556	1.60563
GCGAGATGGACAGCTGCCCA	ABL2	796	864	752	1080	1178	852	1.35678	1.36343	1.13298
TGTACACCATCACTCCACAG	ABL2	799	797	713	1085	1237	1233	1.35795	1.55207	1.72931
TTTCTAGGAAGATACCATGG	ABL2	401	399	334	411	519	429	1.02494	1.30075	1.28443
TTTGCTGTATCTCTGTCCCA	ABLIM1	883	1134	932	1068	1414	968	1.20951	1.24691	1.03863
TGAATGACAGGCTTCTCTGA	ABLIM1	609	696	689	570	883	676	0.935961	1.26868	0.981132
TACAAGCAAAGCAATTGGGA	ABLIM1	259	164	181	181	218	137	0.698842	1.32927	0.756906
AATGTGACTCGGTCTCCGGG	ABLIM1	734	687	592	489	734	769	0.666213	1.06841	1.29899
GTGCTGGGCGACTTCTCCAG	ABLIM2	881	944	909	991	905	893	1.12486	0.958686	0.982398
GGGCGAGTACATCTGCACGC	ABLIM2	754	833	770	981	798	919	1.30106	0.957983	1.19351
AGCAGCGCGCACCTGTCCCA	ABLIM2	851	928	1076	1049	877	1277	1.23267	0.945043	1.1868
CAAGTGCCAGTGCTTGTCCA	ABLIM2	881	970	988	1046	995	1030	1.18729	1.02577	1.04251
AGGCGAAGTCATCTCGGCCC	ABLIM3	679	752	736	708	428	634	1.04271	0.569149	0.861413
GATGGGCTTACTGCTGGCCA	ABLIM3	569	616	592	580	1084	890	1.01933	1.75974	1.50338
CTGCAGCGTCATCCTCACCG	ABLIM3	1289	1289	1243	1682	1317	1702	1.30489	1.02172	1.36927
GCAGCGTACACACCTGGCAC	ABLIM3	884	882	901	820	925	1306	0.927602	1.04875	1.4495
CGAGGTTAACCTCTTAGTGG	ABRACL	838	914	849	673	850	1126	0.803103	0.929978	1.32627
GTGGAGGAAATTCATCGTTT	ABRACL	553	562	574	680	727	714	1.22966	1.29359	1.2439
GGTTGGCACATTTATCATCA	ABRACL	621	640	715	833	991	896	1.34138	1.54844	1.25315
TTCCTACCAATGCTTCAAAG	ABRACL	354	360	372	400	601	681	1.12994	1.66944	1.83065
GAATGAGAACAGCATCAGGC	ABRA	323	368	303	260	382	476	0.804954	1.03804	1.57096
TGGCTGTGCGTATCTTCCGG	ABRA	1496	1227	1379	1733	968	1474	1.15842	0.788916	1.06889
GAAGGAGAGATGCTATGGCA	ABRA	576	542	643	669	543	475	1.16146	1.00185	0.738725
CCAACAGAAATATAGCCCAG	ABRA	984	837	794	949	701	845	0.964431	0.837515	1.06423
ATGGAGCCGCTCAGCCACCG	ABR	539	646	620	577	734	672	1.0705	1.13622	1.08387
TACGGGACGGACGAGTACGA	ABR	305	212	205	405	261	215	1.32787	1.23113	1.04878
GTTAATGTAGATCTCTTCGC	ABR	710	700	702	651	861	1061	0.916901	1.23	1.5114
CCAGTTCCAGAAGATCTCAG	ABR	363	338	437	529	540	433	1.4573	1.59763	0.990847
AGAACAGACACTAGATGCGG	ABT1	505	641	657	271	116	286	0.536634	0.180967	0.435312
GAATCCGAAGAAGCGGCCTG	ABT1	593	635	710	202	140	85	0.340641	0.220472	0.119718
CTACACCAAGGACTACACCG	ABT1	768	890	778	188	177	250	0.244792	0.198876	0.321337
CAGGCAGCGCTTGAGAGCGG	ABT1	537	519	482	59	105	65	0.10987	0.202312	0.134855
GCAGCTGGCGAACAGGTCGC	ABTB1	727	815	849	739	585	988	1.01651	0.717791	1.16372
TGTAATCGCGTAGAGCCCGG	ABTB1	749	805	688	844	866	764	1.12684	1.07578	1.11047
GCAGGGCATCCACAGTGACG	ABTB1	467	507	438	309	504	331	0.66167	0.994083	0.755708
TGTGTACAGGTACTGCAGCA	ABTB1	326	415	357	498	391	364	1.52761	0.942169	1.01961
TCTTCGGCGCAGCAGCACCG	ABTB2	686	749	682	742	1120	763	1.08163	1.49533	1.11877
TTGTTCAAGGTCATTCTCGG	ABTB2	875	935	1041	1131	916	1231	1.29257	0.979679	1.18252
GGACAGCGGCGACATCCGGC	ABTB2	541	614	713	491	528	713	0.907579	0.859935	1
ACTGTTTCAGTTCCTTCCGG	ABTB2	686	602	681	509	426	589	0.741983	0.707641	0.864905
CAAATGGTTGTTACACTTGG	AC007040.11	384	387	334	333	446	232	0.867188	1.15245	0.694611
CTAGGAAGATCAACTGGGCA	AC007040.11	728	656	748	1091	762	924	1.49863	1.16159	1.23529
TTGGACTAGGAAGATCAACT	AC007040.11	104	98	76	100	168	103	0.961538	1.71429	1.35526
CTAAGGGAGGAGGAGGACCG	AC007431.1	600	645	762	611	790	475	1.01833	1.22481	0.62336
GGTGCAACAGGAGGAGCAGG	AC007431.1	363	360	352	256	424	383	0.705234	1.17778	1.08807
GGAGGGCCATGACTGGGACA	AC007431.1	496	484	576	470	379	255	0.947581	0.783058	0.442708
TGACGGTGAATACCCTACAG	AC007431.1	235	246	259	309	134	160	1.31489	0.544715	0.617761
TCAACCAGCAAGTGTTCCCA	AC009892.10	989	987	810	695	1167	778	0.70273	1.18237	0.960494
AAGACTGGCGGTTACAACCC	AC016722.1	595	486	538	500	549	570	0.840336	1.12963	1.05948
GGAGATGGAAGATGCAGCTG	AC016722.1	354	342	304	301	413	241	0.850282	1.2076	0.792763
GAGATGGAAGATGCAGCTGG	AC016722.1	371	372	477	399	302	687	1.07547	0.811828	1.44025
TGAAGTCCTGCTCCATGCTG	AC016722.1	914	949	890	1264	949	1026	1.38293	1	1.15281
GAATGGGCCCGCACTTGCCC	AC016757.3	663	684	702	683	751	752	1.03017	1.09795	1.07123
CATGGTGAACATGGGAGCCG	AC016757.3	590	636	524	664	950	655	1.12542	1.49371	1.25
ACCAAAGAAAGAATGGCCAA	AC016757.3	333	393	405	369	521	374	1.10811	1.3257	0.923457
AGTGCCCAAGGTGACCTCAG	AC016757.3	477	484	546	790	686	656	1.65618	1.41736	1.20147
CACAAACACACCCTGCCAGG	AC018755.1	994	773	982	861	936	1295	0.866197	1.21087	1.31874
TGGACGCCTGCCCAGGCCGA	AC018755.1	938	884	839	1019	905	971	1.08635	1.02376	1.15733
AGTATGGCAAGAGTTTGAGG	AC018755.1	481	484	510	493	432	313	1.02495	0.892562	0.613725
GGAGACCCAGTGCAAAGCTG	AC018755.1	501	450	535	556	523	427	1.10978	1.16222	0.798131
CTAGCACCAGCACACACGGT	AC079612.1	723	675	780	932	741	898	1.28907	1.09778	1.15128
CCTAGCACCAGCACACACGG	AC079612.1	1091	1229	1017	1679	1234	1299	1.53896	1.00407	1.27729
CAAAGCTAAGACTTTCACCT	AC079612.1	637	696	736	848	1042	911	1.33124	1.49713	1.23777
AGAATTCAGAGGCTTGAACA	AC079612.1	411	351	312	582	491	536	1.41606	1.39886	1.71795
TCAGTGCCTACCTCGTCCTG	AC091801.1	2	1	5	1	1	3	0.5	1	0.6
TGCCTACCTCGTCCTGCGGA	AC091801.1	244	256	243	321	268	266	1.31557	1.04688	1.09465
TCTGCCGAGCTTTCAGGCCA	AC091801.1	753	858	731	894	950	980	1.18725	1.10723	1.34063
CTAACAGAGCAGATTATGGA	AC091801.1	493	551	523	567	551	656	1.1501	1	1.2543
GGACACCCACCACGTGCCCA	AC093802.1	713	1004	762	1064	1026	635	1.49229	1.02191	0.833333
GACACCCACCACGTGCCCAT	AC093802.1	711	707	759	1106	1032	1227	1.55556	1.45969	1.6166
GGGACCTGGAAGCATCCCAT	AC093802.1	304	319	267	455	311	384	1.49671	0.974922	1.4382
ACCGCCACTGGACAAGCACA	AC093802.1	863	790	850	779	1382	1111	0.902665	1.74937	1.30706
GAGACCAGACAGGATCCCTC	AC106876.2	282	276	301	337	203	313	1.19504	0.735507	1.03987
CAGCCCTGGATTCCACCCGA	AC106876.2	1008	1289	1189	1289	1017	1639	1.27877	0.788984	1.37847
GCAGCCCTGGATTCCACCCG	AC106876.2	821	995	889	819	957	608	0.997564	0.961809	0.683915
AGCGCCTGTGGATTTAGCCG	AC106876.2	471	506	524	603	418	782	1.28025	0.826087	1.49237
GTGCACCACCACCACGTCCG	ACAA1	784	827	797	960	976	971	1.22449	1.18017	1.21832
TCTCTCGGCAGTCATGACCG	ACAA1	32	27	70	36	71	33	1.125	2.62963	0.471429
GATTCGGGCCATGATTGCCC	ACAA1	389	417	514	297	507	336	0.763496	1.21583	0.653696
TCAATAGACAGTGTTCGTCG	ACAA1	814	796	788	592	825	798	0.727273	1.03643	1.01269
GCCGCCATGGCTCTGCTCCG	ACAA2	522	652	588	492	556	624	0.942529	0.852761	1.06122
TAGCAGTGAAGTCTTTCAGA	ACAA2	563	552	591	685	575	681	1.2167	1.04167	1.15228
TACCTGACATCCATTCACAA	ACAA2	630	565	557	758	795	876	1.20317	1.40708	1.57271
ATTCTCTGCAGTCATTGCCA	ACAA2	878	857	964	981	819	625	1.11731	0.955659	0.64834
GGTGAAGTTGGACCTACTGG	ACACA	526	470	565	452	638	443	0.859316	1.35745	0.784071
TTCTCAACGAGATTTCACTG	ACACA	675	563	614	692	480	688	1.02519	0.852575	1.12052
AATGCATGCGGTCTATCCGT	ACACA	733	778	729	516	471	583	0.703956	0.605398	0.799726
TGTGGAATACCTGTACAGCC	ACACA	660	472	593	385	534	502	0.583333	1.13136	0.846543
GCGGGTCTCAGCTTCACCTG	ACACB	1018	1161	1185	966	1152	1195	0.948919	0.992248	1.00844
CCTGCACAGAGACTTTACCG	ACACB	1020	824	1037	823	987	960	0.806863	1.19782	0.925747
GTTGGCCTTAAGGTCCTCGG	ACACB	471	523	429	512	306	449	1.08705	0.585086	1.04662
TTCAGAGTACATCAAGATGG	ACACB	570	524	621	690	601	597	1.21053	1.14695	0.961353
TGGAGGCAGCACCTACAGAG	ACAD10	244	282	286	363	484	288	1.4877	1.71631	1.00699
GCTCTCATAAATCTCATCCA	ACAD10	743	692	693	736	1108	776	0.990579	1.60116	1.11977
AAATGAGTCCACAGGCACGG	ACAD10	725	706	752	790	857	1175	1.08966	1.21388	1.5625
GGATCTGTAAGCCAGACCCT	ACAD10	181	151	189	129	226	218	0.712707	1.49669	1.15344
TTAGGAAGAAGTGAACCTGG	ACAD11	720	675	630	373	722	608	0.518056	1.06963	0.965079
CTAACTGTACCTCTTTAGGG	ACAD11	568	575	629	777	665	453	1.36796	1.15652	0.720191
GTCTGACAAAGGATGACCAA	ACAD11	127	140	117	161	158	96	1.26772	1.12857	0.820513
TGTAGTCCAGTTTCTGCCAG	ACAD11	769	980	1002	1053	1084	866	1.36931	1.10612	0.864271
GAGCTGCGGCGGCTATGCTG	ACAD8	738	742	583	853	720	785	1.15583	0.97035	1.34648
TATGGCAGAGTGGGACCAGA	ACAD8	390	400	389	388	553	483	0.994872	1.3825	1.24165
TACATAGGAGCTGTTCCCAG	ACAD8	788	716	780	811	595	891	1.02919	0.831006	1.14231
GTAGGAAGCAAACTTCTCCA	ACAD8	250	204	206	287	250	320	1.148	1.22549	1.5534
TTGGCGAAAGCTCGTACAGG	ACAD9	456	643	483	600	585	445	1.31579	0.909798	0.921325
AATAGCCTGGTGCGCTGCCA	ACAD9	791	843	756	860	894	646	1.08723	1.0605	0.854497
GAAGGCTGCAATGTGCTCCC	ACAD9	474	657	486	657	513	650	1.38608	0.780822	1.33745
AAGAAGCACTACATCCTCAA	ACAD9	524	510	640	620	456	701	1.18321	0.894118	1.09531
ATGGCCGCACGCCTTCTCCG	ACADL	913	830	1009	934	799	1034	1.023	0.962651	1.02478
TTAAGATGTTCTCATTCCGG	ACADL	953	912	1053	859	771	747	0.901364	0.845395	0.709402
AATATTGCAGAGCATCTTGG	ACADL	756	807	765	974	1078	759	1.28836	1.33581	0.992157
TAATCTGTTCTTCTGAGCCA	ACADL	815	834	807	756	849	816	0.927607	1.01799	1.01115
AACGGGAGCCAACATGGCAG	ACADM	539	581	711	565	548	549	1.04824	0.943201	0.772152
CAGAGAGGAAATCATCCCAG	ACADM	615	588	624	416	434	397	0.676423	0.738095	0.636218
GAAAGCTTACCACAGTTCTC	ACADM	283	317	275	314	315	272	1.10954	0.993691	0.989091
AAGATGTGGATAACCAACGG	ACADM	273	252	298	356	369	212	1.30403	1.46429	0.711409
TCATCCATGGTTGAAACCAA	ACADSB	379	330	424	342	337	495	0.902375	1.02121	1.16745
AGTGAGCTGAGGCAAATAGG	ACADSB	282	362	374	303	606	363	1.07447	1.67403	0.970588
AAGACCAGAGCTGATAAAGA	ACADSB	230	156	247	317	185	258	1.37826	1.1859	1.04453
CTACACCAAAGATTACCCTG	ACADSB	943	965	1044	1288	1120	1102	1.36585	1.16062	1.05556
TAAGGAACATCTCTTCCCAG	ACADS	451	457	667	400	346	323	0.886918	0.757112	0.484258
CCTGGCCTACGCCATCGCCA	ACADS	1412	1321	1191	1442	1306	1700	1.02125	0.988645	1.42737
CTTGGAGCCAAACTTCAAGA	ACADS	94	61	65	97	129	80	1.03191	2.11475	1.23077
AGCCTGGATCACCAATGCCT	ACADS	613	529	461	584	671	669	0.952692	1.26843	1.45119
GAGAGATTCGGAGATGCAGG	ACADVL	561	633	606	461	529	606	0.821747	0.835703	1
GGAATCTAAGTCCTTTGCTG	ACADVL	818	789	964	573	733	749	0.700489	0.929024	0.776971
TGTGGGCCTTTGCAACACCC	ACADVL	513	541	524	376	562	683	0.732943	1.03882	1.30344
TTGGCGTGGGCATTACCCTG	ACADVL	1029	935	1016	1211	1260	1235	1.17687	1.34759	1.21555
GAACTATGACCACTTTACTC	ACAN	531	546	538	614	900	727	1.15631	1.64835	1.3513
TCTGGAGTAGAGGACATCAG	ACAN	292	319	425	382	305	361	1.30822	0.956113	0.849412
GTCTCTACAACCTCTCCAGA	ACAN	227	165	147	200	112	228	0.881057	0.678788	1.55102
TCTAGAACTTCTTCTCCAGA	ACAN	258	270	222	395	308	346	1.53101	1.14074	1.55856
AAATGCCGACAACGAAGGCG	ACAP1	241	315	224	235	279	181	0.975104	0.885714	0.808036
TCGCCGGGATTTCTGGCGGG	ACAP1	279	159	170	140	199	142	0.501792	1.25157	0.835294
TCGAAAGGAGCTGGGCGCCC	ACAP1	704	896	753	709	955	794	1.0071	1.06585	1.05445
CCAGAACCAAGCTTAAGAGA	ACAP1	245	257	233	328	387	252	1.33878	1.50584	1.08155
TACCTGAAGCACATAATCGA	ACAP2	638	526	640	705	819	686	1.10502	1.55703	1.07187
TGAACTTGGACCCTACATGA	ACAP2	740	566	663	845	778	630	1.14189	1.37456	0.950226
GCGACGATTCTGCTTTGAGG	ACAP2	752	702	667	690	650	680	0.917553	0.925926	1.01949
AGTGCTCCGGAATTCACCGG	ACAP2	654	800	671	798	716	833	1.22018	0.895	1.24143
GACGCACTCCTCGAACTCCA	ACAP3	863	806	647	964	1088	850	1.11703	1.34988	1.31376
TAGGGCGACCATTGACGAGG	ACAP3	870	892	855	911	857	645	1.04713	0.960762	0.754386
TCCTCCAGGAATGTCTGCAG	ACAP3	303	469	333	292	402	426	0.963696	0.857143	1.27928
CGAGGTGGAGGAAGCCACCG	ACAP3	375	394	303	301	374	230	0.802667	0.949239	0.759076
AGTGCTACAAGAACACCCAT	ACAT1	338	286	342	290	621	456	0.857988	2.17133	1.33333
ATGGGTAATGTTCTACAAGG	ACAT1	408	377	316	458	553	434	1.12255	1.46684	1.37342
AGGAATGAAAGCCATCATGA	ACAT1	334	267	321	295	408	487	0.883234	1.52809	1.51713
AGAGGATCAACACCATATGG	ACAT1	558	514	633	750	612	605	1.34409	1.19066	0.955766
GATAGGAGACTCCAGCATTG	ACAT2	702	672	735	837	666	602	1.19231	0.991071	0.819048
ACTGACAGTATACTCTGTGA	ACAT2	180	212	236	179	294	333	0.994444	1.38679	1.41102
ACAGATGAGTTTCCTCGCCA	ACAT2	892	993	908	694	935	768	0.778027	0.941591	0.845815
ACTTGGATTAAACCCAGAGA	ACAT2	123	130	122	180	145	126	1.46341	1.11538	1.03279
TCAGCCCGGACCCGGAGGAG	ACBD3	395	368	343	395	510	344	1	1.38587	1.00292
ACATCAAAGAATCCAACCTC	ACBD3	654	567	693	812	746	836	1.24159	1.3157	1.20635
GAGCTTGACAAACTCCACCA	ACBD3	698	656	626	891	847	903	1.2765	1.29116	1.44249
AGAGGAAAGGCTTCGACGGG	ACBD3	656	601	585	754	702	804	1.14939	1.16805	1.37436
TTACTACAAGCAGGCCACCA	ACBD4	875	1027	989	1174	917	1023	1.34171	0.892892	1.03438
TCTGGGCAAGATGAGCAGGG	ACBD4	369	463	440	430	246	266	1.16531	0.531317	0.604545
TCAGGGATCACCTGGTACAG	ACBD4	564	626	665	517	508	782	0.916667	0.811502	1.17594
CACAGAGTCCCATTCACCCA	ACBD4	1297	1227	1364	958	855	1203	0.738628	0.696822	0.881965
GAAGATGGCAGGAATAACAG	ACBD5	814	807	911	1289	1055	884	1.58354	1.30731	0.970362
AAAGGTGAAGTCAAGCATGG	ACBD5	833	897	800	873	804	1147	1.04802	0.896321	1.43375
AGGATGCAACACTTGAGCGA	ACBD5	579	668	583	750	947	593	1.29534	1.41766	1.01715
CACACCAGGAGACATCTCGA	ACBD5	704	699	624	815	837	699	1.15767	1.19742	1.12019
GCCATCACCGGCGACAGCGG	ACBD6	504	410	469	491	485	574	0.974206	1.18293	1.22388
GCTTCATCATTCCTGCCCGC	ACBD6	1010	1075	938	1059	622	998	1.04851	0.578605	1.06397
GGCTTCATCATTCCTGCCCG	ACBD6	225	264	270	370	208	263	1.64444	0.787879	0.974074
GCAGCGGCACACAACTGGCA	ACBD6	838	754	831	782	916	1027	0.933174	1.21485	1.23586
GGAGAACTGAAAGAACTCTA	ACBD7	57	45	41	99	53	34	1.73684	1.17778	0.829268
CTGAAAGCAAGACCAGATGA	ACBD7	389	382	355	486	741	568	1.24936	1.93979	1.6
GCAAAGCCAAATGGGAAGCA	ACBD7	331	346	350	623	602	306	1.88218	1.73988	0.874286
TATCTTTCTAGGGTTGTCGA	ACBD7	584	524	626	680	740	805	1.16438	1.41221	1.28594
AGACAGAGATGTCAATCCCA	ACCSL	686	600	624	760	751	503	1.10787	1.25167	0.80609
ACCGGGCCACTTCTTCCCGC	ACCSL	1019	1093	996	1151	931	783	1.12954	0.851784	0.786145
ATCACACAGAACCATGGCCA	ACCSL	724	668	718	767	696	870	1.05939	1.04192	1.2117
TAGCTCCCGCCTGTATGCAA	ACCSL	438	406	624	449	492	617	1.02511	1.21182	0.988782
GGGCTACAGGACCTACCACA	ACCS	601	615	591	729	730	606	1.21298	1.18699	1.02538
TCAGCGCGACATGCAGAGGG	ACCS	474	474	450	504	473	411	1.06329	0.99789	0.913333
ACTTGGCCACTTCCTCCCGG	ACCS	1273	1215	1188	1075	1127	913	0.844462	0.927572	0.768519
TAGGTGGTTGTCCTGAATGG	ACCS	678	709	576	837	897	702	1.23451	1.26516	1.21875
AACGGGCCCGGGTTTCCCGC	ACD	599	640	521	465	375	688	0.776294	0.585938	1.32054
ACTACAGGACGCCGAGGCCG	ACD	512	504	651	582	561	562	1.13672	1.1131	0.863287
AGAAGGAGTTCGGCTTCCGC	ACD	494	581	614	188	337	503	0.380567	0.580034	0.819218
CAACCAGGCACCCGTAGCCG	ACD	683	631	616	632	580	342	0.925329	0.919176	0.555195
GATGGCTATGACTACAGCCG	ACE2	112	94	76	82	122	156	0.732143	1.29787	2.05263
TACCAAGCAAATGAGCAGGG	ACE2	299	254	331	377	440	395	1.26087	1.73228	1.19335
TATGTGCACAAAGGTGACAA	ACE2	186	159	127	221	126	94	1.18817	0.792453	0.740157
GAGGTGGATGGTCTTTAAAG	ACE2	282	305	346	350	371	366	1.24113	1.21639	1.0578
ATATGCTATAGCCACTGCCC	ACER1	1007	916	970	672	752	715	0.667329	0.820961	0.737113
TGGACGAGATCGCCATCCTG	ACER1	953	978	819	918	962	689	0.963274	0.98364	0.84127
GAGGGCGTAGGCGTTGACCG	ACER1	417	543	562	500	683	465	1.19904	1.25783	0.827402
GTTGGCATCCACCAAGGCCA	ACER1	609	482	548	584	564	556	0.958949	1.17012	1.0146
TATCGCCGAGTTCTACAACA	ACER2	552	513	480	1001	767	637	1.81341	1.49513	1.32708
TATGCAACATGCTTCAACAG	ACER2	420	477	522	578	512	419	1.37619	1.07338	0.802682
TGCAGTGCAAGGAACTCCCA	ACER2	414	446	374	580	417	480	1.40097	0.934978	1.28342
GATCCAGCAGAACAGGGCCA	ACER2	405	347	454	416	515	521	1.02716	1.48415	1.14758
CTCGCACCAGTCCAGCGTGG	ACER3	1183	1127	1061	1361	946	1412	1.15046	0.839397	1.33082
TAACCCAGTCCTCTAAGCCA	ACER3	455	558	537	289	402	618	0.635165	0.72043	1.15084
GGATGTGAAGATAGGAACCA	ACER3	428	377	465	486	585	420	1.13551	1.55172	0.903226
AGAGGCTCAAACAGGATCAC	ACER3	330	380	357	452	444	297	1.3697	1.16842	0.831933
ATGCTGGAGAAGCCGGCCGA	ACE	559	574	547	617	509	635	1.10376	0.88676	1.16088
TGGAGAAGCCGGCCGACGGG	ACE	398	441	371	464	351	229	1.16583	0.795918	0.617251
GGAGAAGCCAACCGACGGGC	ACE	723	696	784	687	618	1025	0.950207	0.887931	1.3074
GTTGTAGAAGTCCCAGGCCG	ACE	417	390	393	384	508	385	0.920863	1.30256	0.979644
GGTGTCCATGAACTACCGGG	ACHE	520	645	612	463	572	799	0.890385	0.886822	1.30556
AAAGACGTAGGCGTAGACCC	ACHE	415	431	454	463	342	409	1.11566	0.793503	0.900881
GAAGCGGTTCCAGAAGGCGC	ACHE	444	404	436	434	299	470	0.977477	0.740099	1.07798
GGAAGGCCGAGTTCCACCGC	ACHE	742	902	811	987	948	478	1.33019	1.051	0.589396
GACGAGATGATCCATCCTGA	ACIN1	314	247	241	303	251	291	0.964968	1.01619	1.20747
AAGGAGAAAGACGATCATCT	ACIN1	333	235	290	450	370	285	1.35135	1.57447	0.982759
GAGGAATTAGCACTGGCCAA	ACIN1	562	579	492	662	644	628	1.17794	1.11226	1.27642
AGGTCTGTGAGCCAAAGGAG	ACIN1	366	394	324	390	306	391	1.06557	0.77665	1.20679
TGGGAGGAAGACTTTGCCAA	ACKR2	564	614	578	737	588	562	1.30674	0.957655	0.972318
GAAGACCCAATGCCAGGCCA	ACKR2	714	730	818	808	835	838	1.13165	1.14384	1.02445
GCGGAGGAAGAGCTTCCAAA	ACKR2	225	261	213	277	321	347	1.23111	1.22989	1.62911
ACTGGAGAAGGCATACAGGA	ACKR2	167	174	184	218	179	264	1.30539	1.02874	1.43478
TCTTCGACTACTCAGAGCCA	ACKR3	550	534	536	496	686	569	0.901818	1.28464	1.06157
GGATGGTGAGGACAACCCAC	ACKR3	427	391	444	328	422	686	0.76815	1.07928	1.54505
GCAGCACAACCAGTGGCCCA	ACKR3	858	830	974	918	1058	1253	1.06993	1.2747	1.28645
GACAAGGAAGACCACCACGT	ACKR3	464	372	502	713	456	450	1.53664	1.22581	0.896414
CTATTGTGAGGAATACAGGG	ACKR4	394	377	399	412	364	509	1.04569	0.965517	1.27569
GGCATAAATTGCCACTACCA	ACKR4	663	696	676	819	683	621	1.23529	0.981322	0.918639
TTGATGTTCCTAGGTAGCGG	ACKR4	635	544	599	411	256	456	0.647244	0.470588	0.761269
CAGGGAGTAGATGATGTCTA	ACKR4	412	330	399	363	393	397	0.881068	1.19091	0.994987
GAATCGGTTCAAGTATGCTC	ACLY	496	540	506	473	391	420	0.953629	0.724074	0.83004
GACCAGCTGATCAAACGTCG	ACLY	426	517	524	370	502	600	0.868545	0.970986	1.14504
GGATGAGAAACTGAATCCTG	ACLY	115	115	100	138	115	78	1.2	1	0.78
CAAGCACACCCAGTTACCAA	ACLY	1089	1101	1143	1067	847	958	0.979798	0.769301	0.838145
GCAGCTCCAACACCACAGCA	ACMSD	749	711	761	1010	1184	889	1.34846	1.66526	1.1682
AGATGGGAAAGTCTTCAGAG	ACMSD	478	532	421	538	593	521	1.12552	1.11466	1.23753
ACATGACAGGAACTGTGGAA	ACMSD	167	127	138	138	153	165	0.826347	1.20472	1.19565
GAAAGAGCTGGGCTTTCCCG	ACMSD	204	265	267	184	176	182	0.901961	0.664151	0.681648
ACTCGAGAAACGTGCCGCCC	ACN9	672	658	687	632	879	767	0.940476	1.33587	1.11645
TTTCACGTACTGGTCGCCCA	ACN9	595	631	567	684	927	766	1.14958	1.4691	1.35097
TTTAGGAGACATAAGACCGT	ACN9	618	605	593	883	905	925	1.4288	1.49587	1.55987
TAAGACCGTTGGTTCTGACG	ACN9	78	76	112	42	27	44	0.538462	0.355263	0.392857
TGCAGCAAAGTCAACCACAG	ACO1	506	530	516	940	900	840	1.85771	1.69811	1.62791
AGAGTGGTATTTGATCAGGA	ACO1	444	419	529	494	551	574	1.11261	1.31504	1.08507
ATGTCAGTGGATGTTACCAG	ACO1	1029	1156	1033	938	1385	1467	0.911565	1.1981	1.42014
GACACAGCAACTTTGTCCTG	ACO1	265	281	285	254	421	257	0.958491	1.49822	0.901754
AAAGTGGCTCATCGCCACCT	ACO2	73	78	52	137	39	80	1.87671	0.5	1.53846
AGCGAGGCAAGTCGTACCTG	ACO2	800	675	674	548	630	692	0.685	0.933333	1.02671
TGCCAATCAGAAGAACACCA	ACO2	489	361	414	538	509	668	1.1002	1.40997	1.61353
GGTGCAATCGTGGAATACCA	ACO2	382	390	385	413	282	246	1.08115	0.723077	0.638961
AGTGCCATGGCAGACGGCGA	ACOT11	561	558	485	591	616	363	1.05348	1.10394	0.748454
CAGCCAGCGTGCCTCTCCGC	ACOT11	1458	1431	1344	1026	1339	1322	0.703704	0.935709	0.983631
AGTGGTGAATATCAAGGCCA	ACOT11	251	257	288	236	421	443	0.940239	1.63813	1.53819
GCGGGCCACGAAGGTGGCCA	ACOT11	12	26	22	32	25	12	2.66667	0.961538	0.545455
TTGGCTCATGACCACCTCGC	ACOT12	1193	1329	1180	1099	1527	1396	0.921207	1.14898	1.18305
AAACTGTATGTCATCCACTG	ACOT12	708	623	660	1039	697	612	1.46751	1.11878	0.927273
GGAAGGAGCGGTTTCCACAA	ACOT12	3	1	1	1	1	1	0.333333	1	1
GAAAGGGATGAGCCCAACAC	ACOT12	492	536	480	480	667	660	0.97561	1.2444	1.375
GGTGATAAAGGCCATGACCA	ACOT13	295	362	424	489	393	338	1.65763	1.08564	0.79717
AATGCAATAGGCACTCTCCA	ACOT13	804	811	807	868	1160	1069	1.0796	1.43033	1.32466
GCAATAGGCACTCTCCACGG	ACOT13	828	931	862	1103	816	1237	1.33213	0.876477	1.43503
GATCTGACCAACAAGGCCAC	ACOT13	455	323	396	379	397	544	0.832967	1.2291	1.37374
ACCTGAGAACAACTGAATGG	ACOT2	675	593	729	668	844	675	0.98963	1.42327	0.925926
GGTACAGCCGGGACGCTCGA	ACOT2	369	392	329	469	540	390	1.271	1.37755	1.18541
GAGCGTCCCGGCTGTACCAA	ACOT2	793	767	896	1271	895	1080	1.60277	1.16688	1.20536
AGAGTTCGGCGCAGTTCCTG	ACOT2	1027	1144	1213	946	1007	1210	0.92113	0.880245	0.997527
ACAGCAGCCGTCCAGGCTCG	ACOT4	412	360	511	468	299	510	1.13592	0.830556	0.998043
TAGGACCTGGACCCTTCCCA	ACOT4	678	723	692	808	612	727	1.19174	0.846473	1.05058
TAACATGGACAACATATCCC	ACOT4	524	473	537	562	654	624	1.07252	1.38266	1.16201
TCTGAACGGTTACAGGCCCA	ACOT4	847	1019	935	777	996	777	0.917355	0.977429	0.831016
ACAGGCATTGATAAGTACAG	ACOT6	554	445	474	638	515	422	1.15162	1.1573	0.890295
TGCACAGAAGCTCTAGAAGG	ACOT6	368	353	395	421	468	366	1.14402	1.32578	0.926582
TGAGCCAAAGGCTCACTCAA	ACOT6	6	6	8	1	24	15	0.166667	4	1.875
AAAGGCTCACTCAAAGGCAC	ACOT6	527	545	523	613	744	455	1.16319	1.36514	0.869981
GTAATGCAGGCTCCACAGGG	ACOT7	740	709	729	734	1110	812	0.991892	1.56559	1.11385
GTGGCCGGCAATGTCCACGG	ACOT7	233	282	325	195	415	318	0.83691	1.47163	0.978462
GGTGCGCTCGACACGAGCCA	ACOT7	629	580	535	816	581	537	1.2973	1.00172	1.00374
TGACCAATAAGGCCACCCTG	ACOT7	1034	999	881	1137	806	661	1.09961	0.806807	0.750284
TCGTGACCAAGACGCTACGG	ACOT8	549	486	564	606	555	794	1.10383	1.14198	1.4078
GCTGCCAGTACTGTACCAAG	ACOT8	411	461	486	379	587	464	0.922141	1.27332	0.954733
GATGTTCTGGGTGCGAGCCC	ACOT8	1856	2036	2029	1960	1897	2107	1.05603	0.931729	1.03844
CATGAAGATGCACTGCTGCG	ACOT8	294	301	232	384	284	390	1.30612	0.943522	1.68103
GGCAGCCTAGCGCAATGAGG	ACOT9	231	293	286	222	324	344	0.961039	1.1058	1.2028
AGTAAGCTGCCCTTTGCCCA	ACOT9	1464	1564	1371	1491	1398	1478	1.01844	0.893862	1.07805
TAGGAGCATCCACAAACTGG	ACOT9	601	601	572	536	559	723	0.891847	0.930116	1.26399
AATTCAGGCTCACTGCCCAA	ACOT9	468	444	398	437	481	579	0.933761	1.08333	1.45477
TGACAGCCACCTCATAACGC	ACOX1	956	891	1069	1393	813	866	1.45711	0.912458	0.810103
AATGATCTCCAAGTTCCAGG	ACOX1	613	593	525	506	668	359	0.825449	1.12648	0.68381
ACCAGGCCACCATTTAATGG	ACOX1	493	651	572	639	609	756	1.29615	0.935484	1.32168
TCTTGCCCAGCTCATCACTA	ACOX1	896	806	866	1091	1312	1288	1.21763	1.62779	1.4873
GTATATGCAGTCCTTTGACG	ACOX2	522	558	490	512	636	418	0.980843	1.13978	0.853061
GTTATAAGGCTGCCATGCGG	ACOX2	729	731	759	604	514	710	0.828532	0.703146	0.935441
GTGTATCACAAACTCCTGGG	ACOX2	525	552	525	654	528	588	1.24571	0.956522	1.12
GATCAGCTGGGCCTGGACCA	ACOX2	455	480	475	554	523	429	1.21758	1.08958	0.903158
TCACGCGATGGCATCCACTG	ACOX3	1074	1044	1100	1106	1095	1486	1.0298	1.04885	1.35091
CAGCTCGCGATACTTCTCCA	ACOX3	791	817	777	817	1118	1149	1.03287	1.36842	1.47876
GCTCTGACCGAATTAAGCCA	ACOX3	386	357	409	436	395	342	1.12953	1.10644	0.836186
CAAGACAGCCACTCACGCGG	ACOX3	750	800	720	1074	653	904	1.432	0.81625	1.25556
TCAGAGAGTGAAGTTTGCCA	ACOXL	908	992	970	791	713	765	0.871145	0.71875	0.78866
CATAGGAGAAGTCCTCTCCA	ACOXL	187	175	167	135	193	150	0.721925	1.10286	0.898204
GATGTTTGCAATGACCGAGA	ACOXL	364	403	372	444	346	418	1.21978	0.858561	1.12366
GGACAGGAACGATGAAACAG	ACOXL	293	318	371	329	443	293	1.12287	1.39308	0.789757
GCTGTTTCTGACTGGAACGT	ACP1	503	476	411	536	487	565	1.06561	1.02311	1.3747
TTAGGCAGCTCACAGCTCTT	ACP1	505	548	538	858	629	446	1.69901	1.14781	0.828996
CTGCAGAGCGTTCTTGGAGA	ACP1	446	430	368	718	538	485	1.60987	1.25116	1.31793
TTCTTGGAGAAGGCCCACTG	ACP1	640	735	697	633	795	933	0.989062	1.08163	1.33859
ACCAGTGAAGACATATCCCA	ACP2	817	609	703	1001	895	545	1.22521	1.46962	0.775249
GCCGTGATAGCGCTGCCGCA	ACP2	272	415	356	440	637	348	1.61765	1.53494	0.977528
GTTGAAGCGCTGCATCCCGT	ACP2	786	739	736	793	898	869	1.00891	1.21516	1.18071
ACAGCTGCTGAAGTTCCCGT	ACP2	895	940	909	859	913	1012	0.959777	0.971277	1.11331
ACAGGATGAAGTCTGCACCC	ACP5	575	614	684	510	708	930	0.886957	1.15309	1.35965
ACTCTAAGATCTCCAAGCGC	ACP5	589	542	700	918	558	777	1.55857	1.02952	1.11
GCTCAAGAAACAGCTGGCGG	ACP5	627	578	602	451	641	522	0.719298	1.109	0.86711
CTTAAAGAGGGACTTGCCCG	ACP5	771	943	788	1157	942	853	1.50065	0.99894	1.08249
GTGCAGGCAGTACGCCAGCG	ACP6	522	490	555	535	752	398	1.0249	1.53469	0.717117
ACAGTCACCAATCTAGCTGG	ACP6	540	454	605	420	542	684	0.777778	1.19383	1.13058
ACCAACCTTCAACCCACAGG	ACP6	446	408	467	416	516	451	0.932735	1.26471	0.965739
GATGATCGAACAGAGAGCTG	ACP6	218	226	177	219	267	171	1.00459	1.18142	0.966102
AAAGGCCAGCAGCGCAGCCA	ACPL2	563	619	588	611	811	663	1.08526	1.31018	1.12755
GTGCATGTGTTCATTCGCCA	ACPL2	415	545	506	633	422	504	1.5253	0.774312	0.996047
TAAAGAGGCAAGGAGTTCAA	ACPL2	424	438	407	804	702	399	1.89623	1.60274	0.980344
TATGATGCATGTCACAGGGA	ACPL2	467	393	515	456	441	418	0.976445	1.12214	0.81165
AGGGCAGCAAGCCTTAGCCT	ACPP	449	444	509	598	588	512	1.33185	1.32432	1.00589
GAAAGAGGAACTGTGTGCAC	ACPP	564	610	590	634	582	737	1.12411	0.954098	1.24915
GAGAAATCTAGGCTCCAAGG	ACPP	372	507	349	526	455	350	1.41398	0.897436	1.00287
ATGGCGCTAGATGTTTACAA	ACPP	408	466	429	335	613	503	0.821078	1.31545	1.17249
GCAGCAGGAGAGGTCCAGCA	ACPT	6	20	24	9	34	45	1.5	1.7	1.875
AGGAGGTGGCCTCCACCCTG	ACPT	640	572	573	403	432	492	0.629687	0.755245	0.858639
ATGGCCCTACCTCCTCCCGC	ACPT	1758	1828	1683	1557	1654	1513	0.885666	0.904814	0.89899
CCTGACCTTATCCTCAGCCA	ACPT	1131	1110	1012	1145	936	1062	1.01238	0.843243	1.04941
GCCATGAGGAAGCCAGCCGC	ACRBP	603	541	477	518	502	415	0.859038	0.927911	0.870021
CACCATCGGGCACTAAGCCG	ACRBP	509	561	617	598	641	836	1.17485	1.1426	1.35494
CAACCACGTCTACTATGCCA	ACRBP	1199	1277	1217	1447	1596	1414	1.20684	1.2498	1.16187
AGAGGGTCTCACCTGTGAAG	ACRBP	307	268	347	321	310	381	1.0456	1.15672	1.09798
TCAAGCAGTGATGACACCAG	ACRC	793	778	779	949	1085	1117	1.19672	1.3946	1.43389
TCAAGGAGTGGTGACACCAG	ACRC	476	480	498	568	479	587	1.19328	0.997917	1.17871
ATCAGAGTCAATCACTACCA	ACRC	734	706	666	940	962	808	1.28065	1.36261	1.21321
TAGTGGAGCCACCAAGGAAA	ACRC	187	159	188	300	283	303	1.60428	1.77987	1.6117
CTAGATCAAACACTCACCTC	ACRV1	747	854	808	1086	806	976	1.45382	0.943794	1.20792
TATCTGCTTGGATCTGCCAG	ACRV1	791	785	851	948	819	1098	1.19848	1.04331	1.29025
GCTGCGACTGAACATGCTGA	ACRV1	608	636	736	821	723	652	1.35033	1.13679	0.88587
TCTATGAACCTCTTCTCCCA	ACRV1	905	904	936	973	1170	1088	1.07514	1.29425	1.16239
ACGATGCGGACACCACCCTG	ACR	1092	930	888	920	1140	1048	0.842491	1.22581	1.18018
AAGCGCCCACACGAAATGGG	ACR	446	485	465	550	521	470	1.23318	1.07423	1.01075
ACTTGTGTAACTCGACCCAG	ACR	532	608	493	291	437	440	0.546992	0.71875	0.892495
GTCGTGGGAATCACAAGCTG	ACR	498	473	452	234	300	407	0.46988	0.634249	0.900442
AGAAGGTGAATAATGCCCAG	ACSBG1	645	641	591	724	816	656	1.12248	1.27301	1.10998
AGCCGCCAAGGGCTTCCTGA	ACSBG1	611	604	641	735	684	549	1.20295	1.13245	0.856474
TGCCGAGAAGAACCACTCCG	ACSBG1	693	661	634	729	817	623	1.05195	1.23601	0.98265
GATGGAGGAATTCATGGAGC	ACSBG1	439	431	418	403	371	542	0.917995	0.860789	1.29665
TTTGCCATTCTTGGATGCGA	ACSBG2	474	629	687	796	710	1049	1.67932	1.12878	1.52693
AGGGACCACAGGCATACCCA	ACSBG2	647	681	758	457	692	853	0.706337	1.01615	1.12533
ACTGACAGACAAGCATGAGA	ACSBG2	261	193	265	170	216	231	0.651341	1.11917	0.871698
TTGGGAGAAGATACATGAGA	ACSBG2	350	275	274	388	361	314	1.10857	1.31273	1.14599
GAAGCGGACACCCTGCAACC	ACSF2	618	692	755	750	794	748	1.21359	1.1474	0.990728
GCCTGGAGACCACAGCACAG	ACSF2	477	515	551	534	471	503	1.1195	0.914563	0.912886
AATGATGCCCGCCTGGGCGG	ACSF2	267	249	263	485	332	119	1.81648	1.33333	0.452471
TCTGACCACAGTCATCTCGG	ACSF2	690	833	581	269	591	493	0.389855	0.709484	0.848537
CAGGGCACGGGTGAACACCG	ACSF3	581	588	603	790	608	908	1.35972	1.03401	1.5058
GCAGCGCGTTGACCACACCA	ACSF3	1065	1054	1022	947	998	1417	0.889202	0.946869	1.3865
TCTTAAGTTCTGAAACGCCG	ACSF3	438	428	455	460	544	444	1.05023	1.27103	0.975824
AGGCTACAAGGTCAGCGCCC	ACSF3	721	854	834	583	978	767	0.808599	1.1452	0.919664
CATTATACGAAGGTTTCCAG	ACSL1	628	683	705	528	843	831	0.840764	1.23426	1.17872
GTTTCCGAGAGCCTAAACAA	ACSL1	232	215	209	302	231	330	1.30172	1.07442	1.57895
GATGCCAATGAACTGATCTG	ACSL1	522	554	553	617	952	920	1.18199	1.71841	1.66365
AGTCACCAGCATGAAGGCGA	ACSL1	350	383	410	536	517	406	1.53143	1.34987	0.990244
GGTATGCACAATGATGCCCT	ACSL3	327	317	281	352	508	206	1.07645	1.60252	0.733096
GGATCCACAGGACTTCCAAA	ACSL3	211	200	220	369	309	318	1.74882	1.545	1.44545
AGAGAGGAAGATGTCTACAT	ACSL3	372	351	347	574	636	345	1.54301	1.81197	0.994236
AAAGTTCGAAGCTTGCTAGG	ACSL3	560	669	709	586	810	601	1.04643	1.21076	0.847673
AATAAAGCAGAGTACCCTGA	ACSL4	373	357	460	480	461	347	1.28686	1.29132	0.754348
GAAGGCGTTGGTCTACTTGG	ACSL4	839	905	813	675	971	749	0.804529	1.07293	0.921279
AAGGTCAAGGCCCTGCTGGG	ACSL4	417	457	525	497	676	417	1.19185	1.47921	0.794286
ATTGGAGAATTCCATCCCGA	ACSL4	730	764	724	449	795	787	0.615068	1.04058	1.08702
TTAGGGAGGAGCACGGAAGG	ACSL5	345	270	298	115	132	176	0.333333	0.488889	0.590604
TATGCAAGAGACAGGAACCC	ACSL5	530	597	588	619	687	533	1.16792	1.15075	0.906463
GCTTCAGGTCATCATCAAAG	ACSL5	380	344	339	457	408	479	1.20263	1.18605	1.41298
AGCGTCATCTGCTTCACCAG	ACSL5	1054	1075	1248	1085	1021	1305	1.02941	0.949767	1.04567
CAGGGCACCCATACTCACGA	ACSL6	713	802	983	973	659	813	1.36466	0.821696	0.82706
ATGTACCAGGTGTTCCGCCG	ACSL6	732	835	696	798	1060	674	1.09016	1.26946	0.968391
AGCCTAAGCAGCCTTACCAG	ACSL6	780	781	696	828	785	914	1.06154	1.00512	1.31322
TCAAGGTAGATGCTCACCTC	ACSL6	350	361	281	350	373	373	1	1.03324	1.3274
GAATGACTATGAAGTACCGG	ACSM1	440	512	420	615	434	388	1.39773	0.847656	0.92381
TGAAGACGTTGGCTACACGG	ACSM1	254	279	331	256	309	462	1.00787	1.10753	1.39577
ACTACAGTTGTCTAAAGCCA	ACSM1	333	329	338	314	385	364	0.942943	1.17021	1.07692
AGGGTTGTAAGGCCAACCCA	ACSM1	126	65	28	116	58	44	0.920635	0.892308	1.57143
ACAGAACTGCGTCACTGTAG	ACSM2A	168	169	243	251	305	208	1.49405	1.80473	0.855967
TTAGATGTCTCACTGCGCAC	ACSM2A	991	843	862	954	860	768	0.962664	1.02017	0.890951
ACAGAACTGCCTCGCTGGAG	ACSM2B	254	302	303	463	391	311	1.82283	1.2947	1.0264
CTACAGAACTGCCTCGCTGG	ACSM2B	1423	1482	1503	1535	1674	1846	1.07871	1.12955	1.22821
CATCTACAGAACTGCCTCGC	ACSM2B	1056	1093	1130	1213	922	1129	1.14867	0.84355	0.999115
CTAGACGCCTCACTGCGCAC	ACSM2B	1237	1142	1126	1673	1272	1269	1.35247	1.11384	1.127
TGAAACAGGACTTCAAACTG	ACSM3	503	594	508	647	637	395	1.28628	1.07239	0.777559
GAAGCCTGTTCCCTACAAAG	ACSM3	357	340	364	358	388	397	1.0028	1.14118	1.09066
TATCAGAGAACTCCAGAGAG	ACSM3	283	279	220	277	340	250	0.978799	1.21864	1.13636
GATGTGGAATACCTCAGATA	ACSM3	85	108	140	80	136	132	0.941176	1.25926	0.942857
GGTGATCTTTGTGTAAGCGC	ACSM4	357	380	394	317	230	429	0.887955	0.605263	1.08883
GACCAGCTAACCCAGCCCTG	ACSM4	897	885	1049	823	709	751	0.917503	0.80113	0.71592
GTCAGGACACTCCAATACAA	ACSM4	569	489	519	793	614	711	1.39367	1.25562	1.36994
AGAGGGTGAACCCAATGCCG	ACSM4	579	573	569	346	627	515	0.597582	1.09424	0.905097
AGGACTAGGTGTCTCAGCCA	ACSM5	675	722	724	542	388	735	0.802963	0.537396	1.01519
AAGGCAGCCAATGTGCTGGG	ACSM5	615	535	740	619	711	1000	1.0065	1.32897	1.35135
GGTGATAATGGACTTGGCCC	ACSM5	464	438	421	565	670	362	1.21767	1.52968	0.859857
GGAGTGCTCGACCATCTTGG	ACSM5	686	781	758	914	846	736	1.33236	1.08323	0.970976
ACTGCGGGAGCGCTGCCCGA	ACSS1	775	793	768	702	844	719	0.905806	1.06431	0.936198
GATCAAAGCAACGCTCTCGG	ACSS1	716	630	655	771	709	818	1.07682	1.1254	1.24885
AAGAGGCATGGAGTCCACCG	ACSS1	599	645	656	435	662	529	0.72621	1.02636	0.806402
CACCAGGACATGCTGCACGG	ACSS1	1359	1318	1244	1380	1646	1721	1.01545	1.24886	1.38344
GAGTTGGTCTCCGCCGCCCG	ACSS2	542	489	493	495	542	791	0.913284	1.10838	1.60446
TCACATCAAAGTTGTACCGA	ACSS2	599	570	623	597	504	625	0.996661	0.884211	1.00321
TTTCTGGTATGTCTCAGGGA	ACSS2	244	236	206	180	268	206	0.737705	1.13559	1
AATGCGGGCACATGCCAGCA	ACSS2	197	227	242	211	259	170	1.07107	1.14097	0.702479
TCGTAAAGTCACCAGCGCCG	ACSS3	750	728	670	732	676	815	0.976	0.928571	1.21642
AACATGGTATACATCGCCTG	ACSS3	425	460	465	630	535	494	1.48235	1.16304	1.06237
GATGCTGTAACAACCACCTT	ACSS3	1	1	1	1	1	1	1	1	1
GGTGTGATTAGGCCCACTGG	ACSS3	559	591	562	517	532	411	0.924866	0.900169	0.731317
GGTGAAAGCCGGCTTCGCCG	ACTA1	21	6	45	14	43	48	0.666667	7.16667	1.06667
CTTCGAGAACGAGATGGCGA	ACTA1	664	584	715	669	849	770	1.00753	1.45377	1.07692
TGCCAACAACGTCATGTCGG	ACTA1	1045	1039	1114	1103	923	1199	1.0555	0.888354	1.0763
GTGTCTAGAAGCATTTGCGG	ACTA1	588	521	701	530	414	977	0.901361	0.794626	1.39372
AGAAGAGGACAGCACTGCCT	ACTA2	589	523	526	566	731	475	0.960951	1.39771	0.903042
CATGTATGTGGCTATCCAGG	ACTA2	540	657	426	729	418	539	1.35	0.636225	1.26526
GCGGAAACGTTCATTTCCGA	ACTA2	140	148	164	153	125	202	1.09286	0.844595	1.23171
GCTAACAATGTCCTATCAGG	ACTA2	436	435	471	505	295	324	1.15826	0.678161	0.687898
GCAGAAAGAAATCATAACCC	ACTBL2	606	546	548	550	575	422	0.907591	1.05311	0.770073
GGAGGGAGCACCATGTACCC	ACTBL2	624	588	638	503	750	650	0.80609	1.27551	1.01881
ATAGGGCGTCCTCGACACCA	ACTBL2	1068	1085	1092	1151	1181	1117	1.07772	1.08848	1.02289
TGACCCATTATCCACTACCA	ACTBL2	1032	987	947	1015	1139	898	0.983527	1.154	0.948258
GCCGTTGTCGACGACGAGCG	ACTB	309	323	341	325	440	345	1.05178	1.36223	1.01173
GCCGCGCTCGTCGTCGACAA	ACTB	406	347	463	554	467	282	1.36453	1.34582	0.609071
CAGTCTCCACTCACCCAGGA	ACTB	646	643	537	606	757	487	0.93808	1.17729	0.90689
GGGAAGTTTACCTGGTGCCG	ACTC1	264	259	273	308	274	228	1.16667	1.05792	0.835165
CGACGAGGAGACCACCGCCC	ACTC1	1348	1403	1309	1283	1319	1558	0.95178	0.940128	1.19022
GAGACACACACACTCACCAG	ACTC1	855	856	768	1016	909	741	1.1883	1.06192	0.964844
CATCTTAGAAGCATTTGCGG	ACTC1	483	386	521	335	310	369	0.693582	0.803109	0.708253
GATGGAAGGAAACACGGCTC	ACTG1	200	212	194	214	150	186	1.07	0.707547	0.958763
ATGGAAGGAAACACGGCTCG	ACTG1	481	398	576	482	417	693	1.00208	1.04774	1.20312
GGAAGAAGAGATCGCCGCGC	ACTG1	804	803	861	551	570	676	0.685323	0.709838	0.785134
CAACACCTACCCAGGAAGGA	ACTG1	419	458	371	193	374	428	0.460621	0.816594	1.15364
GAGGGCGGCCCACAATGGAG	ACTG2	380	363	459	345	413	325	0.907895	1.13774	0.708061
GCGAGGGCGGCCCACAATGG	ACTG2	618	719	708	791	690	682	1.27994	0.959666	0.963277
GAAGTACTCAGTCTGGATCG	ACTG2	666	609	587	536	707	748	0.804805	1.16092	1.27428
GAAGCACTTCCTGTGGACAA	ACTG2	589	448	535	666	431	790	1.13073	0.962054	1.47664
GACACGCCTGGCAGACACCG	ACTL10	555	567	471	690	744	488	1.24324	1.31217	1.03609
GACACCGTGGTGCTAGCCGG	ACTL10	350	286	474	304	249	288	0.868571	0.870629	0.607595
GGAGCCGCCGGCTAGCACCA	ACTL10	573	602	526	624	633	584	1.08901	1.0515	1.11027
ACATGGCCCGAGTTATCCAG	ACTL10	702	631	714	488	396	587	0.695157	0.627575	0.822129
CCGGCAGCAGCCATGAGCGG	ACTL6A	306	335	412	21	31	68	0.0686275	0.0925373	0.165049
GGCGATAAAGGCAAACAAGG	ACTL6A	399	335	390	221	253	191	0.553885	0.755224	0.489744
ACTGCAATTCCAGTCCACGA	ACTL6A	801	991	892	39	41	42	0.0486891	0.0413724	0.0470852
TCTCAGGAAGCTGTTCGTGA	ACTL6A	16	6	3	1	1	1	0.0625	0.166667	0.333333
GCAGCGGGCACTATGAGCGG	ACTL6B	666	624	641	796	763	718	1.1952	1.22276	1.12012
GAGACTGGAAGGCTCACCTT	ACTL6B	270	307	241	151	247	209	0.559259	0.80456	0.86722
ATGACCTCCGCTCCATCCCG	ACTL6B	1371	1554	1437	1342	1165	1576	0.978848	0.749678	1.09673
GCACCCAGTGCTCATGTCCG	ACTL6B	692	759	683	619	1012	685	0.894509	1.33333	1.00293
GTAGGCGATGTGCATTGCAG	ACTL7A	510	447	458	426	360	423	0.835294	0.805369	0.923581
TGAAGAACATCTCCGAGCAG	ACTL7A	634	698	538	638	838	581	1.00631	1.20057	1.07993
GGGAACATCCTGCTCTGCGG	ACTL7A	678	680	672	784	418	596	1.15634	0.614706	0.886905
GTTCCTCGTACTCAAAGCGG	ACTL7A	275	316	354	432	297	312	1.57091	0.939873	0.881356
GGAACCGCCGGTCCACACGG	ACTL7B	767	867	787	567	899	916	0.739244	1.03691	1.16391
GATGCAGCTGCTCAATGAGG	ACTL7B	451	449	425	459	537	412	1.01774	1.19599	0.969412
GCTGAAGCACGGCATCGTGG	ACTL7B	665	848	638	795	671	806	1.19549	0.791274	1.26332
CCATGAGCTGCTCAACACGG	ACTL7B	948	824	1013	740	1000	1136	0.780591	1.21359	1.12142
TCTCCAACACAAATGACCAG	ACTL8	24	11	10	14	7	20	0.583333	0.636364	2
GGACCGAAAGAAGATGCTGG	ACTL8	484	466	515	803	524	705	1.65909	1.12446	1.36893
CTGGTGGAAAGGCTGCACGC	ACTL8	1053	990	1002	1288	1311	701	1.22317	1.32424	0.699601
GAACTCCAGCGTCTTGCCGC	ACTL8	1290	1481	1208	1615	1091	2134	1.25194	0.736664	1.76656
ACTGGAACAGCTCCTTGCCC	ACTL9	1200	1172	1088	813	1208	1210	0.6775	1.03072	1.11213
GCTGGAGCACGACCTCCGAG	ACTL9	422	423	390	464	264	418	1.09953	0.624113	1.07179
GTGGCGCCAGATGAGCTCGG	ACTL9	708	676	657	990	626	618	1.39831	0.926036	0.940639
ACGACGATGCCGCTGCGCAG	ACTL9	1002	809	965	1101	788	752	1.0988	0.974042	0.779275
ATCGAAGAGGACTTCCGGGA	ACTN1	352	369	316	255	279	341	0.724432	0.756098	1.07911
CCAGAGGTAGGCCTTACCTT	ACTN1	628	528	619	870	548	349	1.38535	1.03788	0.563813
TGTCCTGGATGGCAAAGCGC	ACTN1	742	699	714	713	703	602	0.960916	1.00572	0.843137
GGATCAAAGCACAGAAGCCG	ACTN1	353	386	347	282	276	297	0.798867	0.715026	0.855908
GGATGAGTACATGATCCAGG	ACTN2	368	422	363	423	450	333	1.14946	1.06635	0.917355
ATCGAGGAAGACTTCAGGAA	ACTN2	184	139	177	266	215	228	1.44565	1.54676	1.28814
AGGCTGCCCAAACCTGACCG	ACTN2	508	623	490	534	753	830	1.05118	1.20867	1.69388
TATCCTGAATAGCAAAGCGA	ACTN2	109	121	104	96	123	91	0.880734	1.01653	0.875
CATGGGCGACTACATGGCCC	ACTN4	1105	1037	986	932	1107	1169	0.843439	1.0675	1.1856
ATTGATGAGGACTTCCGAGA	ACTN4	374	355	309	274	327	301	0.73262	0.921127	0.97411
GGTTACCTAAGCCGGAGCGG	ACTN4	543	555	535	506	446	428	0.93186	0.803604	0.8
GGCAACGCAAAGATGACCCT	ACTN4	288	267	286	274	237	194	0.951389	0.88764	0.678322
ACTACCATGCCGCTCTACGA	ACTR10	787	862	813	94	116	139	0.119441	0.134571	0.170972
ATTCGATAATCACAACTCGG	ACTR10	814	728	751	10	13	17	0.012285	0.0178571	0.0226365
ATATCCACAATCTAGGACCA	ACTR10	768	818	882	19	26	6	0.0247396	0.0317848	0.00680272
ACAGAGCCTTCCCTCAGTGA	ACTR10	622	496	539	171	145	180	0.27492	0.292339	0.333952
GCTTTCAATCCGCTATCCCA	ACTR1A	1699	1414	1556	609	381	607	0.358446	0.269448	0.390103
AGGCAGGCCACCTACCTCAA	ACTR1A	580	498	450	785	627	526	1.35345	1.25904	1.16889
ACAGGGTAGAGCCTCCTGAG	ACTR1A	322	382	342	118	144	175	0.36646	0.376963	0.511696
GTGGAATACAGTCTCTCCTG	ACTR1A	637	766	792	71	50	130	0.11146	0.0652742	0.164141
TCCGTCCTAACAGTGTCGGG	ACTR1B	326	394	425	371	261	299	1.13804	0.662437	0.703529
TCAGCTGCAGACCTTCTCGG	ACTR1B	1494	1773	1476	404	313	289	0.270415	0.176537	0.195799
GAACCGGGAGAAGGCGGCAG	ACTR1B	839	854	773	408	377	541	0.486293	0.441452	0.699871
GACAACCTCAAACTCAGCCG	ACTR1B	382	327	354	410	352	306	1.0733	1.07645	0.864407
GGTGTGCGACAACGGCACCG	ACTR2	308	264	269	36	10	12	0.116883	0.0378788	0.0446097
GGGATGACATGAAACACCTG	ACTR2	345	365	344	79	48	60	0.228986	0.131507	0.174419
GTAGTGGTAGACTCTGGAGA	ACTR2	251	254	216	17	17	7	0.0677291	0.0669291	0.0324074
AAACACATTGTGCTTTCTGG	ACTR2	707	685	625	80	80	75	0.113154	0.116788	0.12
TAGAATGTCGTACTCTCAGG	ACTR3B	23	34	29	48	25	33	2.08696	0.735294	1.13793
CTCAGCGAGGAGCTCAGCGG	ACTR3B	256	307	316	160	293	237	0.625	0.954397	0.75
GAGAGAGGGACTTACAGTCG	ACTR3B	586	613	674	771	720	588	1.3157	1.17455	0.872404
AGGACATGACTCCAAAGACG	ACTR3B	373	379	360	546	422	431	1.46381	1.11346	1.19722
TGACCTTGAGGATAGCTCAG	ACTR3C	273	375	452	438	376	459	1.6044	1.00267	1.01549
ATTCCACTGAGCTATCCTCA	ACTR3C	686	639	762	638	653	829	0.930029	1.02191	1.08793
ACGGCTGCCGGCCTGTGTGG	ACTR3	887	776	812	45	36	68	0.0507328	0.0463918	0.0837438
TGGGTGATCAAGCTCAAAGG	ACTR3	199	185	206	60	24	17	0.301508	0.12973	0.0825243
TAATAGTGGCCAATCCGCCA	ACTR3	436	392	469	247	186	211	0.566514	0.47449	0.449893
TGTCACTCATGTCATTCCTG	ACTR3	540	521	518	52	37	47	0.0962963	0.0710173	0.0907336
GAGCGCAGCATCCAGCGCAG	ACTR5	321	223	336	219	138	327	0.682243	0.618834	0.973214
TGAGTGCTACGGGATTCCCA	ACTR5	493	577	526	307	448	221	0.622718	0.77643	0.420152
TGAGCACAGCTACATCGCTG	ACTR5	779	850	730	709	630	539	0.910141	0.741176	0.738356
AGGAGCTCAATGCCCGGCGG	ACTR5	427	363	470	552	263	410	1.29274	0.724518	0.87234
TGAGATGACGACCTTAGTGC	ACTR6	680	586	621	504	432	452	0.741176	0.737201	0.727858
AGCTCCATTATCCAGCACTA	ACTR6	859	833	759	701	583	455	0.816065	0.69988	0.599473
AAGAACATTGTCTTGACAGG	ACTR6	303	346	323	235	353	280	0.775578	1.02023	0.866873
TAAACCCGATCCCTAAATCC	ACTR6	572	605	637	580	533	434	1.01399	0.880992	0.681319
GGACAGTTGGCTCCTAAGGG	ACTR8	536	639	708	154	383	276	0.287313	0.599374	0.389831
GGTCAGTTAAATATTCACCC	ACTR8	460	450	600	130	194	159	0.282609	0.431111	0.265
GATGGCTTTATCCAGGCCCA	ACTR8	331	400	442	150	274	452	0.453172	0.685	1.02262
GATGTACAGCTCCATCCTAG	ACTR8	378	432	422	143	132	77	0.378307	0.305556	0.182464
GCAGACATTGTACTCTCCGG	ACTRT1	634	496	531	676	417	413	1.06625	0.840726	0.777778
GGAGCATACAGACTGCCAGA	ACTRT1	418	380	437	628	401	656	1.50239	1.05526	1.50114
AAAGAGCTACGCAAGAGCCG	ACTRT1	320	352	303	251	387	391	0.784375	1.09943	1.29043
TTGCATACTCAACAAGGCCG	ACTRT1	628	504	554	612	538	665	0.974522	1.06746	1.20036
ATGGAGCTGACCATGTGCCG	ACTRT2	1006	906	842	932	812	812	0.926441	0.896247	0.964371
CCGAGAAGGAGCTTTCCCGG	ACTRT2	738	660	773	720	636	1023	0.97561	0.963636	1.32342
GAAGCCGGTCATCCAGCCCG	ACTRT2	562	517	503	638	570	957	1.13523	1.10251	1.90258
GAAGCATCTTCTCTGCACCA	ACTRT2	1048	970	1001	1035	1110	1130	0.987595	1.14433	1.12887
GGCGGGCTAGAACTCTGCGT	ACTRT3	541	494	432	416	362	324	0.768946	0.732794	0.75
GAACCACTGCCAGCTACCGG	ACTRT3	918	839	833	690	647	653	0.751634	0.771156	0.783914
TCCAATATTATCCTTGCCGG	ACTRT3	1077	1099	1035	749	669	1115	0.69545	0.608735	1.07729
TGTGGCAATGAACTACGAAG	ACTRT3	234	245	255	302	260	275	1.2906	1.06122	1.07843
ATCGACTTGAGGGTGCCCAG	ACVR1B	915	967	844	1023	866	868	1.11803	0.895553	1.02844
GAACAGGAGGAACACCGGGC	ACVR1B	358	377	311	269	175	328	0.751397	0.464191	1.05466
GGAAGCAGAGATATACCAGA	ACVR1B	306	310	329	376	549	309	1.22876	1.77097	0.93921
ATGGCACCTGGACACAGCTG	ACVR1B	733	704	825	466	474	503	0.635744	0.673295	0.609697
GCATCAGTCATGCTAACCAA	ACVR1C	647	686	677	692	790	589	1.06955	1.1516	0.870015
AATAATGATGGCCAGCTCCA	ACVR1C	797	896	928	815	632	1098	1.02258	0.705357	1.18319
TGAGGCAGAAATTTACCAGA	ACVR1C	444	416	431	435	513	515	0.97973	1.23317	1.1949
TTTACTGGGAAATAGCCCGG	ACVR1C	405	436	526	510	450	676	1.25926	1.03211	1.28517
AGAGCAATCATGATAAGCAC	ACVR1	259	236	299	329	340	458	1.27027	1.44068	1.53177
ACAGTGGTCCTCATTACCGC	ACVR1	1045	1102	1236	916	1339	1195	0.876555	1.21506	0.966828
TAATGAGGCCAACCTCCAAG	ACVR1	257	234	284	357	273	399	1.38911	1.16667	1.40493
ACGGGAGGAGAAGATCTTCA	ACVR1	368	353	338	476	325	393	1.29348	0.92068	1.16272
ATGGTGACAAAGATAAACGG	ACVR2A	529	447	424	366	573	450	0.691871	1.28188	1.06132
GAGTTGGAACAAGTACAGGA	ACVR2A	197	224	223	282	349	377	1.43147	1.55804	1.69058
ATATGCCAATCCTCTAGCCA	ACVR2A	790	751	710	696	530	437	0.881013	0.705726	0.615493
AAGTCTGCAGGCGATACCCA	ACVR2A	676	764	722	654	702	686	0.967456	0.918848	0.950139
AGGAGGGCGAGGGCCACCCA	ACVR2B	697	678	795	511	545	592	0.733142	0.803835	0.744654
AGCGGCCTGGAGCGCTGCGA	ACVR2B	200	244	265	145	278	179	0.725	1.13934	0.675472
ACAGCAGCAGAAGTACACCT	ACVR2B	598	545	744	969	661	1050	1.6204	1.21284	1.41129
ATGGATGTCCACATGACCGT	ACVR2B	656	539	535	655	449	433	0.998476	0.833024	0.809346
GCATCAGAAGGCCTTTCCTG	ACVRL1	589	603	588	344	625	466	0.584041	1.03648	0.792517
GTAGTGGTTGACGAACTCGG	ACVRL1	461	547	478	463	446	417	1.00434	0.815356	0.872385
TGGGCCTGTGGCATGTCCGA	ACVRL1	914	903	1003	1008	820	710	1.10284	0.908084	0.707876
GTTGCGGGAGGTCATGTCTG	ACVRL1	1044	1072	1099	1069	959	974	1.02395	0.89459	0.88626
CATGACCAGCAAGGGTCCCG	ACY1	532	474	429	439	463	323	0.825188	0.976793	0.752914
GACCAGCAAGGGTCCCGAGG	ACY1	293	327	254	298	448	277	1.01706	1.37003	1.09055
TGGCGGAAGAGCGTCACCGA	ACY1	737	854	782	825	826	931	1.1194	0.967213	1.19054
GCTGGACAGTGCGGATACGC	ACY1	614	798	651	582	708	743	0.947883	0.887218	1.14132
GGTCATGGTCCACGTAGCGG	ACY3	408	328	381	460	351	527	1.12745	1.07012	1.3832
GAGAGCTGAACCAGCTGCTG	ACY3	308	235	293	398	219	333	1.29221	0.931915	1.13652
TCAGCCCGCAGCACACCCTG	ACY3	1279	1453	1345	1161	1371	1159	0.90774	0.943565	0.86171
GATGGAAGCCTATAGACCCG	ACY3	373	374	396	342	358	347	0.91689	0.957219	0.876263
ATTGCAAGGTCCCATCTCCA	ACYP1	1039	1056	1157	1580	1504	1380	1.52069	1.42424	1.19274
ACAGTGCAAGGACAATTGCA	ACYP1	208	181	191	191	218	275	0.918269	1.20442	1.43979
ATTGTCCTTGCACTGTGCCC	ACYP1	1235	1305	1235	836	1319	984	0.676923	1.01073	0.796761
TGGGTCCAGAACACTGACCG	ACYP1	226	266	233	472	303	289	2.0885	1.1391	1.24034
GAGTGACTGGGCGGTAGACA	ACYP2	567	650	590	475	738	647	0.837743	1.13538	1.09661
CGCCCAGTCACTCAAATCCG	ACYP2	1461	1554	1556	1778	2134	2074	1.21697	1.37323	1.3329
TGGGTGAAGAATACCAGCAA	ACYP2	202	241	243	169	281	248	0.836634	1.16598	1.02058
ACCGTGACAGGCCAAGTGCA	ACYP2	1020	1021	870	1222	1283	1174	1.19804	1.25661	1.34943
AAGACGATAACTACACCCAC	ADAD1	817	896	717	1094	753	900	1.33905	0.840402	1.25523
GAGGTTGTAGCTATAGGCAC	ADAD1	741	493	718	840	794	622	1.1336	1.61055	0.866295
CAAGTGACAAATTGACCAGA	ADAD1	532	527	548	920	632	897	1.72932	1.19924	1.63686
GGGAATTGCAGTGATACCAG	ADAD1	404	353	444	269	313	554	0.665842	0.886686	1.24775
TGGGCGGGTAGCGGTCGCCA	ADAD2	473	571	580	729	446	601	1.54123	0.781086	1.03621
CAAGACGGAGGCCAAACAGC	ADAD2	454	428	433	497	499	411	1.09471	1.16589	0.949192
GCGAGCGCTCGTCCAACAGG	ADAD2	518	543	489	467	690	638	0.901544	1.27072	1.3047
GAAGGAGATCTACAAGCTGG	ADAD2	876	662	720	835	1025	957	0.953196	1.54834	1.32917
TTACAGTAGGGTCTCCACTG	ADAL	305	336	320	376	291	249	1.23279	0.866071	0.778125
GAGGCAACATCGGATACCAC	ADAL	403	342	398	286	576	349	0.709677	1.68421	0.876884
AAACTCCAAGCCTTACCCAG	ADAL	672	715	679	820	766	935	1.22024	1.07133	1.37703
ACAGCACCAGATCTGAACTG	ADAL	337	452	425	421	470	634	1.24926	1.03982	1.49176
TCTGCTCCTCTCCTGGGCGG	ADAM10	842	878	746	674	744	641	0.800475	0.84738	0.859249
TTCCATCAATAACAGACCCA	ADAM10	551	446	566	535	557	455	0.970962	1.24888	0.803887
CATAAATACGGTCCTCAGGG	ADAM10	731	771	872	1081	864	861	1.4788	1.12062	0.987385
ACGAGAAGCTGTGATTGCCC	ADAM10	1158	1257	1201	1225	1169	1197	1.05786	0.929992	0.996669
GGAGGAATGAGCGAGCCATG	ADAM11	625	663	641	307	424	426	0.4912	0.639517	0.664587
GGTCCGCCAGGAGCCACCAG	ADAM11	246	296	237	440	224	275	1.78862	0.756757	1.16034
TGGGATGACGAAACTCACCT	ADAM11	348	389	424	335	297	364	0.962644	0.763496	0.858491
GTGGCGCTCCACGTATTGCG	ADAM11	759	831	738	580	601	521	0.764163	0.723225	0.705962
GCAGGGCGCGAGCAGAGCAC	ADAM12	479	528	508	347	393	474	0.724426	0.744318	0.933071
AGTGAAGAGCTTCGACTCCA	ADAM12	334	354	333	561	295	580	1.67964	0.833333	1.74174
TACCGTGTAATTTCGAGCGA	ADAM12	584	517	522	746	506	772	1.2774	0.978723	1.47893
TAGGGTCACTGTTACTACCA	ADAM12	430	380	384	333	355	423	0.774419	0.934211	1.10156
TAATTGGGAGATCGTCCTGA	ADAM15	684	527	600	719	821	709	1.05117	1.55787	1.18167
CCAGCCCGATGGCACTCGGG	ADAM15	657	524	539	717	562	618	1.09132	1.07252	1.14657
GAAGCTATACCCTGGAGCAG	ADAM15	355	412	359	410	389	198	1.15493	0.944175	0.551532
GGTAACAGAGACCAAGACTG	ADAM15	373	355	425	327	283	275	0.876676	0.797183	0.647059
CAGCACGAAAGGAACCACGC	ADAM17	838	834	861	907	959	1066	1.08234	1.14988	1.2381
TCTCCCAGAGCAAACAGCCA	ADAM17	6	19	27	19	18	2	3.16667	0.947368	0.0740741
GGAGCAGAACATGATCCGGA	ADAM17	192	168	182	116	212	165	0.604167	1.2619	0.906593
AGTTTGTGGGAACTCGAGGG	ADAM17	415	329	338	534	604	394	1.28675	1.83587	1.16568
GGAAGACTGCAAGCCCACGA	ADAM18	576	617	631	637	484	863	1.1059	0.784441	1.36767
ATGACAGTGAAGTTTCAGAG	ADAM18	268	271	283	456	445	445	1.70149	1.64207	1.57244
CAGATGCATTGCCATTACCA	ADAM18	751	653	788	1073	775	911	1.42876	1.18683	1.15609
AACGGGACTATCTCATCCTA	ADAM18	360	324	368	648	331	544	1.8	1.0216	1.47826
GTCACGCTCAGCACTTGCCG	ADAM19	587	598	639	564	545	636	0.960818	0.911371	0.995305
GCACTCCAAGCCCACCACCA	ADAM19	1162	1130	1132	1179	1453	1099	1.01463	1.28584	0.970848
GTATGTGGAGCTTTACCTCG	ADAM19	579	643	594	665	700	694	1.14853	1.08865	1.16835
AACTTCACACATGTTCCCGT	ADAM19	599	534	539	553	472	680	0.923205	0.883895	1.2616
TACCAAGAAATCAACACCCA	ADAM20	782	863	795	887	868	832	1.13427	1.00579	1.04654
TCAAATCCACTTCCTACCAG	ADAM20	1089	1182	1033	1192	1526	1285	1.09458	1.29103	1.24395
GAAGGGCTGATCCTGGAGCA	ADAM20	446	396	462	547	665	588	1.22646	1.67929	1.27273
AGTGACCCTGATGTGCACCA	ADAM20	735	641	836	1063	887	1026	1.44626	1.38378	1.22727
TATGAAGACCACCTTAAACC	ADAM21	503	368	448	555	387	475	1.10338	1.05163	1.06027
ATGAAGACCACCTTAAACCA	ADAM21	397	428	465	335	336	617	0.843829	0.785047	1.32688
AGTAGGCACTGTCACTACAG	ADAM21	358	406	457	386	491	516	1.07821	1.20936	1.1291
TTGCAGCACACTCATATCAA	ADAM21	451	434	437	629	577	498	1.39468	1.32949	1.13959
TGACGGCAGCACCATGCAGG	ADAM22	845	864	837	883	1228	1210	1.04497	1.4213	1.44564
ACTGCGCCTCATCTACCGCT	ADAM22	861	1035	819	1222	1190	1046	1.41928	1.14976	1.27717
GAGAATGAATGACGTTCCAA	ADAM22	420	316	394	426	393	380	1.01429	1.24367	0.964467
TACTACCAGGGCCATATCCG	ADAM22	809	946	822	1045	908	1100	1.29172	0.959831	1.3382
AAGGACGAGAAGCAGGCGGC	ADAM23	603	774	698	872	483	544	1.4461	0.624031	0.77937
AAGAATGAATTTGGAGCCGA	ADAM23	630	646	649	717	670	648	1.1381	1.03715	0.998459
TGGGAAACCACAGTACTCTA	ADAM23	291	293	310	572	395	408	1.96564	1.34812	1.31613
AGGCGTCAAAGACTCCAAGG	ADAM23	341	324	383	458	413	426	1.34311	1.27469	1.11227
TGTGGTGATCTCCTTTCCAG	ADAM28	857	857	885	901	726	681	1.05134	0.847141	0.769492
TTATGACAGCACCTGTGGGA	ADAM28	694	696	679	824	865	864	1.18732	1.24282	1.27246
TAGGCAATGGAGCATTAAAG	ADAM28	459	272	226	441	525	362	0.960784	1.93015	1.60177
GTGGGTCGGATAATTTGCCC	ADAM28	637	662	644	689	708	846	1.08163	1.06949	1.31366
ACAGGAATCACCACATCCGG	ADAM29	835	855	816	985	890	851	1.17964	1.04094	1.04289
AGTCGGAGAACATTACGCCC	ADAM29	556	506	483	654	628	542	1.17626	1.24111	1.12215
ACCCGAGGTTGACTCTGGGA	ADAM29	270	278	261	318	232	257	1.17778	0.834532	0.984674
CTCTGGGAAGGCGTCAACTG	ADAM29	870	987	1001	1282	1006	822	1.47356	1.01925	0.821179
AAAGGAAGGAATTGAATCGC	ADAM2	835	949	812	1318	1119	1162	1.57844	1.17914	1.43103
AAGCCAACTGAAGACTCCAG	ADAM2	535	728	612	500	801	636	0.934579	1.10027	1.03922
TGTGATGCAAACTATGCAGG	ADAM2	443	507	458	439	745	367	0.990971	1.46943	0.80131
TGTACAGACACATTTGGCAA	ADAM2	451	404	489	403	493	613	0.89357	1.2203	1.25358
GACACAACCCAAATTGACGA	ADAM30	471	418	483	616	419	566	1.30786	1.00239	1.17184
CCTGAGAAATGCAATACCCG	ADAM30	901	943	873	696	956	846	0.772475	1.01379	0.969072
TAAGCACATAACCTAGTCCT	ADAM30	340	247	389	467	377	333	1.37353	1.52632	0.856041
ATGAGCAGACCAGGTAGCAG	ADAM30	558	558	577	489	442	486	0.876344	0.792115	0.842288
ACACTGTGCACCTTAAACAA	ADAM32	369	312	376	392	504	569	1.06233	1.61538	1.5133
TCAGCACGTGCTCTGGACTA	ADAM32	550	486	460	975	686	596	1.77273	1.41152	1.29565
AATTCAACTGCAGATTCCAG	ADAM32	723	723	838	930	767	933	1.28631	1.06086	1.11337
AAATCTCCGAAACCAGTCTG	ADAM32	570	475	555	473	631	768	0.829825	1.32842	1.38378
TCCAGGCTGACGGTGCGCCA	ADAM33	719	705	627	738	696	660	1.02643	0.987234	1.05263
GGATACATAGAAACCCACTA	ADAM33	278	234	234	311	229	283	1.11871	0.978632	1.2094
TAGGATCATTGCCACTACCA	ADAM33	471	444	433	383	553	652	0.813163	1.2455	1.50577
AACCCACGAGATCTTTCGGA	ADAM33	508	392	477	389	329	415	0.765748	0.839286	0.870021
CAAGACATACCTTTAACCTG	ADAM7	535	522	644	828	655	607	1.54766	1.25479	0.942547
GTACCAGTATGTCATCATCA	ADAM7	661	640	704	915	890	890	1.38427	1.39062	1.2642
GCAAGGAATTTCTTATCCAG	ADAM7	561	599	639	643	934	730	1.14617	1.55927	1.14241
ACAGAATGGCACATCAACTG	ADAM7	340	396	365	440	348	414	1.29412	0.878788	1.13425
GCAGAGCTCGGCGGACTCGG	ADAM8	747	753	729	957	833	714	1.28112	1.10624	0.979424
TCAGGGCCTGCACCCAGAGA	ADAM8	368	409	448	380	405	424	1.03261	0.99022	0.946429
GAGGTGACGGAGCAGCCTCG	ADAM8	436	394	239	475	340	287	1.08945	0.862944	1.20084
TCGTCCGCCACACCCACCTG	ADAM8	1307	1245	1225	1462	1371	1630	1.11859	1.1012	1.33061
ACAGCAACCACCGGACACGA	ADAM9	738	692	842	1075	946	940	1.45664	1.36705	1.11639
TTGGAAACTCCACATTTCAG	ADAM9	527	479	527	714	497	662	1.35484	1.03758	1.25617
TGTTCAAGGAGCCACGCAGG	ADAM9	675	602	594	849	823	763	1.25778	1.36711	1.28451
GATGGGAGAGATTGTTCCTG	ADAM9	797	855	754	816	892	895	1.02384	1.04327	1.187
TGAGCCAAAGTACAGGCAGC	ADAMDEC1	432	428	350	701	461	311	1.62269	1.0771	0.888571
GAAACATTGTACTCACCCAG	ADAMDEC1	123	153	246	244	173	203	1.98374	1.13072	0.825203
GACCCAGCTAACCACACATG	ADAMDEC1	650	703	611	493	701	599	0.758462	0.997155	0.98036
TGAGAAGCTGAGCATGGTCG	ADAMDEC1	654	811	805	486	801	787	0.743119	0.98767	0.97764
GAAGAGGCGGGACTCGGCTG	ADAMTS10	513	458	378	609	552	566	1.18713	1.20524	1.49735
CAAGGGTTCTCGGAGCCCGG	ADAMTS10	419	426	412	444	452	493	1.05967	1.06103	1.1966
AAGGGCGGCCATGGTGGCTG	ADAMTS10	757	787	882	688	502	937	0.908851	0.637865	1.06236
ATGGCCGCTGTGGTTCACGA	ADAMTS10	698	799	796	739	745	901	1.05874	0.932416	1.13191
GAATCATGCCATGTGCCCAG	ADAMTS12	851	789	835	1180	757	935	1.3866	0.959442	1.11976
AGTGGCACGGTTCTACAGCA	ADAMTS12	627	611	626	727	926	846	1.15949	1.51555	1.35144
GAAACCAAGGAGCCAACCTG	ADAMTS12	429	271	335	511	512	541	1.19114	1.8893	1.61493
TCTCCCAGAAGCAAGAGCTA	ADAMTS12	13	7	9	10	10	36	0.769231	1.42857	4
GTGGCCGGAATCCTTGCCTG	ADAMTS13	728	715	798	820	591	965	1.12637	0.826573	1.20927
AAGTAAGAAGACACGGCCTG	ADAMTS13	773	687	743	929	965	632	1.20181	1.40466	0.850606
GAGCCAGACCATCAACCCTG	ADAMTS13	899	711	859	928	977	807	1.03226	1.37412	0.939464
CTGGAGCTGCCTCATTACCG	ADAMTS13	819	1066	1100	1474	1039	844	1.79976	0.974672	0.767273
GCGCAGAGCGCACAGTGCAA	ADAMTS14	466	518	427	688	538	359	1.47639	1.03861	0.840749
GTTCCGGCAGCCCTTACGGC	ADAMTS14	637	667	683	439	466	682	0.689168	0.698651	0.998536
ACATGTGGTGTACCGCCGGG	ADAMTS14	700	828	809	943	917	677	1.34714	1.10749	0.836836
GCGACACAGAGCGGAAGCGG	ADAMTS14	228	262	188	337	397	423	1.47807	1.51527	2.25
GCACACCTTCTCCAGCGCCG	ADAMTS15	361	374	441	301	712	567	0.833795	1.90374	1.28571
ACCCACATCAGCCATGCCCA	ADAMTS15	1279	1343	1315	1716	1451	1567	1.34167	1.08042	1.19163
CAATGTGAAAGTCTGTGAGG	ADAMTS15	587	641	612	537	791	958	0.914821	1.23401	1.56536
GAGGTTGTGTCTCTCCACGC	ADAMTS15	914	773	752	1061	793	1005	1.16083	1.02587	1.33644
AAGGTGAAGAGACTCAACCT	ADAMTS16	148	140	124	143	251	140	0.966216	1.79286	1.12903
TTTGTGGCAGTCCCAGGCGA	ADAMTS16	809	911	703	620	968	594	0.766378	1.06257	0.84495
GAACGTGGAGACCTTGGTGG	ADAMTS16	704	735	774	459	794	608	0.651989	1.08027	0.78553
GAAAGCCAAGCTCTGCATGC	ADAMTS16	534	579	611	871	573	953	1.63109	0.989637	1.55974
AAGGTACAGGTCGCGCCCGA	ADAMTS17	728	710	800	875	663	894	1.20192	0.933803	1.1175
GCTCACCAGCGAGCACACGG	ADAMTS17	736	721	769	1053	986	1250	1.43071	1.36755	1.62549
GGCAATAACCAGGTTCCCGG	ADAMTS17	315	378	388	267	440	445	0.847619	1.16402	1.14691
TGTGTGCTTGCCGAAGACAA	ADAMTS17	377	336	298	385	438	366	1.02122	1.30357	1.22819
GAAGGCACACGCGAGCAGGA	ADAMTS18	459	524	445	644	705	361	1.40305	1.34542	0.811236
GCTGTCACTGGCTAAGGCCG	ADAMTS18	198	146	179	320	157	175	1.61616	1.07534	0.977654
TTCAGAGACTCAGAAACCCG	ADAMTS18	608	703	662	635	739	786	1.04441	1.05121	1.18731
GATAATTCCGGCCAGAGCCG	ADAMTS18	256	279	275	436	330	344	1.70312	1.1828	1.25091
TGAAAGAAGCCAGCGAGCCA	ADAMTS19	655	691	675	850	574	650	1.29771	0.83068	0.962963
GCTCTTCACAGTCATTACTG	ADAMTS19	438	480	459	526	498	415	1.20091	1.0375	0.904139
TTGCAGATAAAGGAAGACCT	ADAMTS19	278	304	346	356	352	369	1.28058	1.15789	1.06647
AGAGATGTCAACAAACTGGG	ADAMTS19	693	584	536	747	602	661	1.07792	1.03082	1.23321
AATGCAGCGAGCTGTGCCCG	ADAMTS1	764	741	693	531	615	547	0.695026	0.82996	0.789322
AATGCTTTAGACCACTGCCG	ADAMTS1	727	716	754	1047	435	649	1.44017	0.607542	0.860743
TAGGCACTGCAAGGAGACCA	ADAMTS1	405	387	435	383	317	464	0.945679	0.819121	1.06667
TCAAACCAAACACTTCCCGT	ADAMTS1	846	906	1119	868	941	804	1.026	1.03863	0.718499
GAGCAGCCCAGTCAGCCACT	ADAMTS20	823	832	857	961	1342	1010	1.16768	1.61298	1.17853
TCTGGCCGCCGGCTACACCG	ADAMTS20	707	722	602	692	826	582	0.978784	1.14404	0.966777
GGGAAGGGTGAACATCATCA	ADAMTS20	445	490	459	635	469	412	1.42697	0.957143	0.897603
CAAGAACTGTAAGGTTCCCA	ADAMTS20	231	162	155	91	99	99	0.393939	0.611111	0.63871
GCTGCCATGGATCCGCCGGC	ADAMTS2	420	500	503	554	517	601	1.31905	1.034	1.19483
GTGGCGCTCAGCAACTGCGA	ADAMTS2	599	625	567	499	793	596	0.833055	1.2688	1.05115
ACGCCAACAGCTCGAGGCGG	ADAMTS2	379	387	358	418	379	575	1.1029	0.979328	1.60615
TCTGCTGGAGGTAGGCCCAG	ADAMTS2	645	596	578	344	369	395	0.533333	0.619128	0.683391
TAAGCACAGTTAGTCTGCAA	ADAMTS3	369	417	271	307	506	311	0.831978	1.21343	1.1476
GATAATGCTGGGATATGCAA	ADAMTS3	478	441	459	458	532	458	0.958159	1.20635	0.997821
TTCAGGGTACAACTTCTCAC	ADAMTS3	809	810	781	957	941	1137	1.18294	1.16173	1.45583
ATCGGGACCAGTGGTAACGA	ADAMTS3	190	251	243	168	240	175	0.884211	0.956175	0.720165
ACACGATCTCCTCCTCCCGG	ADAMTS4	316	343	285	154	278	397	0.487342	0.810496	1.39298
GAGCCCATCATCCTCCACAA	ADAMTS4	771	831	730	563	791	837	0.73022	0.951865	1.14658
ATCCACATGAGCCATCACAG	ADAMTS4	749	896	867	988	929	755	1.31909	1.03683	0.870819
ATGGCGTGAGTCGGGCCCGA	ADAMTS4	786	799	837	544	696	780	0.692112	0.871089	0.9319
GATAGAAGCAGTGGCTCCGG	ADAMTS5	546	528	634	363	294	339	0.664835	0.556818	0.5347
TGTGCTGTGATTGAAGACGA	ADAMTS5	549	506	557	776	873	636	1.41348	1.7253	1.14183
GAATTCCTGGATGATGGCCA	ADAMTS5	762	707	675	879	929	755	1.15354	1.314	1.11852
TGTCAGGTTGCACTGCTGGG	ADAMTS5	1435	1325	1414	1815	1714	1975	1.26481	1.29358	1.39675
CCGGTTCCTGCCATGCCCGG	ADAMTS7	112	108	127	114	45	217	1.01786	0.416667	1.70866
TGAAGCGCAGCTCGCGCCCG	ADAMTS7	468	535	508	492	644	480	1.05128	1.20374	0.944882
TGGTGTAGACGCCTCAGCCG	ADAMTS7	841	820	866	620	662	1183	0.737218	0.807317	1.36605
TGGGCTACAGTGAAGGCCAG	ADAMTS7	305	312	326	240	421	302	0.786885	1.34936	0.92638
CAGCACGAAGCCCTTGCCGA	ADAMTS8	947	947	1187	1034	932	1311	1.09187	0.984161	1.10447
CCACCCAGAGCACTACGACA	ADAMTS8	928	930	910	1125	1176	1096	1.21228	1.26452	1.2044
CATGGGCAAGCACCACGTGA	ADAMTS8	653	576	482	866	867	892	1.32619	1.50521	1.85062
GGCGCAGACGTCCTGAGCAG	ADAMTS8	530	542	512	512	791	628	0.966038	1.45941	1.22656
GCAAGGACAGGCTGCACCCG	ADAMTS9	728	866	800	689	665	725	0.946429	0.767898	0.90625
AAATAGAAACTGCTGGCCGA	ADAMTS9	877	850	961	1113	849	795	1.2691	0.998824	0.827263
AAGCAAGAAGCAAATACCTG	ADAMTS9	438	357	476	463	378	663	1.05708	1.05882	1.39286
GACGTAGCAGCATTAAACAG	ADAMTS9	427	477	360	553	490	504	1.29508	1.02725	1.4
GTGTGCCAGGAGTTGCCCGA	ADAMTSL1	703	695	684	768	957	1027	1.09246	1.37698	1.50146
CAGGACCGCACGCTCCGAGG	ADAMTSL1	467	527	512	712	626	644	1.52463	1.18786	1.25781
TAGGTGCTAGTTCAACAACC	ADAMTSL1	370	361	347	444	398	341	1.2	1.10249	0.982709
ACCGTCAAGGAAGATAACTG	ADAMTSL1	322	343	307	377	418	346	1.17081	1.21866	1.12704
GCAGATGGCAATGTTCCTGC	ADAMTSL2	394	438	496	383	336	516	0.972081	0.767123	1.04032
ACATCCAATAGCCTGGAGGG	ADAMTSL2	221	271	269	164	212	289	0.742081	0.782288	1.07435
GGACGGGAGGAGCTTCCGCG	ADAMTSL2	639	770	832	807	880	777	1.26291	1.14286	0.933894
GCAGGATGTGCCGTCGCGGG	ADAMTSL2	1001	814	921	1237	937	968	1.23576	1.15111	1.05103
TCCCTATCAGCACCCACCAG	ADAMTSL3	1092	1065	1046	1176	1300	1124	1.07692	1.22066	1.07457
GAGAAAGTGCAAACTCGGGA	ADAMTSL3	264	234	290	312	289	220	1.18182	1.23504	0.758621
GAGGAGCATCATATTCTCTG	ADAMTSL3	158	114	193	240	177	308	1.51899	1.55263	1.59585
GCAGCAGGATCATTATATCG	ADAMTSL3	724	711	687	751	955	752	1.03729	1.34318	1.09461
AAGGAAGGGCTGCGCGGCCG	ADAMTSL4-AS1	757	934	790	613	855	545	0.809775	0.915418	0.689873
GGGTATCTGCGCCTTTCCGC	ADAMTSL4-AS1	938	847	975	1005	840	1036	1.07143	0.991736	1.06256
AAGCCAACTGCCCTTCGCTC	ADAMTSL4-AS1	778	613	650	691	603	684	0.888175	0.983687	1.05231
GTACGCATATCCCTACGCTC	ADAMTSL4-AS1	360	316	284	339	179	123	0.941667	0.566456	0.433099
GATCCAAGCAGAGCTGAGGG	ADAMTSL4	214	283	253	255	246	216	1.19159	0.869258	0.853755
GGAGACCCAGGAGATTCGAG	ADAMTSL4	376	250	361	283	254	359	0.75266	1.016	0.99446
GAAGAAGCCACCTTCTCCTA	ADAMTSL4	175	153	179	176	160	186	1.00571	1.04575	1.03911
GGACATAGAAGCGGAAGCCA	ADAMTSL4	470	490	614	399	486	510	0.848936	0.991837	0.830619
GCGGGTCCAGGACACCCACG	ADAMTSL5	380	335	293	465	444	198	1.22368	1.32537	0.675768
TTACTGGCAACTGGCAGAGG	ADAMTSL5	319	281	336	238	190	323	0.746082	0.676157	0.96131
GCACCCAGAAGACCTACCAG	ADAMTSL5	838	798	886	900	767	915	1.07399	0.961153	1.03273
GACGAGTCCTTACAAGGCAG	ADAMTSL5	207	189	207	130	212	189	0.628019	1.12169	0.913043
TCTCGCGGCGTCGTTCCCGT	ADAP1	48	71	66	68	59	40	1.41667	0.830986	0.606061
TTTGTGCTGACAGAACGAGA	ADAP1	190	151	138	226	182	220	1.18947	1.2053	1.5942
CAGGTGCTCGATCTTCATCA	ADAP1	606	615	561	540	963	613	0.891089	1.56585	1.09269
GCTCTCCAGGAACTACCTGA	ADAP1	431	449	385	642	580	453	1.48956	1.29176	1.17662
GTTGCGCTCGCGATCGCCCA	ADAP2	874	860	928	855	832	961	0.978261	0.967442	1.03556
TGATGTCAGGGAAGTTACGG	ADAP2	682	816	811	810	858	809	1.18768	1.05147	0.997534
TCACAGGCAGTCGTTGGCCT	ADAP2	474	473	448	512	516	611	1.08017	1.09091	1.36384
TTCGAGCTAAGTATGAGAGA	ADAP2	93	99	104	113	94	165	1.21505	0.949495	1.58654
GAGGGCTCTCAGCTCTCCAA	ADARB1	107	163	141	111	120	222	1.03738	0.736196	1.57447
TCTTTCAGAAATCAGAGCGA	ADARB1	222	281	327	233	267	324	1.04955	0.950178	0.990826
GTAAAGCAAGAGGACAGCTA	ADARB1	281	280	319	506	558	406	1.80071	1.99286	1.27273
GATCCGCTGGTACATGGCCC	ADARB1	673	629	752	776	755	827	1.15305	1.20032	1.09973
GGAGCGGCAGAGGGTCTGGA	ADARB2	760	764	847	1093	995	799	1.43816	1.30236	0.943329
TCCTGGCATCACAAACACGG	ADARB2	594	538	654	688	756	564	1.15825	1.4052	0.862385
GAAGGCCAAGATGCGCGCGG	ADARB2	599	665	676	727	733	805	1.21369	1.10226	1.19083
GGTCACACAGAAGTTCCGCG	ADARB2	604	723	719	577	704	735	0.955298	0.973721	1.02225
TCGCGGGCGCAATGAATCCG	ADAR	921	810	830	645	546	541	0.700326	0.674074	0.651807
AGACCAGACAGTCATAGCCA	ADAR	1147	1246	1102	754	724	952	0.657367	0.581059	0.863884
GCTAGAGGAAGCCAAAGCCA	ADAR	361	346	369	460	359	289	1.27424	1.03757	0.783198
TACCTGGTTATCAGAAGCCA	ADAR	499	465	397	454	392	380	0.90982	0.843011	0.957179
TAGCTGAGCAATCTCATCCG	ADAT1	448	388	452	721	464	592	1.60938	1.19588	1.30973
TAGCCAGAAGGAGTTTCCAA	ADAT1	532	445	498	690	597	697	1.29699	1.34157	1.3996
GATGCTATCCTCTTTCAGGG	ADAT1	605	494	499	474	535	627	0.783471	1.083	1.25651
GTAGTGACAAGATGGCCCGA	ADAT1	976	910	837	1073	931	667	1.09939	1.02308	0.796894
GTGGCTGGGTATGGAGGCGA	ADAT2	525	475	582	449	456	612	0.855238	0.96	1.05155
TAGACCATAAGACAGCCAAC	ADAT2	561	467	552	594	528	636	1.05882	1.13062	1.15217
CCAATCGAGGACCTGATCGA	ADAT2	1	1	1	1	1	1	1	1	1
TGACAGCCATATACAACCAG	ADAT2	762	661	862	474	534	549	0.622047	0.807867	0.636891
AAAGCAGCATCTCCAGGGCG	ADAT3	735	739	857	568	722	827	0.772789	0.976996	0.964994
GGAGAAGAGCCGCCCAGCCA	ADAT3	1107	1024	1013	886	764	864	0.800361	0.746094	0.852912
GCAGCTGCAGTCGTGGCCGG	ADAT3	539	395	467	269	334	258	0.499072	0.84557	0.552463
GATGCGGAAGCGGGTGCCCA	ADAT3	538	541	525	321	412	329	0.596654	0.761553	0.626667
GAAGGCGGGCGTCTGGGCCA	ADA	861	893	920	1073	708	736	1.24623	0.792833	0.8
GCTGCTGAACGTCATTGGCA	ADA	535	531	601	452	440	481	0.84486	0.828625	0.800333
AGAGGGCGTGGTGTATGTGG	ADA	1468	1514	1445	1143	909	1040	0.77861	0.600396	0.719723
GTGGCGCATGCAGCACAGGA	ADA	388	270	388	404	384	388	1.04124	1.42222	1
ACTGTAGAAGTAGATGCCAG	ADCK1	338	397	449	313	426	599	0.926036	1.07305	1.33408
TCTGGACTACCTGTTGCCAG	ADCK1	388	499	370	316	488	362	0.814433	0.977956	0.978378
GGTGCGGGCTCAGAGCTCGA	ADCK1	525	523	553	724	491	623	1.37905	0.938815	1.12658
CATCCACAAACTCCATCAGG	ADCK1	871	897	1067	1006	952	1001	1.15499	1.06132	0.938144
AGCAGAGCCTGGCATCGCGA	ADCK2	447	315	459	373	310	494	0.834452	0.984127	1.07625
GCACCTGAGCGAGCAGGCCA	ADCK2	501	572	478	400	481	640	0.798403	0.840909	1.33891
GTCCATGCAGACCTTCACCC	ADCK2	960	1060	1101	820	918	1231	0.854167	0.866038	1.11807
GAAGGCTGGACACATGAAGC	ADCK2	253	263	247	358	484	303	1.41502	1.8403	1.22672
ATTGGGAGACACCATCATGG	ADCK3	827	893	886	1094	817	869	1.32285	0.914894	0.980813
GAACAAGCAGCACAAACAGA	ADCK3	333	311	365	538	434	369	1.61562	1.3955	1.01096
GGCCGGCTGGCCAACTTCGG	ADCK3	462	439	509	263	500	448	0.569264	1.13895	0.880157
GAAGGGCCCGGCTCACCTGA	ADCK3	565	498	482	456	490	464	0.80708	0.983936	0.962656
CCTAGCCTCTTACCCAGCGG	ADCK4	589	555	573	440	633	702	0.747029	1.14054	1.22513
TGGGCCCAAGAACCTCCACA	ADCK4	762	674	600	618	777	923	0.811024	1.15282	1.53833
GGCCAAGCGGCTGATGCGGG	ADCK4	604	659	586	426	630	755	0.705298	0.955994	1.2884
GCTAAGAAGTCCATGCCAGG	ADCK4	589	607	583	706	673	702	1.19864	1.10873	1.20412
TCTCCTGAAGAACACAGCAG	ADCK5	1	3	3	1	2	1	1	0.666667	0.333333
GAGGAAGGTGCTCTCCACCG	ADCK5	257	392	261	162	421	316	0.63035	1.07398	1.21073
GGTGCACCACCAGTAGTCCA	ADCK5	518	559	503	532	707	682	1.02703	1.26476	1.35586
GAGGACAGGGCCCTCAAGCG	ADCK5	370	426	453	608	397	563	1.64324	0.931925	1.24283
AGTGCCATGTACATGGACAG	ADCY10	117	135	118	139	122	186	1.18803	0.903704	1.57627
GTGATGCACTGCTAGCCCTG	ADCY10	731	677	566	924	655	529	1.26402	0.967504	0.934629
ACTGTGAGACACGAGTACAC	ADCY10	548	514	474	585	659	486	1.06752	1.2821	1.02532
ATTGGCCATGAACATCTGGA	ADCY10	469	427	516	903	733	776	1.92537	1.71663	1.50388
AGGACAGCAGAGCAGCGCGA	ADCY1	561	422	583	487	456	746	0.868093	1.08057	1.27959
ACAGAGGAAGGCGTTCCTGC	ADCY1	493	593	476	353	650	637	0.716024	1.09612	1.33824
CAAGTTCGATGAATTAGCCA	ADCY1	675	616	691	619	723	635	0.917037	1.1737	0.918958
TGTGGCTGAAGCCACCGAGG	ADCY1	125	144	120	179	213	179	1.432	1.47917	1.49167
TAGAGCCAGTCCCGGGACCG	ADCY2	571	649	521	810	586	502	1.41856	0.902928	0.963532
ACACATGAACAGGTATCCCA	ADCY2	649	687	604	700	806	886	1.07858	1.17322	1.46689
CAGGCAGACGCTAAGCACGA	ADCY2	845	754	755	1139	834	784	1.34793	1.1061	1.03841
GCTGAAGAGCGAGTTCCATG	ADCY2	556	559	574	506	945	628	0.910072	1.69052	1.09408
GACCACGGAGATGATCACGA	ADCY3	524	463	487	562	704	435	1.07252	1.52052	0.893224
GCACCGCAAGGCCTTCCTGG	ADCY3	837	953	866	794	738	1079	0.948626	0.774397	1.24596
TTACGAGATGGCCTCCACCA	ADCY3	1055	1028	1067	946	733	1244	0.896682	0.713035	1.16589
GCGGGAGAAGACCAAGACTG	ADCY3	543	501	536	614	670	858	1.13076	1.33733	1.60075
CGTAGAAGAGGTCTTCGCTG	ADCY4	551	580	470	708	521	461	1.28494	0.898276	0.980851
CCACGCCTTCCTGTTCACCG	ADCY4	1607	1602	1746	2154	1751	1863	1.34039	1.09301	1.06701
GTGGCCCAAGATACAGCCCG	ADCY4	382	368	323	284	360	219	0.743455	0.978261	0.678019
GCTCCCTGCACTCACGCCGG	ADCY4	525	477	554	483	528	656	0.92	1.10692	1.18412
GATGAGGATCACGCCGACGG	ADCY5	518	593	591	585	640	641	1.12934	1.07926	1.0846
AGGCGCGGCTCCACTCGCAG	ADCY5	1062	1073	1050	1335	1092	1414	1.25706	1.01771	1.34667
AGACATCAACGCCAAGCAGG	ADCY5	1017	1055	1015	916	1054	1076	0.900688	0.999052	1.0601
GATGGGCATGGACATGATCG	ADCY5	383	408	369	358	458	500	0.934726	1.12255	1.35501
TGGGTGGCTCTGCATCCCGG	ADCY6	476	514	395	456	518	347	0.957983	1.00778	0.878481
GCAGAGGAACAGCAGCACAT	ADCY6	584	635	593	939	1213	920	1.60788	1.91024	1.55143
TTCAGGAGAATCACTGCCTG	ADCY6	469	444	338	381	525	337	0.812367	1.18243	0.997041
ACTGCCATTTCCGCAAGCCA	ADCY6	912	1016	1037	1229	1085	1387	1.34759	1.06791	1.33751
GATGAGGGCCACGCAGGCAG	ADCY7	473	429	451	314	497	458	0.663848	1.15851	1.01552
GACAAAGGCGGCCTGTGCGT	ADCY7	628	539	553	542	702	623	0.863057	1.30241	1.12658
AAGAACCGAGCACCAGGAGG	ADCY7	287	301	358	355	457	626	1.23693	1.51827	1.7486
ACACAGGAAGATGACTGCGT	ADCY7	271	202	230	267	236	162	0.98524	1.16832	0.704348
TTTGGCCCAAGAAATAGCGC	ADCY8	478	593	567	525	747	512	1.09833	1.2597	0.902998
TCTCCAGGAAAGCTTGGCGC	ADCY8	25	3	9	26	11	15	1.04	3.66667	1.66667
TTTCCAGGACAACAAACCGG	ADCY8	356	455	376	438	457	501	1.23034	1.0044	1.33245
GACCCATTTCAACACAGCAG	ADCY8	667	594	679	701	749	653	1.05097	1.26094	0.961708
CAGGAGGAAGCACAGCGCGG	ADCY9	580	673	684	717	536	499	1.23621	0.796434	0.729532
GATATCGGGTCAGAGAGCCA	ADCY9	562	529	564	513	631	576	0.912811	1.19282	1.02128
GCAAATGTGATTCCGCACGA	ADCY9	1178	993	1052	1269	1179	1349	1.07725	1.18731	1.28232
ACACAGAGAAGTCTGACTGT	ADCY9	176	173	159	177	255	189	1.00568	1.47399	1.18868
GTGCCTGGAGAAGATCCAGA	ADCYAP1R1	141	168	140	242	188	152	1.71631	1.11905	1.08571
GGTGAGCCGGAACTGCACGG	ADCYAP1R1	527	557	709	500	684	962	0.948767	1.22801	1.35684
GAAGCGACAAAGGATGACCA	ADCYAP1R1	435	472	451	441	618	507	1.01379	1.30932	1.12417
AGTTGGACACAACACAGTAG	ADCYAP1R1	281	245	326	350	279	367	1.24555	1.13878	1.12577
CCAGCACCTACCTGATCCCG	ADCYAP1	1335	1190	1433	1776	1567	1794	1.33034	1.31681	1.25192
GGCCTCGTTAAGGATCCCGT	ADCYAP1	309	333	329	364	392	354	1.17799	1.17718	1.07599
AGGCCTCGTTAAGGATCCCG	ADCYAP1	423	541	489	269	526	579	0.635934	0.972274	1.18405
TGCAGTGGGAGCCTCGGCGG	ADCYAP1	1087	1109	958	625	566	468	0.574977	0.51037	0.488518
GCTGAGCTTTGACAATGAGA	ADC	311	308	233	212	287	229	0.681672	0.931818	0.982833
TGCCAGGGAAGCCACCACCA	ADC	1018	1055	1232	910	1030	950	0.89391	0.976303	0.771104
GCTAGACCAGCCTGGCAGGG	ADC	596	596	607	620	773	898	1.04027	1.29698	1.47941
GTACACGATGGTCTTGGAGG	ADC	556	410	448	459	255	338	0.82554	0.621951	0.754464
TCGCCAGGACTTCAACATGA	ADD1	641	568	610	878	749	856	1.36973	1.31866	1.40328
AAGGCAGCCATCCCTCCTTG	ADD1	819	1025	898	1100	1149	822	1.3431	1.12098	0.915367
GACCAGAGTGAACTCCGAGC	ADD1	399	412	377	477	425	364	1.19549	1.03155	0.965517
TCCAAGGGAAAGCGCCTCCG	ADD1	654	781	683	846	867	961	1.29358	1.11012	1.40703
GCGGCAGGACTTCAACCTGA	ADD2	1071	1062	985	1308	1123	1020	1.22129	1.05744	1.03553
GAAGTCCGCGATCTGTCGCA	ADD2	1137	1142	1059	1123	1140	1068	0.987687	0.998249	1.0085
GACTCCCTGAACCTGGCCAA	ADD2	627	644	734	659	712	562	1.05104	1.10559	0.765668
CGAGTGCAGACAGAAGCCTG	ADD2	622	535	586	463	450	535	0.744373	0.841121	0.912969
ATGAGCTCAGATGCCAGCCA	ADD3	741	851	771	691	871	782	0.932524	1.0235	1.01427
ATAGGAGAAGTGGTTGACCA	ADD3	493	473	421	500	654	599	1.0142	1.38266	1.4228
AAGGATCCCACATTTCATGG	ADD3	554	429	511	480	471	360	0.866426	1.0979	0.704501
ACTTGGAGAAACATTAGAGG	ADD3	231	235	266	276	307	258	1.19481	1.30638	0.969925
AGAGAGTATATGTGTTCCCA	ADGB	718	679	674	512	616	918	0.713092	0.907216	1.36202
TGACGAATGAGTTTCCAGGG	ADGB	692	663	562	664	821	615	0.959538	1.23831	1.09431
GAAGGTAAATCAGATCCTGG	ADGB	401	318	459	331	305	429	0.825436	0.959119	0.934641
TAAAGAAACCTCTTCCAAGG	ADGB	289	297	329	276	296	365	0.955017	0.996633	1.10942
CCACACTGAGGAATAGCGAG	ADH1A	404	476	487	486	601	326	1.20297	1.26261	0.669405
ACAGACTTTCTCTAGAGGCG	ADH1A	293	302	354	277	303	334	0.945392	1.00331	0.943503
CCAGTGTAAGCAATCCTCAG	ADH1A	778	749	770	1245	789	1010	1.60026	1.0534	1.31169
TGGAAGGGAGCTATTCTTGG	ADH1A	986	1123	987	1303	1352	1277	1.3215	1.20392	1.29382
CCAGGTTGCCACTAACCACG	ADH1B	598	608	693	812	712	726	1.35786	1.17105	1.04762
CAATGAGGCAGACTTTCTCC	ADH1B	1012	881	909	877	723	843	0.866601	0.820658	0.927393
AATGAGGCAGACTTTCTCCA	ADH1B	572	578	669	707	633	652	1.23601	1.09516	0.974589
CCAGTCTAGGCAATCCTCGG	ADH1B	802	852	867	706	799	704	0.880299	0.937793	0.811995
AATGCAAAGCAGCCATCGCC	ADH4	971	955	938	616	945	1141	0.634398	0.989529	1.21642
ATTGTGGAAAGTATTGGGCC	ADH4	664	627	606	721	733	478	1.08584	1.16906	0.788779
GGCTGCAATCAACAATGCCA	ADH4	378	291	272	338	540	247	0.89418	1.85567	0.908088
GACAGCACAAGTCGAACCAG	ADH4	491	406	551	361	643	539	0.735234	1.58374	0.978221
GGAGTTACTAAGCTGAAGGC	ADH5	487	406	383	208	204	242	0.427105	0.502463	0.631854
ATCGGTGTGGCAAACCGCAG	ADH5	258	174	320	206	198	232	0.79845	1.13793	0.725
TTTAGAGTCACTCAAGGGAA	ADH5	201	222	192	314	454	421	1.56219	2.04505	2.19271
GTGCTCATTGAGATGACCGA	ADH5	253	233	223	466	182	145	1.8419	0.781116	0.650224
GATGCAAAGCAGCCATACTC	ADH6	469	449	496	402	601	499	0.857143	1.33853	1.00605
GAGGTACATTCTCCACACTG	ADH6	892	735	830	1126	886	807	1.26233	1.20544	0.972289
GATTGCAGCACCAAACCCAG	ADH6	439	520	464	545	763	451	1.24146	1.46731	0.971983
GGAGAAATTTAAGAAGGCAC	ADH6	300	310	305	310	344	381	1.03333	1.10968	1.24918
GAAGCAACCCTTCTCCATTG	ADH7	1179	1092	1048	1271	1153	788	1.07803	1.05586	0.751908
ATCTGTGCGACAGATTCCTG	ADH7	908	739	680	864	510	756	0.951542	0.690122	1.11176
AACAGCAGCGCCATATCCAG	ADH7	695	810	908	669	763	851	0.96259	0.941975	0.937225
GAAATGACAGGCAACAACGT	ADH7	581	516	517	586	802	602	1.00861	1.55426	1.16441
TATGAGAATGAGTTGGGCAC	ADHFE1	685	775	683	586	843	648	0.855474	1.08774	0.948755
TAATGTGAGAGTGGAACCAA	ADHFE1	411	403	433	376	441	454	0.914842	1.09429	1.0485
TAGGAAATCAGAATGAGGGC	ADHFE1	426	354	382	366	405	354	0.859155	1.14407	0.926702
AGAGCCATCAAACCCACACT	ADHFE1	943	1051	838	1209	1051	863	1.28208	1	1.02983
GAAGAGAGAGGAACTACTCC	ADI1	152	140	166	191	140	187	1.25658	1	1.12651
GATCTATCACCGCTTCACGG	ADI1	722	767	887	674	715	553	0.933518	0.932203	0.62345
TGAGGGACAAGGAGGACCAG	ADI1	314	274	344	265	140	246	0.843949	0.510949	0.715116
AAATTTCACGTACTGCCCGC	ADI1	1288	1523	1387	1301	1369	1443	1.01009	0.898884	1.04037
GAAGTACCCTTTGATGCCGC	ADIG	936	1005	1008	869	1149	938	0.928419	1.14328	0.930556
AATGTGAGGTCGTTCACCAG	ADIG	637	619	477	318	704	707	0.499215	1.13732	1.48218
ACAACAGCAAACCCACAGGG	ADIG	354	389	476	573	643	363	1.61864	1.65296	0.762605
CTACGCTTCTTACTTAGCCA	ADIG	831	839	882	789	947	946	0.949458	1.12872	1.07256
GAAACCACGACTCAAGGGCC	ADIPOQ	555	672	463	512	834	553	0.922523	1.24107	1.19438
GTTGGATGGCGGGCATCCCA	ADIPOQ	447	415	491	379	770	476	0.847875	1.85542	0.96945
GTTGCAGTGGAATTTACCAG	ADIPOQ	647	682	698	833	813	935	1.28748	1.19208	1.33954
GAAGGTCAGCCTCTTCAAGA	ADIPOQ	309	327	388	333	337	661	1.07767	1.03058	1.70361
CCTGCAAGCCCACCACGCCA	ADIPOR1	1354	1226	1457	1116	1200	1098	0.824225	0.978793	0.753603
CTTGAAGCAAGCCCGAAAGG	ADIPOR1	118	150	111	143	250	125	1.21186	1.66667	1.12613
ATGGAGAGGTAGATGAGCCG	ADIPOR1	444	348	448	518	379	298	1.16667	1.08908	0.665179
CATGCACTTTACTATCGCTG	ADIPOR1	589	558	560	438	554	372	0.743633	0.992832	0.664286
AGTCTGGTAGTACATCATGA	ADIPOR2	469	404	436	467	474	615	0.995736	1.17327	1.41055
AGTCTACTGCCACTCAGAGG	ADIPOR2	527	585	512	622	610	585	1.18027	1.04274	1.14258
CTTGCACTATGTCATCTCGG	ADIPOR2	1307	1217	1338	1431	1174	1205	1.09487	0.964667	0.900598
TCATGAAACGAAACTCCTGG	ADIPOR2	603	589	641	605	552	912	1.00332	0.937182	1.42278
GCAGGACCTGAAGCAACAGG	ADIRF	595	582	565	651	562	543	1.09412	0.965636	0.961062
AGTGGTGGACCAGGCCACAG	ADIRF	422	444	428	500	639	480	1.18483	1.43919	1.1215
GGTGGACCAGGCCACAGAGG	ADIRF	203	180	185	166	148	114	0.817734	0.822222	0.616216
TGGACCAGGCCACAGAGGCG	ADIRF	566	603	490	496	521	431	0.876325	0.864013	0.879592
TGGAGGCGCCGCAAGCGCTG	ADK	408	389	522	577	531	548	1.41422	1.36504	1.04981
ACAGCAGAGATGTCAAGCAG	ADK	317	353	376	432	284	329	1.36278	0.804533	0.875
CTTGGCTGAAGACAAACACA	ADK	329	397	396	640	517	409	1.94529	1.30227	1.03283
AAAGTCGAATATCATGCTGG	ADK	892	781	805	565	961	519	0.633408	1.23047	0.64472
GAGGCTGATGCAACCCAGGG	ADM2	333	382	487	501	398	485	1.5045	1.04188	0.995893
GGCTGCGGGACAGCGAGCCA	ADM2	336	329	305	434	526	337	1.29167	1.59878	1.10492
GAGAGGCTGACCCATAACAG	ADM2	502	510	540	611	739	590	1.21713	1.44902	1.09259
GCTGGGCTTGGGTCCTGCGG	ADM2	297	393	334	297	312	317	1	0.793893	0.949102
AGAAGGCGAGGAGCAACAGC	ADM5	303	294	344	271	239	319	0.894389	0.812925	0.927326
GGTGGGTCCGGCATACGCCC	ADM5	279	324	356	369	195	418	1.32258	0.601852	1.17416
ACAGCTATGGGCGCCGCCGG	ADM5	787	738	767	434	760	771	0.551461	1.02981	1.00522
AGATAGGCAAACTGAAGCCG	ADM5	336	338	375	394	364	251	1.17262	1.07692	0.669333
ACCCAGGTACATCAGGGCGA	ADM	436	417	370	615	444	341	1.41055	1.06475	0.921622
ACCGAGCGGTGTCAGCGCCT	ADM	774	756	749	1010	772	900	1.30491	1.02116	1.2016
CTTCACGTCAGCGAGCCCGG	ADM	981	938	990	852	1039	1187	0.868502	1.10768	1.19899
AGCGGCAGCCAAAGCTCCGG	ADM	509	511	496	450	438	499	0.884086	0.857143	1.00605
AACAGTCCAAGCCCAGCCGC	ADNP2	1161	1217	1261	1386	1292	1349	1.1938	1.06163	1.06979
TGGGATTCCAACCTACACGC	ADNP2	853	850	735	817	1015	765	0.957796	1.19412	1.04082
ACAGCAGGAATAGGCACCTG	ADNP2	615	679	557	382	460	444	0.621138	0.677467	0.797127
GCAGTGGATGCACTTGAAGG	ADNP2	528	498	501	586	463	543	1.10985	0.929719	1.08383
AATCTCTAACGATAACCCAG	ADNP	455	413	418	463	541	473	1.01758	1.30993	1.13158
GATGGCCGCACACATGCGGA	ADNP	343	427	306	601	407	345	1.75219	0.953162	1.12745
AGTTGAGGAAGTGTTACCTG	ADNP	763	734	817	890	832	734	1.16645	1.13351	0.898409
ATGGGCTTGGGTCAGAGCAG	ADNP	681	621	695	324	293	323	0.475771	0.47182	0.464748
AATGTTGATGAGGATGGCGA	ADORA1	547	541	582	730	659	425	1.33455	1.21811	0.730241
GGAGAGGGATCTTGACCCGG	ADORA1	280	280	228	341	230	375	1.21786	0.821429	1.64474
AGGACCATGAGGAGAAGCGG	ADORA1	426	428	419	324	408	442	0.760563	0.953271	1.05489
GATGCGGAAGGCATAGACAA	ADORA1	210	222	274	218	399	366	1.0381	1.7973	1.33577
AGCACACCAGCACATTGCCC	ADORA2A	1191	1238	1093	1089	715	1075	0.914358	0.577544	0.983532
AGGCAATGAAGAGGCAGCCG	ADORA2A	350	406	347	413	447	422	1.18	1.10099	1.21614
GAGGGCAAGAACCACTCCCA	ADORA2A	507	440	452	368	676	683	0.725838	1.53636	1.51106
GGAGAGCCAGCCTCTGCCGG	ADORA2A	228	274	255	232	175	236	1.01754	0.638686	0.92549
AGTGTTCGCCGTGCCCACCG	ADORA2B	777	573	795	809	756	1066	1.04118	1.31937	1.34088
GAAGCCCAGGCTGATGGTGA	ADORA2B	500	494	431	628	766	413	1.256	1.55061	0.958237
ACTCGAGGACCACCCTCCAG	ADORA2B	733	751	798	644	405	683	0.878581	0.539281	0.85589
GTTCCGGTAAGCATAGACAA	ADORA2B	260	226	253	275	443	324	1.05769	1.96018	1.28063
CAAGTATCGGTCCACAGCGA	ADORA3	670	712	672	780	773	551	1.16418	1.08567	0.81994
AGGCTGACAACAATGGCCAA	ADORA3	97	45	52	143	51	32	1.47423	1.13333	0.615385
GATGGCGCACATGACAACCA	ADORA3	344	279	319	412	368	227	1.19767	1.319	0.711599
TGGCGCACATGACAACCAGG	ADORA3	665	560	568	749	473	719	1.12632	0.844643	1.26585
GACAAGCTAGACGCGGGCGG	ADO	310	351	329	316	236	282	1.01935	0.672365	0.857143
TTCGCGGGCCGAGTACACCG	ADO	482	552	526	29	24	14	0.060166	0.0434783	0.026616
CCTGCACCAGATCGACGCCG	ADO	931	968	913	655	748	701	0.703545	0.772727	0.767798
GCTGGAGCCGGTCAGGCCCA	ADO	271	244	234	358	67	218	1.32103	0.27459	0.931624
CAGCAGGAAGACGCAGCCCA	ADPGK	1000	1135	1046	1401	898	966	1.401	0.791189	0.923518
GACAAAGCAAGGAGCTCCAG	ADPGK	295	253	249	257	209	147	0.871186	0.826087	0.590361
TAGGTGAACTGGAATACCAG	ADPGK	401	394	410	531	553	371	1.32419	1.40355	0.904878
AGCCCAAGGGAAGTCACCGC	ADPGK	1065	990	982	1118	1322	1032	1.04977	1.33535	1.05092
GAGGAGCTGCAACGTTCCGG	ADPRHL1	391	267	361	202	500	353	0.516624	1.87266	0.977839
TTGAGAAGCTTCCAGAACGC	ADPRHL1	740	741	784	616	738	698	0.832432	0.995951	0.890306
GCGGCTGGAGACCCTCATCG	ADPRHL1	874	767	937	1084	1116	1066	1.24027	1.45502	1.13767
TGCGGCGAACGACACAAACA	ADPRHL1	552	579	566	615	658	644	1.11413	1.13644	1.13781
GCAGCCTCGGAAGCGCGAGA	ADPRHL2	406	487	472	438	513	437	1.07882	1.05339	0.925847
GGCTAGCAGGGACTGCACCA	ADPRHL2	486	499	474	456	444	504	0.938272	0.88978	1.06329
TACAAGAAAGACCCTGACAG	ADPRHL2	456	457	518	521	468	398	1.14254	1.02407	0.76834
GATGGCGCCATTGTAACCCA	ADPRHL2	442	438	377	300	385	319	0.678733	0.878995	0.846154
AGTGCAGCTGGAGATGCCCT	ADPRH	495	428	573	421	319	432	0.850505	0.745327	0.753927
GAAGGGAATCCTCCAGCCAT	ADPRH	532	615	778	723	609	858	1.35902	0.990244	1.10283
ATAGCAGACCACCCTTGCAG	ADPRH	788	752	875	1191	740	680	1.51142	0.984043	0.777143
TAGAATCACTGTCTCCACCA	ADPRH	1302	1450	1460	1525	1601	1866	1.17127	1.10414	1.27808
GGCCAGGCACACATTGTCAG	ADPRM	680	629	598	902	779	654	1.32647	1.23847	1.09365
ATGAGACCAAATGACTGCCA	ADPRM	630	618	649	805	647	969	1.27778	1.04693	1.49307
GCTGGTCACACCCATGATGG	ADPRM	578	688	621	817	612	555	1.41349	0.889535	0.89372
ATAGACATGAACTGTGCCAA	ADPRM	433	407	431	491	464	478	1.13395	1.14005	1.10905
GTTGCAGAAGACCCTGCCGA	ADRA1A	652	716	688	648	578	800	0.993865	0.807263	1.16279
GGCGGAGAAGGGCAGCACCG	ADRA1A	266	156	153	252	120	230	0.947368	0.769231	1.50327
GTAATCCTGGCAGATCCACG	ADRA1A	589	593	567	651	806	678	1.10526	1.35919	1.19577
CGGGTGCAGGGTGTAGCCCA	ADRA1A	477	528	604	466	495	460	0.976939	0.9375	0.761589
GAAGGAGATGTCCAACTCCA	ADRA1B	248	179	143	215	299	196	0.866935	1.67039	1.37063
AAAGAAAGCAGCTAAGACGT	ADRA1B	612	556	577	622	669	494	1.01634	1.20324	0.856153
AAGGCGCACAGCTCGACTGG	ADRA1B	941	808	758	945	1142	921	1.00425	1.41337	1.21504
TTTGAAGCCCGGCTGCCCGT	ADRA1B	1234	956	1036	1383	917	1433	1.12075	0.959205	1.3832
GCAGCACAGCACGTCCACGG	ADRA1D	923	800	1005	889	639	1052	0.963164	0.79875	1.04677
GGACAACCGGAGCTCCGCGG	ADRA1D	453	556	479	761	527	401	1.67991	0.947842	0.837161
GTCGCACAAGATCCGCGCCG	ADRA1D	283	266	260	477	290	260	1.68551	1.09023	1
AGACACGCCAGAGAGGGCGG	ADRA1D	219	217	215	209	234	158	0.954338	1.07834	0.734884
CCAGGAGCAGCCGTTGGCCG	ADRA2A	547	526	598	702	579	488	1.28336	1.10076	0.816054
TTCTCGATGGAGATGAGCGG	ADRA2A	376	397	381	253	258	347	0.672872	0.649874	0.910761
ATCGAGAAGAAGGGCGGCGG	ADRA2A	623	597	590	704	491	621	1.13002	0.822446	1.05254
GCGTGGCACGGAGCACCCGA	ADRA2A	516	473	492	603	443	763	1.1686	0.936575	1.55081
GGAAGGGCAGCCCAACTGGG	ADRA2B	495	488	470	575	450	559	1.16162	0.922131	1.18936
AAAGAAAGATCCGATGCTGG	ADRA2B	905	845	845	981	849	856	1.08398	1.00473	1.01302
CCAGTGCAAGCTCAACCAGG	ADRA2B	895	787	824	911	929	791	1.01788	1.18043	0.959951
GGGCGGCAGCGAGATGACGG	ADRA2B	401	371	368	576	444	581	1.43641	1.19677	1.5788
GATGAGCCACACGGCCACGA	ADRA2C	480	478	477	469	556	645	0.977083	1.16318	1.3522
TGGCGGTAGAGCGAGACCAG	ADRA2C	712	614	566	753	717	808	1.05758	1.16775	1.42756
GCCGGACGAGAGCAGCGCAG	ADRA2C	580	513	624	730	578	767	1.25862	1.12671	1.22917
GCGCGACAGGAAGAACTCGA	ADRA2C	498	457	452	537	642	592	1.07831	1.40481	1.30973
CAGCCGCGGCGTCTTGGCGA	ADRB1	654	607	588	719	476	590	1.09939	0.784185	1.0034
AGAAGGAGCCGTACTCCCAG	ADRB1	522	507	462	537	879	533	1.02874	1.73373	1.15368
TACGGACGAGGCGATGGCGT	ADRB1	710	800	920	525	876	894	0.739437	1.095	0.971739
ACGGGCGTGCGGGTAAGCGG	ADRB1	776	794	788	821	880	806	1.05799	1.10831	1.02284
CAGACGCTCGAACTTGGCAA	ADRB2	365	308	361	521	329	577	1.4274	1.06818	1.59834
GACCCTGTGCGTGATCGCAG	ADRB2	447	585	493	513	598	576	1.14765	1.02222	1.16836
ACGAAGACCATGATCACCAG	ADRB2	770	679	795	792	847	812	1.02857	1.24742	1.02138
GACGAAGACCATGATCACCA	ADRB2	479	534	502	629	661	766	1.31315	1.23783	1.5259
GATGCTCTTCGTCTACGCGC	ADRB3	589	549	575	618	612	490	1.04924	1.11475	0.852174
GAGGCGAAGGCACAGCAGCG	ADRB3	558	571	541	1057	756	680	1.89427	1.32399	1.25693
GATGGGCGCAAACGACACCG	ADRB3	302	318	349	204	357	425	0.675497	1.12264	1.21777
CCAGTGGCCAGTCAGCGCCA	ADRB3	1591	1560	1459	2140	2190	1630	1.34507	1.40385	1.1172
CGTGAGCTACCTGATGGCCA	ADRBK1	1002	1223	1053	1522	1634	1560	1.51896	1.33606	1.48148
TGTCATGCAGAAGTACCTGG	ADRBK1	1087	1002	881	1344	1354	1156	1.23643	1.3513	1.31215
CTTGGTGGAATTCTATGAGG	ADRBK1	551	507	554	747	470	631	1.35572	0.927022	1.13899
GAAGTACGAGAAGCTGGAGA	ADRBK1	274	251	305	448	409	330	1.63504	1.62948	1.08197
TGACCGAATGACACTCACCG	ADRBK2	787	764	739	987	893	815	1.25413	1.16885	1.10284
AAGCGGCTGGGCTGTCACGG	ADRBK2	773	764	732	680	827	708	0.87969	1.08246	0.967213
ACTCTACAAGAACTTCCCTT	ADRBK2	547	541	550	527	609	374	0.963437	1.12569	0.68
GGAAGGACTGTATTATGCAC	ADRBK2	741	742	723	772	693	859	1.04184	0.933962	1.18811
GGCGGGAAAGATGTCCCTGA	ADRM1	355	325	293	383	463	394	1.07887	1.42462	1.34471
CAGCACGTAGACCCTCCCGC	ADRM1	1867	1995	1696	1145	1935	1859	0.613283	0.969925	1.09611
TTCGTGGCCGCTGCTTCCGC	ADRM1	1441	1533	1169	1337	1408	1108	0.927828	0.918461	0.947819
TGAGCTGCATGAGCTGGCTG	ADRM1	649	646	617	768	815	797	1.18336	1.26161	1.29173
CACGAAGCACATCTCCGGGC	ADSL	585	625	564	346	704	754	0.591453	1.1264	1.33688
GGAGAACATCGACTTCAAGA	ADSL	306	274	242	356	489	283	1.1634	1.78467	1.16942
GGCAAGCCGAGAGATCACTC	ADSL	244	218	282	277	292	178	1.13525	1.33945	0.631206
ACAGCAACGTTTCCCAACTG	ADSL	778	780	742	567	1044	818	0.728792	1.33846	1.10243
GAAGAGCCAAGCCAGCATGT	ADSSL1	771	919	765	829	658	779	1.07523	0.715996	1.0183
CAACAACGCCGGCCACACGG	ADSSL1	1185	1131	1127	1018	1023	1387	0.859072	0.904509	1.2307
ACAGGAGGTCGCAGATGCGG	ADSSL1	592	576	594	715	643	554	1.20777	1.11632	0.93266
TGCTGAGCGGATCAGACCCA	ADSSL1	892	908	862	837	911	809	0.938341	1.0033	0.938515
GTTCGCCGAGACCTACCCGG	ADSS	562	578	563	444	603	351	0.790036	1.04325	0.623446
CAACAGAGACAAGAACAAGC	ADSS	709	593	625	708	874	623	0.99859	1.47386	0.9968
TAAACTCCATCTCTCACCAT	ADSS	1067	1090	1121	1213	1062	1298	1.13683	0.974312	1.15789
AGTTTGGTGTAACTACTGGA	ADSS	393	353	434	581	442	460	1.47837	1.25212	1.05991
GCATGTAGAAGTCTTCGTCA	ADTRP	767	708	674	749	888	918	0.976532	1.25424	1.36202
GATGACAGTATCTAGGACCT	ADTRP	288	366	324	460	484	328	1.59722	1.3224	1.01235
GACGACTTCAGCCAATGTGA	ADTRP	1644	1606	1513	2354	1779	1789	1.43187	1.10772	1.18242
AGAAAGCTGCTAGACCCAAG	ADTRP	696	680	573	781	824	622	1.12213	1.21176	1.08551
GAGATCGAGGAGTTCCTCGA	AEBP1	116	128	136	103	176	78	0.887931	1.375	0.573529
GCCCAAGGAGAAGCCACCTA	AEBP1	552	480	602	801	603	785	1.45109	1.25625	1.30399
TAACTGGCAGAATCCAGGAG	AEBP1	114	97	86	126	141	86	1.10526	1.45361	1
GGAGACCGAGCAACCCACAC	AEBP1	771	682	757	638	912	599	0.827497	1.33724	0.791281
GCGGCGCTGCTGCTGAACGG	AEBP2	672	697	718	1123	778	770	1.67113	1.11621	1.07242
AGCAGCGTAGTCTCCAGCGG	AEBP2	592	614	606	418	745	499	0.706081	1.21336	0.823432
GTAGACAGCACAATTTCCAG	AEBP2	725	749	748	792	773	846	1.09241	1.03204	1.13102
TAGACAGCACAATTTCCAGT	AEBP2	883	891	961	983	737	988	1.11325	0.82716	1.0281
GAAGGAGCCGACAGCACCAG	AEN	518	535	503	692	584	537	1.33591	1.09159	1.06759
GCGGGTACGGTAGTCAGCGA	AEN	369	462	407	462	436	342	1.25203	0.943723	0.840295
TGTGGAGGCCGGGCTCGCTG	AEN	851	926	793	835	942	787	0.981199	1.01728	0.992434
TGGCCCGATGACCTGGCCCA	AEN	870	879	912	1007	977	1025	1.15747	1.11149	1.1239
GATGCGGTCGCAGGAGTCCG	AES	326	360	319	477	401	334	1.46319	1.11389	1.04702
GCTGAACGGGATTTGTGCCC	AES	398	340	294	357	166	312	0.896985	0.488235	1.06122
GGTCTTGGGAGCCATTGAGA	AES	541	469	450	506	740	493	0.935305	1.57783	1.09556
GAAGACAAGAACGGGCACGA	AES	607	529	638	739	690	514	1.21746	1.30435	0.805643
GGCGCCATGGACCGAGGCCA	AFAP1L1	576	543	602	347	448	452	0.602431	0.825046	0.750831
TGAGGTACTCGTGGTCCAGG	AFAP1L1	561	612	627	529	467	579	0.942959	0.763072	0.923445
AACACAGCAGACCTCCACTC	AFAP1L1	783	817	759	714	808	673	0.911877	0.988984	0.886693
GCAGAGCCGAGAGCAGGCCG	AFAP1L1	217	267	235	282	299	325	1.29954	1.11985	1.38298
AAAGCCGGAGGAGCTCCGCC	AFAP1L2	460	414	350	348	545	454	0.756522	1.31643	1.29714
GAGCAGGGCCTGCTACCCAA	AFAP1L2	465	438	454	465	377	547	1	0.860731	1.20485
TGGAGACTCCGTCTTTGGGA	AFAP1L2	479	392	402	507	484	608	1.05846	1.23469	1.51244
TTACCAGTGGCCCTCGCCGG	AFAP1L2	958	1231	1042	1107	948	1140	1.15553	0.770106	1.09405
GTCAGAATGAGACTCACCTT	AFAP1	605	541	568	876	761	804	1.44793	1.40665	1.41549
TGCCGGAGATCCCTCAGCCC	AFAP1	905	833	714	1035	839	1171	1.14365	1.0072	1.64006
GGAAGAAGCGGTTCGGCCAG	AFAP1	534	469	424	612	387	437	1.14607	0.82516	1.03066
GAGCTGAAGATTACTCAGCA	AFAP1	137	169	173	103	173	58	0.751825	1.02367	0.33526
CATGGGCCGGACATAAGCCG	AFF1	484	401	391	367	490	641	0.758264	1.22195	1.63939
GAAGATAAACAGCCGCCCGC	AFF1	654	765	828	540	805	830	0.825688	1.05229	1.00242
AGGCGGGAAGCAGACACCTG	AFF1	791	796	925	636	582	978	0.804046	0.731156	1.0573
GGGCCTCGGCCTGTTCCCAA	AFF1	316	311	305	503	373	492	1.59177	1.19936	1.61311
GTACTGGCAAGCCAGGCCAG	AFF2	192	234	194	200	315	253	1.04167	1.34615	1.30412
ACTTTGTAAGGTGAATCCTG	AFF2	649	690	562	709	820	779	1.09245	1.18841	1.38612
CCTGCAGTGCAAGCCAGCGG	AFF2	332	370	445	290	221	567	0.873494	0.597297	1.27416
CCTCCAGAAATAATGCACGG	AFF2	494	458	467	925	719	652	1.87247	1.56987	1.39615
CAGATAGAAATGCATTACGG	AFF3	854	772	850	800	694	655	0.936768	0.898964	0.770588
GTAGTGCTACAGATAGACGA	AFF3	191	186	249	244	244	166	1.27749	1.31183	0.666667
GCCGGAGCCTGCCAGAGCCA	AFF3	553	444	512	575	520	581	1.03978	1.17117	1.13477
GCTTGAATAGCAGAAAGTGG	AFF3	385	404	464	589	558	467	1.52987	1.38119	1.00647
CATGGGCCGCACATAGGCAG	AFF4	692	671	680	852	561	559	1.23121	0.836066	0.822059
GTATGAATAGCCGTTAGAGG	AFF4	387	405	408	513	336	546	1.32558	0.82963	1.33824
ATTGTGATAAGACAATGCCG	AFF4	376	363	416	454	470	452	1.20745	1.29477	1.08654
TCGGGAGATGCACTCTGGGA	AFF4	561	442	428	574	642	561	1.02317	1.45249	1.31075
AGGTAGGACTCACCGTCCGG	AFG3L2	675	610	662	261	201	200	0.386667	0.329508	0.302115
AGAAAGATGATTCTCACTGG	AFG3L2	698	741	662	288	391	437	0.412607	0.527665	0.660121
CGGGAGAGAAATCACTTGGA	AFG3L2	645	564	591	436	411	394	0.675969	0.728723	0.666667
GAATCTGGAAACTTTACAGC	AFG3L2	340	504	447	351	389	492	1.03235	0.771825	1.10067
TCTGCAGACATCTTCTTCCA	AFMID	1069	1034	1093	1324	1445	1063	1.23854	1.39749	0.972553
AGTCGGACAACCCATCGGCT	AFMID	742	880	643	646	706	676	0.87062	0.802273	1.05132
ATGCAGCAGGCTCTTCCTGG	AFMID	1092	1082	1177	1123	948	987	1.02839	0.876155	0.838573
TTCTTCCTGTTCTTTCACGG	AFMID	907	862	919	776	1380	807	0.855568	1.60093	0.878128
TAACCCTGCCCACACAACCT	AFM	1214	1252	1240	1209	1374	1475	0.995881	1.09744	1.18952
TGTGCAGTGCATCCGTGACA	AFM	973	869	962	1154	944	951	1.18602	1.08631	0.988565
AAGAGACACCAGTTCTTCAG	AFM	264	246	327	448	261	253	1.69697	1.06098	0.7737
TCGAACTATCAACCCTGCTG	AFM	969	1020	1180	1147	1254	1634	1.18369	1.22941	1.38475
ACTGCAATTGAGAAACCCAC	AFP	736	722	724	1006	756	864	1.36685	1.04709	1.19337
GTACATGAGCACTGTTGCAG	AFP	620	556	643	546	767	773	0.880645	1.3795	1.20218
ATGCTGCAAACTGACCACGC	AFP	1150	1004	1091	971	726	1079	0.844348	0.723108	0.989001
ATTACTGAGACAGCAAGCTG	AFP	470	416	399	387	433	537	0.823404	1.04087	1.34586
GATAACAAAGGAGACACTGA	AFTPH	363	360	354	439	307	346	1.20937	0.852778	0.977401
GTTTCGGGTGTCTATTCCCA	AFTPH	649	617	632	802	820	795	1.23575	1.32901	1.25791
CATGGTGGCTGTCTGACCGA	AFTPH	1270	1193	1244	1204	985	1194	0.948031	0.82565	0.959807
GAAGCTATCAAGGTGATCGC	AFTPH	225	257	231	317	283	215	1.40889	1.10117	0.930736
GGTGGACCGACTCGAAGCGC	AGAP1	411	521	427	536	769	599	1.30414	1.47601	1.40281
CCATTCCTGGCTGTTCACGA	AGAP1	1344	1145	1387	1417	1384	1473	1.05432	1.20873	1.062
ATTGTGGGTAACTTGGCCAG	AGAP1	603	727	626	695	792	823	1.15257	1.08941	1.3147
TATAACAGCGTCCACCCACA	AGAP1	1092	1062	895	1912	1340	1094	1.75092	1.26177	1.22235
AGTGGAGCCAAAGCCGGCGG	AGAP2	487	467	437	408	331	174	0.837782	0.708779	0.398169
GCTAATCCGAGAGGAAGCTG	AGAP2	99	123	149	117	74	228	1.18182	0.601626	1.5302
GAAGGGAACTCAGCTGCCCA	AGAP2	574	478	562	446	407	560	0.777003	0.851464	0.996441
TGTGGATCGGGTCTTCCAGG	AGAP2	715	681	769	732	651	622	1.02378	0.955947	0.808843
GATGCACGGACTCGAAGCGC	AGAP3	532	652	527	661	575	807	1.24248	0.881902	1.53131
GTCTAGCGGGAAGTCAGCCC	AGAP3	460	503	569	403	457	846	0.876087	0.908549	1.48682
GCATCACCTGGAGCTCAGGG	AGAP3	616	784	557	609	760	576	0.988636	0.969388	1.03411
AAACACCACTGCATCCACCC	AGAP3	1463	1536	1351	1967	1576	1746	1.3445	1.02604	1.29238
AGGGCTGGAGCAGCGCACTA	AGA	546	566	484	710	919	704	1.30037	1.62367	1.45455
TGGAGGGCATTAGCATCTGG	AGA	772	833	738	889	708	975	1.15155	0.84994	1.32114
AAGACAGGACATATTGCTGC	AGA	451	537	601	725	610	690	1.60754	1.13594	1.14809
CAATATATCACCATTCCCAG	AGA	948	955	907	899	1115	929	0.948312	1.16754	1.02426
GCCAGGAAGAACCTATCCCA	AGBL1	661	668	658	704	599	962	1.06505	0.896707	1.46201
GCTGGGAATTAATGGAGCCA	AGBL1	380	359	321	285	511	369	0.75	1.4234	1.14953
GGCCGCAGAGCAGTGAACCG	AGBL1	235	250	249	277	256	284	1.17872	1.024	1.14056
GCACTGCTGGCTGTGACCAA	AGBL1	670	757	745	801	744	588	1.19552	0.982827	0.789262
GATACCAGACACCCTGCAAA	AGBL2	629	568	602	640	549	583	1.01749	0.966549	0.968439
ACACTAACAAACACACTCAG	AGBL2	704	663	764	948	993	970	1.34659	1.49774	1.26963
ACCCAGGGTGGACCCGCCAA	AGBL2	689	598	678	726	588	786	1.0537	0.983278	1.15929
TAAGGACTTCAGATCTTCGA	AGBL2	372	353	371	372	481	488	1	1.36261	1.31536
GTCCATTGAGCCCAACACGG	AGBL3	726	771	864	1268	1156	916	1.74656	1.49935	1.06019
TGAGCCAGTGTATATCCCAA	AGBL3	637	641	666	670	886	645	1.05181	1.38222	0.968468
TGAGAGTGGTAATCTACAGA	AGBL3	368	242	247	412	415	465	1.11957	1.71488	1.88259
TCACAAATAAACACACCCAG	AGBL3	682	771	683	883	1024	774	1.29472	1.32815	1.13324
TTTGCTCACATTCCCTCCAA	AGBL4	691	628	570	622	390	722	0.900145	0.621019	1.26667
CACAGGACGAGTCCACCCAG	AGBL4	896	897	872	617	902	1020	0.688616	1.00557	1.16972
TGAAGACCAGGTATTCCCGG	AGBL4	546	551	588	489	491	649	0.895604	0.891107	1.10374
GTAGGATGGACCCATGGAGA	AGBL4	236	284	260	244	278	179	1.0339	0.978873	0.688462
AAGATTCCACCTTCTCCACG	AGBL5	1080	1211	1183	976	881	1271	0.903704	0.727498	1.07439
TGGAGAACTTACCTCAAAGG	AGBL5	419	349	402	455	361	404	1.08592	1.03438	1.00498
AATAGCAAAGGAGCTCCCGA	AGBL5	559	511	525	579	526	526	1.03578	1.02935	1.0019
TAAGCAGTAGAGTACACCCA	AGBL5	628	666	504	614	653	323	0.977707	0.98048	0.640873
ACTGGTGCTGAAGTGTAAGG	AGER	324	317	307	265	455	361	0.817901	1.43533	1.1759
ACACGAGCCACACTGTCCCA	AGER	1152	1142	1342	1102	1133	1486	0.956597	0.992119	1.1073
TCTGCCTCTGAACTCACGGC	AGER	733	700	704	1015	684	547	1.38472	0.977143	0.776989
GGTGGAGCAGTAGCTCCTGG	AGER	148	151	165	157	136	115	1.06081	0.900662	0.69697
GGAGCAGGAGGTACACACGA	AGFG1	472	502	441	741	466	474	1.56992	0.928287	1.07483
GAGGATTAAATCCACCACAC	AGFG1	455	418	407	412	358	662	0.905495	0.856459	1.62654
GCCAGAACAAGCCAAAGTCG	AGFG1	347	415	388	461	517	428	1.32853	1.24578	1.10309
TTGAGAACGACCTACAACTG	AGFG1	582	486	454	698	482	662	1.19931	0.99177	1.45815
GCTGGGCGCACTCGAAGCAG	AGFG2	445	362	447	671	303	506	1.50787	0.837017	1.13199
GTAGTATTCCTGCAATCCCG	AGFG2	630	672	554	441	626	356	0.7	0.931548	0.642599
GAAAGTGAAGGAGTTTCTCC	AGFG2	414	439	463	476	432	460	1.14976	0.984055	0.993521
GATCACCCAGAAGTGTCCGA	AGFG2	233	214	151	294	278	249	1.2618	1.29907	1.64901
CAACCAGGAGCTCCGCACGC	AGGF1	1302	1267	1167	1265	1201	1401	0.971582	0.947908	1.20051
AAACAGAGAACCATGCTCCT	AGGF1	415	300	479	545	394	452	1.31325	1.31333	0.943633
TAATGATGAGCCTTCTAAGG	AGGF1	334	315	316	268	331	241	0.802395	1.05079	0.762658
AAAGTCACTGTTCCAACTAG	AGGF1	474	523	518	507	488	429	1.06962	0.933078	0.828185
GATGTGATCATTGTTGCAGG	AGK	629	655	576	705	818	658	1.12083	1.24885	1.14236
TCCAATGGGAATCTTACTGA	AGK	536	538	616	450	458	654	0.839552	0.851301	1.06169
GCAATGACCGGCCTTCGATG	AGK	841	715	756	508	644	690	0.604043	0.900699	0.912698
TACTGGGCACAACCACAGGA	AGK	207	204	283	180	337	178	0.869565	1.65196	0.628975
TGAAGAGTAACACAGTCCAA	AGL	443	459	439	552	528	417	1.24605	1.15033	0.949886
GATAGTCCAAGAGTCTGCAA	AGL	401	383	365	449	514	371	1.1197	1.34204	1.01644
TATGAACGACTGGCTGGCCA	AGL	455	408	475	529	438	550	1.16264	1.07353	1.15789
TGAAGAGATAGACTTCTCCA	AGL	179	216	152	298	160	267	1.6648	0.740741	1.75658
TTGGAGGTCCCAGTATCCAG	AGMAT	239	308	273	182	287	358	0.761506	0.931818	1.31136
TTGCAGACTGACATTACCCA	AGMAT	919	867	864	775	738	1116	0.843308	0.851211	1.29167
ATATCCCATATTGCAAGCGA	AGMAT	494	391	453	587	451	409	1.18826	1.15345	0.90287
AGGAGAGAAGCTCTACCACG	AGMAT	481	537	513	409	278	377	0.850312	0.517691	0.734893
AAGGCTGAATACCAAGTCCA	AGMO	572	517	490	770	524	610	1.34615	1.01354	1.2449
CAAGTCCATGGAGAATCCCA	AGMO	715	725	688	573	481	583	0.801399	0.663448	0.847384
GAATCAGTTCCAAAGGACCA	AGMO	533	561	487	449	700	665	0.842402	1.24777	1.3655
TAATGAAGCAAACCCTCAGA	AGMO	275	278	326	292	274	350	1.06182	0.985612	1.07362
TGGGATGGAAGCGGGACCCT	AGO1	605	601	621	394	415	390	0.65124	0.690516	0.628019
CGACGTGTACCACTACGAGG	AGO1	418	409	416	264	431	308	0.631579	1.05379	0.740385
ACTGTCACAGCACTGCCCAT	AGO1	1010	992	897	943	1212	1072	0.933663	1.22177	1.19509
AGGGATCTGGCCGCTGACCA	AGO1	894	844	829	958	936	809	1.07159	1.109	0.975875
TCAAGCCAGAGAAGTGCCCG	AGO2	878	884	950	768	996	888	0.874715	1.1267	0.934737
TACACGATGCACTTTCAGGG	AGO2	909	851	943	895	837	884	0.984598	0.983549	0.937434
GGTGAAGAAGGAGCGGCCCA	AGO2	480	420	487	574	422	448	1.19583	1.00476	0.919918
AACCTCTGACAGATTCCCAA	AGO2	537	548	505	488	536	468	0.908752	0.978102	0.926733
TGAATGGAAATCGGCTCCGC	AGO3	850	887	966	707	831	730	0.831765	0.936866	0.755694
GTGCCCAGAAGACCTGGCTA	AGO3	309	321	382	373	280	415	1.20712	0.872274	1.08639
GTAGCACCACATCAACGGCA	AGO3	611	725	592	841	834	627	1.37643	1.15034	1.05912
GATATGACCACCCTCTGGGA	AGO3	564	557	619	543	429	582	0.962766	0.770197	0.940226
GGCTGAAACAGGCTAGCCGG	AGO4	348	391	368	512	366	349	1.47126	0.936061	0.94837
AAGGGAGGTAGTAGATACAA	AGO4	284	242	252	343	252	237	1.20775	1.04132	0.940476
CAAGGTACTAACCTCATGGA	AGO4	451	379	326	397	305	504	0.880266	0.804749	1.54601
GGGTGGTAGTAACCTTCCGG	AGO4	195	270	241	220	313	86	1.12821	1.15926	0.356846
TCGCACGGCACACACAGGGA	AGPAT1	456	494	525	542	799	495	1.1886	1.61741	0.942857
ACAACAACATAGGGCTGCGA	AGPAT1	726	713	743	775	656	971	1.06749	0.920056	1.30686
CATCGACCGGAAGCGCACGG	AGPAT1	964	1022	1026	824	1129	1436	0.854772	1.1047	1.39961
GAGGGAACGAGAAACCACAA	AGPAT1	274	170	262	320	258	237	1.16788	1.51765	0.90458
GCAGACGAGCGAGGCCACGG	AGPAT2	408	492	459	487	703	309	1.19363	1.42886	0.673203
GCTCCGGAAGGACCTCCATG	AGPAT2	628	571	652	873	696	734	1.39013	1.21891	1.12577
AAAGTGTGGATCTATCCCGA	AGPAT2	692	604	585	782	600	785	1.13006	0.993377	1.34188
AGAAGGAAGAGTACACCACG	AGPAT2	880	734	778	890	1328	866	1.01136	1.80926	1.11311
CACGAACTGGGTCTTCAGGA	AGPAT3	426	495	428	396	718	624	0.929577	1.45051	1.45794
ACTGTTCACGGACCAGGCCA	AGPAT3	715	678	654	723	833	981	1.01119	1.22861	1.5
GGAGGAGGACCGGGACACCG	AGPAT3	170	188	143	219	177	185	1.28824	0.941489	1.29371
CCGCAGTCAAGTGCCTCCGG	AGPAT3	1511	1570	1380	1168	1179	1159	0.772998	0.750955	0.839855
GAGACTTCAGCAGTCCCGCG	AGPAT4	553	533	573	728	771	864	1.31646	1.44653	1.50785
ACAGCCCAAAGCGTTCGGAC	AGPAT4	585	516	448	518	568	770	0.88547	1.10078	1.71875
GATGTGGTACTTCACCGAGA	AGPAT4	443	394	429	471	506	595	1.06321	1.28426	1.38695
GAAGCATGAGATCAGCATGC	AGPAT4	78	129	117	174	188	132	2.23077	1.45736	1.12821
CTTCTTCGAGAATTACACCG	AGPAT5	563	577	560	619	766	640	1.09947	1.32756	1.14286
GAGGCGGCTCACCTGGACCC	AGPAT5	593	646	688	384	230	389	0.647555	0.356037	0.565407
TATGAAGGGAAAGACGATGG	AGPAT5	481	489	506	599	482	582	1.24532	0.985685	1.1502
AAGAGAGTCACCGACCATGA	AGPAT5	381	304	394	352	436	470	0.923885	1.43421	1.19289
GTAGAGTTTGCGGATACCAA	AGPAT6	331	326	300	393	569	445	1.18731	1.7454	1.48333
AAGCTGGTGGTTCTTCTCCT	AGPAT6	640	739	724	646	1094	914	1.00937	1.48038	1.26243
TCTGGTGGTGGGCACAACTG	AGPAT6	809	761	768	603	709	901	0.745365	0.931669	1.17318
GATGATCACATCGATCGGTG	AGPAT6	228	301	360	316	481	265	1.38596	1.59801	0.736111
GAGAACCAGCGTCAGCCAGG	AGPAT9	516	548	525	387	314	370	0.75	0.572993	0.704762
TAGAAGATGAAGTGACCCAG	AGPAT9	587	643	491	689	723	676	1.17376	1.12442	1.37678
ACTGATCCCAATGAAAGCCA	AGPAT9	623	635	591	668	711	644	1.07223	1.11969	1.08968
TAGGTTGGCCAGGTTCATGG	AGPAT9	897	996	1013	1155	1324	1067	1.28763	1.32932	1.05331
CAAGGCGGTAGCCATGGCGG	AGPS	140	166	118	92	79	90	0.657143	0.475904	0.762712
TATGCTCCACATTTACTCCA	AGPS	876	773	918	1298	837	998	1.48174	1.08279	1.08715
ACAGAAGGAGGTGTATCACT	AGPS	339	282	313	392	382	400	1.15634	1.35461	1.27796
GGGAGCCTGTCACATCACCA	AGPS	516	513	587	580	575	643	1.12403	1.12086	1.0954
AAGAAGCTGACTCCTACCTC	AGR2	781	758	842	1047	1150	835	1.34059	1.51715	0.991686
GATGAGTGCCCACACAGTCA	AGR2	323	364	272	236	317	361	0.73065	0.870879	1.32721
AACTTACAACCAGATTGAGG	AGR2	484	352	350	428	403	672	0.884298	1.14489	1.92
TCGGCTCTAACTGTCAGAGA	AGR2	177	117	150	246	224	119	1.38983	1.91453	0.793333
CCTCTTGAGAGTGTCTGAGG	AGR3	231	242	235	148	206	265	0.640693	0.85124	1.12766
CATGATGCTACACTCAGCTT	AGR3	659	753	488	902	1102	865	1.36874	1.46348	1.77254
GAGAGTATTGACAATCCTCC	AGR3	36	53	36	56	55	42	1.55556	1.03774	1.16667
GATTGTACACATATGAGCCT	AGR3	350	361	295	582	400	371	1.66286	1.10803	1.25763
GGTGGAGGAGATCCTCAACG	AGRN	140	134	127	131	257	125	0.935714	1.91791	0.984252
CGTGTGCGAGCCCAACGCGG	AGRN	209	248	233	249	239	283	1.19139	0.96371	1.21459
ACACCGTCGCTGCCACACAC	AGRN	1088	1194	1219	1156	1410	1665	1.0625	1.1809	1.36587
GGCAGCGACGGTGTCACCTA	AGRN	537	687	593	552	639	771	1.02793	0.930131	1.30017
GGCACAGCTCAGCACCGCTG	AGRP	671	692	536	757	632	616	1.12817	0.913295	1.14925
CTGAGCAGTTACCTCTGCCA	AGRP	420	330	429	393	410	383	0.935714	1.24242	0.892774
GAAGAAGCGGCAGTAGCACG	AGRP	873	760	743	854	658	603	0.978236	0.865789	0.811575
TTACGCAGCGACGTGAGGAG	AGRP	279	202	235	275	178	241	0.985663	0.881188	1.02553
TGTCCCAGAATATTCAGAGG	AGTPBP1	380	359	402	587	352	465	1.54474	0.980501	1.15672
TTCTCGTAAGCTCTGAGCAG	AGTPBP1	516	484	573	597	477	480	1.15698	0.985537	0.837696
GAGAGGATTTGAATAGGCAG	AGTPBP1	495	516	455	692	655	407	1.39798	1.26938	0.894505
GAGCAGCTGTAGCTTCGTAG	AGTPBP1	174	148	157	125	124	164	0.718391	0.837838	1.04459
ATGGGCTGTCTACACAGCTA	AGTR1	233	122	140	449	177	141	1.92704	1.45082	1.00714
ACACAGCTATGGAATACCGC	AGTR1	799	773	811	821	995	850	1.02753	1.28719	1.04809
GTACAGGTTGAAACTGACGC	AGTR1	216	194	206	184	273	226	0.851852	1.40722	1.09709
TATTTGGAAGGCCCTAAAGA	AGTR1	107	157	150	138	174	80	1.28972	1.10828	0.533333
AAGCCCGAAGTGAAGACCGC	AGTR2	886	1017	1066	1203	1026	1220	1.35779	1.00885	1.14447
ATACATCTTCAACCTCGCTG	AGTR2	774	872	875	781	931	944	1.00904	1.06766	1.07886
CAGGCCATACACCAAACAAG	AGTR2	387	426	369	549	478	412	1.4186	1.12207	1.11653
ACAGGCCATACACCAAACAA	AGTR2	329	362	425	575	397	523	1.74772	1.09669	1.23059
CAGGATGGTGAAGTTGGCCC	AGTRAP	878	936	926	909	868	1053	1.03531	0.92735	1.13715
AGCCACAGCCCACACGCCCA	AGTRAP	1318	1263	1204	1287	1263	1303	0.97648	1	1.08223
GTGTCCGTGAGGCTGACCCG	AGTRAP	226	248	241	61	267	30	0.269912	1.07661	0.124481
GCAGGAGTCAAGATGCCCGA	AGTRAP	621	551	678	640	578	908	1.0306	1.049	1.33923
AGAGCGTGGGAGGACCACAG	AGT	484	536	401	556	619	345	1.14876	1.15485	0.860349
GATGAAGGGCTTCTCCCTGC	AGT	442	454	374	358	366	437	0.809955	0.806167	1.16845
AATGGCGGGCAGCTCAGCCT	AGT	742	678	631	745	745	664	1.00404	1.09882	1.0523
ACACAGCAAACAGGAATGGG	AGT	529	442	533	511	453	566	0.965974	1.02489	1.06191
GCGGAAGTGACCAGGCACAA	AGXT2	1026	993	910	1372	1161	1376	1.33723	1.16918	1.51209
TCAGGCATGAAGTCACATGG	AGXT2	761	694	668	1025	1002	931	1.34691	1.4438	1.39371
CAAGGAACATCTTTCTCCTG	AGXT2	440	514	478	533	604	756	1.21136	1.1751	1.58159
TATGTTGTTTGAGTGCGCCC	AGXT2	1029	932	1061	1045	697	1107	1.01555	0.747854	1.04336
GATGATCGGGTCCATGAGCA	AGXT	424	382	461	636	277	487	1.5	0.725131	1.0564
TGGCTCGGGACACTGTGCCC	AGXT	560	516	586	649	667	792	1.15893	1.29264	1.35154
AGGCCACTACACACTGCAGG	AGXT	698	763	784	803	692	710	1.15043	0.906946	0.905612
GTGCTGCTGTTCTTAACCCA	AGXT	743	832	818	727	698	597	0.978466	0.838942	0.729829
TGTGGAACACACGCCAACAC	AHCTF1	572	538	469	562	486	652	0.982517	0.903346	1.39019
ATTTACATCCAAGTCTGCGA	AHCTF1	498	490	523	109	104	179	0.218876	0.212245	0.342256
GTTGAAACAGCTGTTCCTGT	AHCTF1	778	733	654	441	340	297	0.566838	0.463847	0.454128
CACAAGTAACAGCAATTCCG	AHCTF1	979	952	954	140	207	251	0.143003	0.217437	0.263103
TGACGCGATGCCGCTGCCCG	AHCYL1	1020	958	1102	974	953	777	0.954902	0.994781	0.705082
TGAACTGTAGCTGTCAGTGG	AHCYL1	720	684	617	476	587	432	0.661111	0.858187	0.700162
GAAGCAGCAAACCAACTCCA	AHCYL1	686	491	557	695	705	745	1.01312	1.43585	1.33752
ACACATCACAGCCCAGACAG	AHCYL1	837	881	846	819	683	982	0.978495	0.775255	1.16076
CGCCTGAGGCACCTTCCCGG	AHCYL2	2661	2677	2852	2531	2953	2657	0.951146	1.1031	0.931627
CTGATGATGAGACATCGCCC	AHCYL2	646	614	613	668	507	428	1.03406	0.825733	0.698206
TACATACACAATGGAGCCCA	AHCYL2	509	521	551	558	555	660	1.09627	1.06526	1.19782
AAATGAGGTCATCCGACAAG	AHCYL2	400	368	374	520	439	511	1.3	1.19293	1.36631
TGGCTGCCTGCACATGACCG	AHCY	709	676	716	493	937	705	0.695346	1.38609	0.984637
AACATGATTCTGGACGACGG	AHCY	889	895	1034	1269	693	833	1.42745	0.774302	0.805609
AATCTCGGTGATGATGACGC	AHCY	565	626	553	632	601	749	1.11858	0.960064	1.35443
GAAGGTGAACATCAAGCCGC	AHCY	430	484	509	387	543	831	0.9	1.1219	1.63261
TAGCCCACCAGCCACGCCCA	AHDC1	1496	1330	1255	1535	1297	1458	1.02607	0.975188	1.16175
ACAGTCGAGGGCCTTCGGCG	AHDC1	656	764	795	470	709	674	0.716463	0.92801	0.847799
GAACTGTCGGCAGTTTGCGG	AHDC1	498	472	618	474	236	444	0.951807	0.5	0.718447
GAGACAGGACGGGCTGCCCG	AHDC1	542	531	583	444	755	673	0.819188	1.42185	1.15437
TGATGATCAACGCCTGGCTG	AHI1	814	868	859	1198	989	945	1.47174	1.1394	1.10012
TAAAGTGGAAACGACTCCCT	AHI1	394	325	433	509	278	383	1.29188	0.855385	0.884527
AATTGGATATCCATCCCGGC	AHI1	608	646	707	552	762	791	0.907895	1.17957	1.11881
TCTCTCATGAAACGTCCAGA	AHI1	1	10	6	1	16	21	1	1.6	3.5
GGGCAGAGACACCTCCACGA	AHNAK2	915	925	835	1029	781	1151	1.12459	0.844324	1.37844
GTGGACGTGAAACTCCCGGA	AHNAK2	319	334	311	515	246	394	1.61442	0.736527	1.26688
AGTGGACGTGAAACTCCCGG	AHNAK2	474	524	510	380	597	570	0.801688	1.13931	1.11765
TTGGACGTGAAACTCCCAGA	AHNAK2	143	134	183	165	184	143	1.15385	1.37313	0.781421
TGAGACAACAACATCAGCCT	AHNAK	539	596	469	554	665	851	1.02783	1.11577	1.8145
TTTGAAGGGACCCAAACTGA	AHNAK	426	374	420	412	486	520	0.967136	1.29947	1.2381
TTGGCACCTGAAGATGCCCA	AHNAK	281	318	292	224	234	280	0.797153	0.735849	0.958904
AGTGGATGTGAACTTGCCTA	AHNAK	494	554	538	519	569	560	1.05061	1.02708	1.04089
GAGGACGATGATCCCGCCGG	AHRR	375	330	368	315	366	344	0.84	1.10909	0.934783
GGAAGAAGCTCTTCACCCGG	AHRR	323	389	355	227	344	348	0.702786	0.884319	0.980282
GGACAGCTGTCTCCGGGCGA	AHRR	281	283	349	251	379	321	0.893238	1.33922	0.919771
AGACACCCACCTGTCTCCAA	AHRR	676	720	665	713	962	788	1.05473	1.33611	1.18496
CCTACGCCAGTCGCAAGCGG	AHR	452	515	437	925	1183	1068	2.04646	2.29709	2.44394
TCAAGTCAAATCCTTCCAAG	AHR	491	491	579	930	1003	1473	1.89409	2.04277	2.54404
GAAGGCCTGAACTTACAAGA	AHR	162	156	157	555	365	425	3.42593	2.33974	2.70701
TATAACAGACTACTGTCTGG	AHR	159	132	109	135	190	230	0.849057	1.43939	2.11009
GCATCCATTAACAATCGCAA	AHSA1	455	406	428	592	750	609	1.3011	1.84729	1.4229
AAACAGCGTGGATGAAGTGG	AHSA1	561	610	739	991	878	890	1.76649	1.43934	1.20433
TGAGCCTGACACAAATCTCG	AHSA1	496	438	413	549	539	575	1.10685	1.23059	1.39225
TGTAGGTAAGATCATGCCCT	AHSA1	580	596	709	700	705	887	1.2069	1.18289	1.25106
AACGAAAGCTATGGCAACCC	AHSA2	509	564	495	378	423	580	0.742633	0.75	1.17172
ACTGAGTGGGAATACCCTGC	AHSA2	614	568	603	508	517	579	0.827362	0.910211	0.960199
GGTTCAGGCCTCATCTCCAG	AHSA2	805	818	893	415	367	311	0.515528	0.448655	0.348264
GGGTGTAAGGATTCCCACTG	AHSA2	405	396	369	369	385	148	0.911111	0.972222	0.401084
AAGACAAAGGAGCAGGACGA	AHSG	478	314	426	438	301	414	0.916318	0.958599	0.971831
AATCTCAAACAGCTCTCCGG	AHSG	934	1019	811	1026	1014	708	1.0985	0.995093	0.872996
TCTCCGAGCAGACTCAGCCG	AHSG	1	1	1	1	1	1	1	1	1
AGACACTGTAAACTCCACAT	AHSG	580	540	530	707	579	643	1.21897	1.07222	1.21321
AATAAGGATCTCATTTCCGC	AHSP	614	564	669	576	585	605	0.938111	1.03723	0.904335
TGAAGAAGACATGGTGACTG	AHSP	665	608	585	928	920	897	1.39549	1.51316	1.53333
AGAAGACATGGTGACTGTGG	AHSP	687	719	713	878	656	835	1.27802	0.912378	1.17111
AGAGCGAGACAAGGCTCTGC	AHSP	214	196	229	283	183	458	1.32243	0.933673	2
ACAGCCTCTTGATGAACCGG	AICDA	677	610	573	629	683	717	0.929099	1.11967	1.25131
GGACCGCAAGGCTGAGCCCG	AICDA	191	168	132	174	252	237	0.910995	1.5	1.79545
GGAGGAAGAGCAATTCCACG	AICDA	282	301	203	233	175	273	0.826241	0.581395	1.34483
AAGTCATCAACCTCATACAG	AICDA	618	598	583	846	647	724	1.36893	1.08194	1.24185
GAGGCGCCGACTTCGACTCT	AIDA	340	370	377	390	329	541	1.14706	0.889189	1.43501
ACTCCGGGTCACCTCCGACA	AIDA	828	892	974	735	728	817	0.887681	0.816143	0.838809
TGCCAGGTACTTTATTACCA	AIDA	608	549	582	582	882	798	0.957237	1.60656	1.37113
AGTTCTATTACAATTGGCCC	AIDA	750	818	790	570	504	621	0.76	0.616137	0.786076
TCAAAGCCCGGCAGGAGAGG	AIF1L	414	440	406	435	632	373	1.05072	1.43636	0.918719
GAGGCTGGCCGAGATCAACC	AIF1L	460	387	505	573	443	725	1.24565	1.1447	1.43564
ATGATCTCAGAGGTGACAGG	AIF1L	644	618	638	1005	857	520	1.56056	1.38673	0.815047
GACATTGCTAGCCTGCCCTG	AIF1L	972	972	835	1031	1264	893	1.0607	1.30041	1.06946
CTGAGCTATGAGCCAAACCA	AIF1	609	497	561	444	558	733	0.729064	1.12274	1.3066
TTAATTGGAGAGGTGTCCAG	AIF1	711	627	684	689	717	899	0.969058	1.14354	1.31433
AGAGGTGTCCAGTGGCTCCG	AIF1	554	655	564	498	559	579	0.898917	0.853435	1.0266
AGAGATAGCTTTCTTGGCTG	AIF1	818	881	751	620	804	614	0.757946	0.912599	0.817577
GACGCACACGGTCCGCACCA	AIFM1	694	757	740	457	488	344	0.658501	0.64465	0.464865
TAGGCAACTTGTTCCAGCGA	AIFM1	449	462	508	275	293	198	0.612472	0.634199	0.389764
AGACACTGCGATTCAAACAG	AIFM1	511	509	515	266	346	372	0.520548	0.679764	0.72233
ATACCTCAGCAACTGGACCA	AIFM1	541	519	485	369	271	474	0.68207	0.522158	0.97732
GGAGAGCAGCCACATTGTGG	AIFM2	724	747	762	610	665	615	0.842541	0.890228	0.807087
TTTCAAGGACAACTTCCGGC	AIFM2	594	689	624	460	378	993	0.774411	0.548621	1.59135
GAAGGGCCCAGTGCTGCCCG	AIFM2	522	535	453	417	792	430	0.798851	1.48037	0.949227
GCGCTCACGGTTCATCGTGG	AIFM2	604	749	614	757	635	496	1.25331	0.847797	0.807818
GGCCCGCCACTTCCACACGG	AIFM3	839	942	967	768	803	933	0.915375	0.852442	0.96484
AGTGCGGACACTTATGGCCC	AIFM3	601	688	666	523	909	923	0.870216	1.32122	1.38589
TGAAGCAGGCGCCGTGCCAG	AIFM3	619	736	823	539	509	803	0.870759	0.691576	0.975699
GATACACTTGGCCATCACCT	AIFM3	726	713	742	588	980	914	0.809917	1.37447	1.23181
ATGCCCTCACACCAGACCTA	AIG1	926	800	765	992	891	989	1.07127	1.11375	1.29281
GAATTTCCAGCTCCCTCCGT	AIG1	1187	1196	1256	1189	1018	1187	1.00168	0.851171	0.945064
AGGGTGGCTGAATCACGGAA	AIG1	345	284	288	470	418	260	1.36232	1.47183	0.902778
TTCCTGGAACACATTGGCCC	AIG1	783	765	748	658	825	872	0.840358	1.07843	1.16578
GAACAGGCAAGCTTCTCCGT	AIM1L	1151	1017	999	1124	1088	887	0.976542	1.06981	0.887888
TACGAAGAGCCAGAGTTCCG	AIM1L	408	336	382	584	226	406	1.43137	0.672619	1.06283
GGAGCAAGTGAAGCTAACAG	AIM1L	395	382	331	441	385	432	1.11646	1.00785	1.30514
TAAGCCCAGACTCTTACCCT	AIM1L	590	666	670	514	792	701	0.871186	1.18919	1.04627
AAAGAAAGTGAAATCTCCGC	AIM1	751	621	677	637	675	572	0.848202	1.08696	0.844904
AGTGTCACAGCCCACGACTG	AIM1	819	780	764	582	865	666	0.710623	1.10897	0.871728
ATACAGGGACTGGAAAGCCT	AIM1	205	256	208	195	424	332	0.95122	1.65625	1.59615
AGGATTCTTTCACTGGCCCA	AIM1	976	1025	1038	959	1343	1029	0.982582	1.31024	0.991329
GCAAGATATTATCGGCACAG	AIM2	675	765	529	684	675	879	1.01333	0.882353	1.66163
TCAGCCTGAACAGAAACAGA	AIM2	193	177	222	189	366	199	0.979275	2.0678	0.896396
AGTTCATAGCACCATAAAGG	AIM2	350	305	327	393	421	392	1.12286	1.38033	1.19878
TTTGACCTAAGTGACAACAC	AIM2	352	327	237	462	369	339	1.3125	1.12844	1.43038
GCGTGCAGTGGAGTACCAGA	AIMP1	815	755	761	1218	804	1031	1.49448	1.0649	1.3548
AACCAATTCGAAGATCCAGA	AIMP1	347	399	385	367	487	458	1.05764	1.22055	1.18961
CAAGAGGAACATGATTCACC	AIMP1	652	806	652	691	791	848	1.05982	0.98139	1.30061
GGGAGTATTATCTCAAGCAA	AIMP1	226	247	277	348	406	393	1.53982	1.64372	1.41877
GTAGCTCCTGCCGTGCACGT	AIMP2	908	901	889	1148	889	1159	1.26432	0.986681	1.30371
CAGGAGCTACGGCCCAGCGC	AIMP2	380	465	432	280	499	397	0.736842	1.07312	0.918981
GACTTTAACCACCAATGCGC	AIMP2	872	973	985	781	915	1050	0.895642	0.940391	1.06599
TTCAGGCACGCTCTTGACCG	AIMP2	748	745	755	714	677	980	0.954545	0.908725	1.29801
GAGCTCCCAAACTTCATCAC	AIPL1	941	849	818	1035	988	1093	1.09989	1.16372	1.33619
AGCTCGATCACAAAGACCAG	AIPL1	405	410	449	694	586	473	1.71358	1.42927	1.05345
AGAGCCGATTTCCCTCTCCG	AIPL1	710	789	821	863	987	789	1.21549	1.25095	0.961023
GAAGAAGGAGGAGTACTATG	AIPL1	254	258	244	251	366	247	0.988189	1.4186	1.0123
CGTGTGATACAGGAAGGCCG	AIP	572	691	561	524	727	612	0.916084	1.0521	1.09091
TTCTCGCATGGTGCACACGA	AIP	541	651	554	642	890	990	1.18669	1.36713	1.787
GAGTCTCCGCAACATCGCGG	AIP	636	751	578	634	661	605	0.996855	0.88016	1.04671
AGTGCCACTTATCCACCAGG	AIP	707	714	681	691	631	480	0.977369	0.883754	0.704846
GCACCGCACGGAGATCGCGG	AIRE	569	605	594	557	783	413	0.97891	1.29421	0.695286
GCTGTTCAAGGACTACAACC	AIRE	274	348	294	372	386	479	1.35766	1.1092	1.62925
GAGCAGCAGCGCCTTCCACT	AIRE	710	644	591	1195	596	994	1.6831	0.925466	1.6819
GAAGCCTCTGGTTCGAGCCA	AIRE	671	661	593	581	551	620	0.865872	0.833585	1.04553
TAGGAGTGGACAGCCAGCGC	AJAP1	958	1044	927	916	772	647	0.956159	0.739464	0.69795
GAGGCATCTGCATCTGCCCG	AJAP1	493	486	497	471	427	408	0.955375	0.878601	0.820926
GACGCTGCACTCGACGACGG	AJAP1	437	453	565	549	511	633	1.25629	1.12804	1.12035
TGATCGGCATCTTATTCCTG	AJAP1	999	945	883	1101	1137	746	1.1021	1.20317	0.844847
TACTGGCGAAGCTAGAGCGG	AJUBA	245	189	202	171	124	166	0.697959	0.656085	0.821782
AGAGCAGCAAACAAAGCACT	AJUBA	228	276	269	336	309	309	1.47368	1.11957	1.1487
GTTGGAGAAGTCCACTGTGA	AJUBA	513	581	590	448	726	773	0.873294	1.24957	1.31017
AAAGTGATAATCCCGGTCCA	AJUBA	775	870	884	891	771	979	1.14968	0.886207	1.10747
AACCAAGATCATCTTTGTGG	AK1	472	477	559	401	531	478	0.849576	1.11321	0.855098
GGTCAGCTCAGGCTCGGCCA	AK1	632	533	588	526	670	680	0.832278	1.25704	1.15646
GCCAAAGTCAATACTTCCAA	AK1	434	364	438	659	530	455	1.51843	1.45604	1.03881
TTGAAACGTGGAGAGACCAG	AK1	434	542	482	486	522	570	1.11982	0.9631	1.18257
TGATCCGAAGAATCACAGGA	AK2	193	190	166	216	179	207	1.11917	0.942105	1.24699
GAGTGGCCGTTCCTACCACG	AK2	502	617	503	481	710	465	0.958167	1.15073	0.924453
GCTTGCGAACACGACATCGG	AK2	590	643	627	584	490	496	0.989831	0.762053	0.791069
TAGAGTACTACAGGAAACGG	AK2	162	148	182	132	102	184	0.814815	0.689189	1.01099
GCTGAAGCACCTCTCCAGCG	AK3	398	628	412	460	534	367	1.15578	0.850318	0.890777
GAGCTGAAGCACCTCTCCAG	AK3	557	506	482	633	576	462	1.13645	1.13834	0.958506
AGAAATTGGCGTGTTAGCCA	AK3	278	314	266	296	214	415	1.06475	0.681529	1.56015
AATGTTATAGACTCGGCCAC	AK3	533	569	529	699	619	767	1.31144	1.08787	1.44991
CTCCCGCAAGAAGTGGCCGC	AK4	1122	966	1047	761	742	910	0.678253	0.768116	0.86915
ACGCCTAATGATGTCCGAGT	AK4	423	512	431	300	267	289	0.70922	0.521484	0.670534
TCCGAGTTGGAGAACAGGCG	AK4	190	237	218	250	184	107	1.31579	0.776371	0.490826
ACAGTTTCAACTCACCATCA	AK4	1031	848	937	1373	1117	1370	1.33172	1.31722	1.46211
CCAAGGAGTATCTGGCCCGG	AK5	659	859	672	736	966	677	1.11684	1.12456	1.00744
ACTCAAACTTTCCATATCGG	AK5	946	867	911	816	962	887	0.862579	1.10957	0.973655
CAGGAATACCACCAAATCGG	AK5	771	762	808	768	1150	881	0.996109	1.50919	1.09035
GGTGTTCTATGACATCAGCA	AK5	465	541	413	754	610	528	1.62151	1.12754	1.27845
CAGCAGCGGAAACATCGGGA	AK7	314	345	390	289	428	549	0.920382	1.24058	1.40769
CCCGCGGCCTGACTTTGCGG	AK7	537	574	497	586	444	717	1.09125	0.773519	1.44266
ACTCCAGCAGGCGCATGAGA	AK7	302	298	259	426	458	329	1.4106	1.53691	1.27027
TTGGGCGCGCTCCAAAGCCC	AK7	605	669	611	465	637	511	0.768595	0.952167	0.836334
GAACAGCAGTCTCCTCACCC	AK8	1073	1086	1124	1013	1222	927	0.944082	1.12523	0.824733
CAGCTGGACGAGCAGCGCGC	AK8	299	337	285	286	370	351	0.956522	1.09792	1.23158
GCTCTGAGGATCCAGACCCT	AK8	232	249	292	354	269	345	1.52586	1.08032	1.18151
AGAATCGACCCTCAAACTGG	AK8	638	594	608	667	681	592	1.04545	1.14646	0.973684
ATTAGCCCGTTACATAACAC	AK9	539	480	578	600	556	537	1.11317	1.15833	0.929066
ACATATACAGTAGAGACCAG	AK9	478	457	600	753	506	580	1.57531	1.10722	0.966667
TATTGCCGAAATGCAGATGG	AK9	526	558	607	684	827	698	1.30038	1.48208	1.14992
GGTGGAAGCAGATAGGGACG	AK9	375	370	309	357	344	338	0.952	0.92973	1.09385
GCCGGAAGAAGGACATGGCG	AKAP10	368	434	397	495	272	537	1.34511	0.626728	1.35264
CAGATTGAAGTGCTGACCAG	AKAP10	886	832	946	748	743	968	0.844244	0.893029	1.02326
GTTCTGGGTTACCTTCTCCA	AKAP10	677	645	870	892	829	837	1.31758	1.28527	0.962069
GAGGAGATGAATTTCTGGGC	AKAP10	483	425	474	279	371	438	0.57764	0.872941	0.924051
TGAGCATGCCAATTTAACTG	AKAP11	652	648	707	675	514	814	1.03528	0.79321	1.15134
AGTGACAAAGTCATCCTCTA	AKAP11	295	265	269	478	379	326	1.62034	1.43019	1.2119
TCATAGGGAAGTCATCGCAG	AKAP11	611	639	685	831	528	783	1.36007	0.826291	1.14307
GAAGAATAATCCTTAGCTGG	AKAP11	752	764	837	797	791	811	1.05984	1.03534	0.968937
GCACGCCCGTACCTTGGTGG	AKAP12	732	757	745	953	976	725	1.30191	1.2893	0.973154
GAAGAAGGAGCTACTTCCGA	AKAP12	154	149	103	102	257	75	0.662338	1.72483	0.728155
CAAGCTGGAAGCCCTACCGA	AKAP12	967	901	937	970	932	1058	1.0031	1.03441	1.12914
TCAAGCCGAAACCTTAGCTG	AKAP12	440	513	500	644	486	701	1.46364	0.947368	1.402
GAGTACTTGTACAGTGACGG	AKAP13	377	385	360	360	343	431	0.954907	0.890909	1.19722
CAGCCACCACAAACACGGGA	AKAP13	548	572	644	620	589	654	1.13139	1.02972	1.01553
AAATGCATCAATGTCTCTCG	AKAP13	402	460	452	287	635	459	0.71393	1.38043	1.01549
GAGCCTGTGGGTCTTCACAG	AKAP13	299	257	336	327	299	239	1.09365	1.16342	0.71131
TACACAAGACAAGAACTACG	AKAP14	220	213	232	191	189	283	0.868182	0.887324	1.21983
GACTCAAGTAGCTCTAGCTC	AKAP14	285	247	214	257	271	307	0.901754	1.09717	1.43458
GACTCACGGTGAATTCACTG	AKAP14	588	537	513	530	770	511	0.901361	1.43389	0.996101
ATGGCGTAGAGTTTGTAGAG	AKAP14	491	487	446	695	551	489	1.41548	1.13142	1.09641
GCGGAAGCAGATCATTCAGG	AKAP1	567	653	710	434	553	600	0.765432	0.846861	0.84507
GAGACTGCAACAGCTATCCA	AKAP1	394	408	414	309	559	199	0.784264	1.3701	0.480676
GACGCTCTGGGTGTAAGGCA	AKAP1	402	384	389	412	388	486	1.02488	1.01042	1.24936
GCTGCCTGATGGCATCACCG	AKAP1	384	314	278	350	242	287	0.911458	0.770701	1.03237
TGCTCCAGTCCAGCGCCGCG	AKAP2	815	941	821	649	874	978	0.796319	0.928799	1.19123
CAGCTTGGACACCCACCTCT	AKAP2	1092	1073	972	925	1419	1261	0.84707	1.32246	1.29733
TCCTGGAGACAACCAAGCCC	AKAP3	929	1007	1055	892	1118	1156	0.960172	1.11023	1.09573
GTGATTGCTGACAATCACCG	AKAP3	2	1	1	1	1	10	0.5	1	10
GGTGCTGCACACCCTTCAGG	AKAP3	312	345	402	466	420	532	1.49359	1.21739	1.32338
AACTCAGGAGACCCACACAA	AKAP3	438	398	485	521	533	604	1.1895	1.3392	1.24536
TCAGAAGGCAACTTAAACCT	AKAP4	376	396	389	600	482	536	1.59574	1.21717	1.37789
AAATGTGAGGATCCATGCGA	AKAP4	472	425	405	447	446	612	0.947034	1.04941	1.51111
AAAGCAAGGAAACTCATGCA	AKAP4	208	255	259	262	343	380	1.25962	1.3451	1.46718
AGAGGTCATGAAGTTTGCCA	AKAP4	969	1056	866	1079	1023	890	1.11352	0.96875	1.02771
AAAGCACTGAAGCCCAAAGC	AKAP5	496	485	486	569	404	346	1.14718	0.83299	0.711934
GATCAGCCAGAGCCCACACG	AKAP5	651	623	623	466	468	484	0.715822	0.751204	0.776886
ATCAGCCAGAGCCCACACGG	AKAP5	923	840	788	964	1321	730	1.04442	1.57262	0.926396
TCAGCCAGAGCCCACACGGG	AKAP5	899	644	778	742	776	618	0.825362	1.20497	0.794344
GCTCCGGATGACCTCAGAGA	AKAP6	177	187	192	314	183	182	1.77401	0.97861	0.947917
AGACTCGAAGCTGGTGCCAG	AKAP6	796	756	678	881	842	938	1.10678	1.11376	1.38348
TCAGGAGGATCTACTAGCGA	AKAP6	493	406	530	448	492	407	0.908722	1.21182	0.767925
TCTCAAGGAAGCTGTGGAGG	AKAP6	24	21	10	1	4	61	0.0416667	0.190476	6.1
GTAGATATTCAGGATGACTG	AKAP7	395	332	380	380	436	487	0.962025	1.31325	1.28158
TGAGCGACTGGCCAAAGCAA	AKAP7	455	411	432	483	562	485	1.06154	1.3674	1.12269
ATGACACTCACCAATCACAA	AKAP7	453	456	426	506	794	511	1.117	1.74123	1.19953
AAGGCTCAGTAAGAGGCTGG	AKAP7	231	176	197	391	245	347	1.69264	1.39205	1.76142
GCCACCATGAGCTACACAGG	AKAP8L	589	536	501	563	401	347	0.955857	0.748134	0.692615
ATCACAGGTGGGCTGAGCGC	AKAP8L	700	599	594	760	483	449	1.08571	0.806344	0.755892
GCGGCACCATATCTAAGCGC	AKAP8L	494	424	632	449	433	460	0.908907	1.02123	0.727848
AAAGCGGGAGCCGCCCGGGA	AKAP8L	624	644	610	601	536	721	0.963141	0.832298	1.18197
GAAGACATGGACCAGGGCTA	AKAP8	239	251	248	154	177	91	0.644351	0.705179	0.366935
AAGCAGAGCCCACTTACCCT	AKAP8	1093	1036	984	932	1005	836	0.852699	0.970077	0.849593
GAAGGGCTTACCTTGCCAGC	AKAP8	599	547	539	661	926	611	1.10351	1.69287	1.13358
ACAGGCGCAACCTACAGCTA	AKAP8	578	602	486	569	639	641	0.984429	1.06146	1.31893
GAAATAACCAGTCATGAGCA	AKAP9	771	731	747	754	831	750	0.977951	1.1368	1.00402
GAAGAAATGAGGGTTACCTA	AKAP9	359	295	323	338	450	387	0.941504	1.52542	1.19814
GCTGCCATTAAACAAAGAGA	AKAP9	140	119	119	171	192	130	1.22143	1.61345	1.09244
CCAGAGAGAGGCAAATGCGT	AKAP9	916	956	945	1285	901	1012	1.40284	0.942469	1.0709
CATGCCCTGGAGCGTCCCAA	AKIP1	891	852	833	1031	1092	964	1.15713	1.28169	1.15726
GCGTCCCAAAGGCTGCATGG	AKIP1	888	1014	962	980	1206	1058	1.1036	1.18935	1.09979
AATATCAGAGCATGCTCCAG	AKIP1	513	592	548	657	478	524	1.2807	0.807432	0.956204
AGTGATGGTCAACATCACAC	AKIP1	23	50	21	73	30	78	3.17391	0.6	3.71429
GCGGCCCATGGAGTTCGAGG	AKIRIN1	482	449	381	457	329	311	0.948133	0.732739	0.816273
GGCTGCTGCAGACTCTGCGG	AKIRIN1	757	741	695	416	652	424	0.549538	0.879892	0.610072
ATATTATGCCAACTTGTCGG	AKIRIN1	596	730	751	741	653	676	1.24329	0.894521	0.900133
CACATGATCAGATTATGCGA	AKIRIN1	227	236	214	213	173	161	0.938326	0.733051	0.752336
GCCGCAGAAGTATCTCCGAA	AKIRIN2	346	275	254	137	51	59	0.395954	0.185455	0.232283
TCGGAGATACTTCTGCGGCG	AKIRIN2	149	297	208	30	83	74	0.201342	0.279461	0.355769
GCCGAGGTGGGCGCCGACAA	AKIRIN2	293	373	397	190	136	215	0.648464	0.364611	0.541562
CTGGTGAAGCTGGTCCACTG	AKIRIN2	1154	1009	999	149	149	121	0.129116	0.147671	0.121121
AACACGTTCAAATACGGCCA	AKNAD1	450	549	492	375	404	468	0.833333	0.735883	0.95122
ATCCACCAAGAACTTCTCAC	AKNAD1	628	714	752	982	835	925	1.56369	1.16947	1.23005
GCAGAACTTTCTGGCCACCA	AKNAD1	1049	1055	1030	967	1059	1029	0.92183	1.00379	0.999029
TAACTGGAGAACTCACAGGA	AKNAD1	177	183	179	318	223	291	1.79661	1.21858	1.6257
GCTCCTAGAGGACTTCCGCC	AKNA	445	390	446	416	412	553	0.934831	1.05641	1.23991
CCTGGCAGAAACCTTGCCAG	AKNA	124	98	144	45	121	208	0.362903	1.23469	1.44444
GCTCCTCACCAAGTACGCTG	AKNA	469	434	426	473	570	451	1.00853	1.31336	1.05869
TCTTCTCCCGGACTCACCTG	AKNA	1068	1028	999	893	1118	1101	0.836142	1.08755	1.1021
TGTGGCGGTAGCCTACGCTA	AKR1A1	163	111	126	109	319	167	0.668712	2.87387	1.3254
GGTCAGCCAGAGTCTTCCGG	AKR1A1	830	994	996	739	1059	765	0.890361	1.06539	0.768072
CAAGACAGCTGGACGCACGG	AKR1A1	983	850	805	832	958	974	0.846389	1.12706	1.20994
GCACGATCAGAGGAGCCCAA	AKR1A1	623	608	681	720	943	533	1.1557	1.55099	0.782673
AAGATGCCCATTGTGGGCCT	AKR1B10	223	240	154	461	299	137	2.06726	1.24583	0.88961
GATAAAGGTAATGCCATCGG	AKR1B10	276	278	323	218	295	320	0.789855	1.06115	0.990712
AAGCTGGGAACCTACCTCCC	AKR1B10	729	828	906	1066	895	900	1.46228	1.08092	0.993377
GCCAGAAGACCCTTCCCTGC	AKR1B10	971	969	790	1288	863	726	1.32647	0.890609	0.918987
CTATGAGAATCAACATGAGG	AKR1B15	393	444	585	378	545	569	0.961832	1.22748	0.97265
AAAGCTGGAACCTACCTCCC	AKR1B15	879	760	775	770	756	832	0.875995	0.994737	1.07355
ACATTGCCCGACTCATCCAA	AKR1B1	821	936	721	778	1205	873	0.947625	1.28739	1.21082
ATTGTAATGACAGCCTGGGA	AKR1B1	537	601	480	599	713	646	1.11546	1.18636	1.34583
TATCCTCAGGGCCAAGCCCG	AKR1B1	634	632	651	508	487	584	0.801262	0.77057	0.897081
TGACAGCTGTACCTCCCACA	AKR1B1	723	715	669	656	724	680	0.907331	1.01259	1.01644
TCAAATTGGCAATAGAAGCC	AKR1C2	667	591	617	877	761	710	1.31484	1.28765	1.15073
GGAATTATTCTTACCTCTGG	AKR1C3	692	764	785	815	677	786	1.17775	0.886126	1.00127
GTTGGTGAAAGTTCCTCACC	AKR1C3	195	134	200	237	108	218	1.21538	0.80597	1.09
TAGTGGATCTCTGTACCACC	AKR1C3	173	253	163	156	409	210	0.901734	1.6166	1.28834
GATCTCAACGAGACAAACGA	AKR1C3	213	222	256	329	232	455	1.5446	1.04505	1.77734
ACAGATGGTCCAACCAGCCT	AKR1C4	243	224	207	377	228	294	1.55144	1.01786	1.42029
GAACCCAACGACATAAACTA	AKR1C4	252	195	273	519	331	414	2.05952	1.69744	1.51648
TAGCAGAAGGAAAGGTGCGG	AKR1D1	435	433	461	401	446	511	0.921839	1.03002	1.10846
GATCCACATAATCTAGCTGG	AKR1D1	495	665	664	595	588	582	1.20202	0.884211	0.876506
ATTTGAACTTACCTCCCAAG	AKR1D1	611	549	526	781	617	678	1.27823	1.12386	1.28897
TTGGCTGGGTGAAATACGGA	AKR1D1	391	469	401	469	631	430	1.19949	1.34542	1.07232
CATGGGAGATATCCCAGCCG	AKR1E2	164	188	165	274	250	217	1.67073	1.32979	1.31515
GGAAGGCGCTGTAAGACGGG	AKR1E2	444	448	652	610	687	684	1.37387	1.53348	1.04908
CTACCTCATACACTGGCCCA	AKR1E2	892	902	1035	1119	1081	1270	1.25448	1.19845	1.22705
GGACCTGGTGATCACCGGGC	AKR1E2	476	515	462	638	462	564	1.34034	0.897087	1.22078
CAGAAAGGCGCGCACGGCCG	AKR7A2	646	553	565	635	598	616	0.982972	1.08137	1.09027
ACCAAGGCCAACCCTTGGGA	AKR7A2	81	113	85	60	158	30	0.740741	1.39823	0.352941
AAGGACGGGAAACAGCCTGT	AKR7A2	465	556	428	270	213	203	0.580645	0.383094	0.474299
GGCAGCCGAGGTCACACTGG	AKR7A2	795	671	794	741	519	530	0.932075	0.773472	0.667506
AGCCACGGTGCTGGGCGCCA	AKR7A3	995	1109	818	617	772	829	0.620101	0.696123	1.01345
TATGCCAGACCACAGCACCC	AKR7A3	1208	1017	1080	780	841	803	0.645695	0.826942	0.743519
TTCAGGGAGTTCCCAAACAG	AKR7A3	536	482	454	446	557	442	0.83209	1.1556	0.973568
ATTCCTGTACATCTCTGCCC	AKR7A3	1163	1112	1073	839	716	839	0.72141	0.643885	0.78192
GGCCAGAGAGGACAACGAGG	AKT1S1	387	370	376	301	387	345	0.777778	1.04595	0.917553
TGGTCGAGGAGCCCTGGCGG	AKT1S1	812	904	795	589	427	475	0.725369	0.472345	0.597484
AAGTCGCTGGTGTTAAGCCG	AKT1S1	591	689	597	608	773	597	1.02876	1.12192	1
CTGGTGTTAAGCCGCGGCCG	AKT1S1	515	634	564	538	572	722	1.04466	0.902208	1.28014
GACGTGGCTATTGTGAAGGA	AKT1	245	248	229	261	323	185	1.06531	1.30242	0.80786
GCAGGATGTGGACCAACGTG	AKT1	801	835	826	639	427	642	0.797753	0.511377	0.77724
GAAGGTGCGTTCGATGACAG	AKT1	786	849	857	566	731	650	0.720102	0.861013	0.75846
GGAGGAGATGGACTTCCGGT	AKT1	160	180	136	100	84	122	0.625	0.466667	0.897059
TGGGTACAAGGAGAGGCCCG	AKT2	473	494	539	378	367	344	0.799154	0.742915	0.638219
CATCGAGAGGACCTTCCACG	AKT2	834	909	784	889	830	637	1.06595	0.913091	0.8125
GTGGATGCGGGCCATCCAGA	AKT2	273	262	219	263	221	301	0.96337	0.843511	1.37443
TATCTCAAACTCCTTGGCAA	AKT2	518	532	578	450	600	445	0.868726	1.12782	0.769896
AACCCAACCTTCTTTCACAA	AKT3	729	673	589	845	909	712	1.15912	1.35067	1.20883
GAGAGAGCGGGTGTTCTCTG	AKT3	226	206	313	114	356	432	0.504425	1.72816	1.38019
ATGGAACCGAAGCCTACCTC	AKT3	595	506	539	581	629	669	0.976471	1.24308	1.24119
CATCATCTGGTCCTCCACCA	AKT3	1177	1191	1234	1280	1509	1025	1.08751	1.267	0.830632
AATGGCACGCATGCGTCCTA	AKTIP	455	347	351	353	482	405	0.775824	1.38905	1.15385
GATGGCTGCACATAGACGCC	AKTIP	371	326	260	532	397	260	1.43396	1.21779	1
TAGCTTCTGCTTCACAACCA	AKTIP	556	543	522	464	460	626	0.834532	0.847145	1.19923
GGAGTAATATTCATACGGCA	AKTIP	326	273	280	366	320	284	1.1227	1.17216	1.01429
GAAGTAGCCGCTGTGCAGAA	ALAD	495	438	553	691	666	893	1.39596	1.52055	1.61483
CAAAGATCAAGACACAGCGT	ALAD	679	667	644	743	565	599	1.09426	0.847076	0.930124
GGACTCCTCGGAGTCAGCTG	ALAD	378	387	368	352	289	303	0.931217	0.74677	0.82337
ACGCGTGGAAGCCATCAAAG	ALAD	513	433	380	681	574	672	1.32749	1.32564	1.76842
GCTGCAGTGGACAATGCCCG	ALAS1	392	424	419	483	351	296	1.23214	0.82783	0.706444
GCAGCACAGATGAATCAGAG	ALAS1	259	271	235	326	350	368	1.25869	1.29151	1.56596
GAAGTTCTTCAGCAGTCCAC	ALAS1	742	790	708	697	642	1180	0.939353	0.812658	1.66667
TAGGAATGAGTCGCCACCCA	ALAS1	994	877	838	1025	1104	743	1.03119	1.25884	0.886635
AAGGCAACAAAGGCTGGAGG	ALAS2	308	329	269	582	426	227	1.88961	1.29483	0.843866
ATGCTGTCGGAACTCCAGGA	ALAS2	254	199	248	198	237	312	0.779528	1.19095	1.25806
AGGGATATGCATCAGCCCAG	ALAS2	404	411	467	497	391	327	1.2302	0.951338	0.700214
ACCTGGCAGGATCTTGGCCA	ALAS2	589	497	486	608	613	670	1.03226	1.2334	1.3786
TTTAGCTCGGCTTATTCCAG	ALB	717	781	696	514	538	489	0.716876	0.68886	0.702586
CTGCTGAAGATACTGAGCAA	ALB	240	155	275	319	166	230	1.32917	1.07097	0.836364
TTTCCACTTCGGCAATGCAG	ALB	692	744	710	841	879	950	1.21532	1.18145	1.33803
GCATGGTCGCCTGTTCACCA	ALB	1412	1449	1389	1444	1615	1764	1.02266	1.11456	1.26998
GAGGCAGAAGAGCAGACGGC	ALCAM	477	561	358	517	411	646	1.08386	0.73262	1.80447
[truncated: 69,091 more rows]

## Sheet: Raw counts WT
Guide	gRNA	Symbol	At0RPE1_S1	Bt0RPE1_S3	Ct0RPE1_S5	At4RPE1_S2	Bt4RPE1_S4	Ct4RPE1_S6
A1BG_ACTGGCGCCATCGAGAGCCA	ACTGGCGCCATCGAGAGCCA	A1BG	150	148	161	130	95	247
A1BG_CAAGAGAAAGACCACGAGCA	CAAGAGAAAGACCACGAGCA	A1BG	352	367	344	355	320	445
A1BG_GCTCAGCTGGGTCCATCCTG	GCTCAGCTGGGTCCATCCTG	A1BG	673	839	826	624	885	724
A1BG_GTCGAGCTGATTCTGAGCGA	GTCGAGCTGATTCTGAGCGA	A1BG	305	264	360	444	193	379
A1CF_AGTTATGTTAGGTATACCCG	AGTTATGTTAGGTATACCCG	A1CF	380	326	371	510	257	312
A1CF_ATGACTCTCATACTCCACGA	ATGACTCTCATACTCCACGA	A1CF	371	457	445	444	472	508
A1CF_GGTGCAGCATCCCAACCAGG	GGTGCAGCATCCCAACCAGG	A1CF	407	468	401	618	449	306
A1CF_TGCGCTGGACCAGTGCGCGG	TGCGCTGGACCAGTGCGCGG	A1CF	213	186	251	272	159	285
A2M_AACAGCCACACTCACAGCGA	AACAGCCACACTCACAGCGA	A2M	475	664	642	547	552	501
A2M_AACTCACCAACTCATTCAGG	AACTCACCAACTCATTCAGG	A2M	450	440	403	377	436	354
A2M_GAAGAACCAGACTTGGATGA	GAAGAACCAGACTTGGATGA	A2M	195	222	233	253	257	177
A2M_TAAGAAGCGGACCACAGTGA	TAAGAAGCGGACCACAGTGA	A2M	403	382	448	405	453	418
A2ML1_AAGGTTCTAATTCAGAGGCA	AAGGTTCTAATTCAGAGGCA	A2ML1	311	380	263	328	241	263
A2ML1_ATAGGGCCAACATTCCTAGA	ATAGGGCCAACATTCCTAGA	A2ML1	123	160	99	104	108	188
A2ML1_CAAACAAACCTTCTGAACGG	CAAACAAACCTTCTGAACGG	A2ML1	666	675	720	638	597	682
A2ML1_TGGAACGAAGTTGCTATCCA	TGGAACGAAGTTGCTATCCA	A2ML1	161	162	183	177	176	205
A3GALT2_AGACAGCAGAACCTCACCAT	AGACAGCAGAACCTCACCAT	A3GALT2	618	582	576	649	531	670
A3GALT2_AGCTGGGACATTGTGGCCGA	AGCTGGGACATTGTGGCCGA	A3GALT2	613	861	723	954	1059	717
A3GALT2_CCTGGAAGAGAATCTTCTGG	CCTGGAAGAGAATCTTCTGG	A3GALT2	49	68	57	34	47	48
A3GALT2_GCTGACGGCGCACTGTGCGG	GCTGACGGCGCACTGTGCGG	A3GALT2	659	912	741	791	1014	635
A4GALT_CTGATGAAAGGGCTTCCGGG	CTGATGAAAGGGCTTCCGGG	A4GALT	640	802	749	816	1067	638
A4GALT_GAATGTCCAGATGCTCCCGC	GAATGTCCAGATGCTCCCGC	A4GALT	961	1338	1141	1454	1412	1607
A4GALT_GTGGCAACGCCTCTCTGCCC	GTGGCAACGCCTCTCTGCCC	A4GALT	501	850	827	416	420	785
A4GALT_TGTCCCGGAACAGCTCCCGC	TGTCCCGGAACAGCTCCCGC	A4GALT	1295	1684	1357	1305	1364	1085
A4GNT_CAGAGAAGAGGACATGCGGA	CAGAGAAGAGGACATGCGGA	A4GNT	331	370	468	358	296	457
A4GNT_GAAACACAATGCCACGTCTG	GAAACACAATGCCACGTCTG	A4GNT	520	715	760	731	890	1077
A4GNT_TAAACTTGAAGACTTCCAGG	TAAACTTGAAGACTTCCAGG	A4GNT	345	342	379	381	359	337
A4GNT_TAGAGGAAGCAACACACTGG	TAGAGGAAGCAACACACTGG	A4GNT	487	532	570	462	439	493
AAAS_ATATGAGCACAATAACGAGC	ATATGAGCACAATAACGAGC	AAAS	202	295	218	147	177	136
AAAS_CCACACCAACAAGTTTGCAG	CCACACCAACAAGTTTGCAG	AAAS	434	499	603	219	287	380
AAAS_GGGTGAAGACGGCATCCGGC	GGGTGAAGACGGCATCCGGC	AAAS	720	898	980	844	710	539
AAAS_TGAAGGCAGTTCTTGTGCCA	TGAAGGCAGTTCTTGTGCCA	AAAS	451	562	593	283	379	432
AACS_AAGGTCTATGTTCTCTCTGG	AAGGTCTATGTTCTCTCTGG	AACS	836	823	547	757	686	442
AACS_AATATGACTCAACGGACCAA	AATATGACTCAACGGACCAA	AACS	267	358	321	271	260	315
AACS_GCAGATGGACCGCTTCCGGG	GCAGATGGACCGCTTCCGGG	AACS	573	747	779	711	842	1039
AACS_TGGCAAAGAGCACAACCACA	TGGCAAAGAGCACAACCACA	AACS	378	342	351	555	551	286
AADAC_AAGTCTGAAGCACTAAGAAG	AAGTCTGAAGCACTAAGAAG	AADAC	43	50	36	33	53	47
AADAC_GTTGTCATCAGCCAACAAAG	GTTGTCATCAGCCAACAAAG	AADAC	101	92	77	50	75	92
AADAC_TTCCAGACAACATGTACCTG	TTCCAGACAACATGTACCTG	AADAC	369	360	328	354	421	436
AADAC_TTTCTGGAGATAGTGCAGGA	TTTCTGGAGATAGTGCAGGA	AADAC	149	139	139	196	95	132
AADACL2_AAAGAAAGTCAGAAACCCGA	AAAGAAAGTCAGAAACCCGA	AADACL2	260	234	250	251	266	356
AADACL2_ATGCAAGTCTTACTTTACCC	ATGCAAGTCTTACTTTACCC	AADACL2	543	510	465	656	541	603
AADACL2_CAAGGATGAAGCACTTCCCT	CAAGGATGAAGCACTTCCCT	AADACL2	291	366	371	276	343	368
AADACL2_CGTGAGCTTATATTTCACCA	CGTGAGCTTATATTTCACCA	AADACL2	269	292	263	259	297	283
AADACL3_ACAAACGAGAGCATATGCCA	ACAAACGAGAGCATATGCCA	AADACL3	279	338	304	396	235	309
AADACL3_GGCATCGTGTACTACCACGG	GGCATCGTGTACTACCACGG	AADACL3	299	396	421	352	284	505
AADACL3_TCACCCAACTGCCAGAACCA	TCACCCAACTGCCAGAACCA	AADACL3	568	732	683	834	905	1001
AADACL3_TCTGCGGTGACAGTTTCGGA	TCTGCGGTGACAGTTTCGGA	AADACL3	552	539	528	596	504	519
AADACL4_AAGCGTCGGAGGTGCAGCGG	AAGCGTCGGAGGTGCAGCGG	AADACL4	595	724	700	921	736	913
AADACL4_CCAAGAGTAGCACTAGCCAG	CCAAGAGTAGCACTAGCCAG	AADACL4	601	663	650	765	660	740
AADACL4_GCCAAGAGTAGCACTAGCCA	GCCAAGAGTAGCACTAGCCA	AADACL4	287	349	410	306	489	511
AADACL4_TAGAAGATGATGCCTCGCCG	TAGAAGATGATGCCTCGCCG	AADACL4	590	827	738	648	1101	668
AADAT_AGACACAGGGCCTTACCCAG	AGACACAGGGCCTTACCCAG	AADAT	777	938	931	1037	1029	1319
AADAT_CAGAAGACATGAATTACGCA	CAGAAGACATGAATTACGCA	AADAT	419	432	454	519	410	478
AADAT_GTAGCTGACATATTGAGCAG	GTAGCTGACATATTGAGCAG	AADAT	241	184	196	234	199	225
AADAT_TTAATAATGTTGCAGCCCAG	TTAATAATGTTGCAGCCCAG	AADAT	755	883	978	1032	1072	1058
AAED1_CACCCGCACGAACACCACCA	CACCCGCACGAACACCACCA	AAED1	883	824	928	975	695	957
AAED1_GACATGTTATGTCTTACCTG	GACATGTTATGTCTTACCTG	AAED1	434	312	355	559	279	297
AAED1_GCACGAACACCACCACGGCG	GCACGAACACCACCACGGCG	AAED1	359	537	667	468	748	571
AAED1_GGTGAAGAAATTGCTTCCTC	GGTGAAGAAATTGCTTCCTC	AAED1	204	149	155	413	107	197
AAGAB_ACTGGAACAAACCATAGCAT	ACTGGAACAAACCATAGCAT	AAGAB	259	248	260	263	354	289
AAGAB_GAATTAGCCAGTCTTACCAC	GAATTAGCCAGTCTTACCAC	AAGAB	649	730	719	558	609	924
AAGAB_GCAGCTGGTGACTAACGCAC	GCAGCTGGTGACTAACGCAC	AAGAB	577	615	771	702	511	649
AAGAB_TAGTCCAGAGGAGTTGCCTG	TAGTCCAGAGGAGTTGCCTG	AAGAB	628	738	687	924	814	890
AAK1_AGCACCTCGGGCCTGGGCAG	AGCACCTCGGGCCTGGGCAG	AAK1	520	593	653	429	733	759
AAK1_AGTGGCCTCGGTCATGCAAG	AGTGGCCTCGGTCATGCAAG	AAK1	326	347	422	323	436	353
AAK1_ATGGGAAGTGCTCATTCTGA	ATGGGAAGTGCTCATTCTGA	AAK1	339	376	362	401	366	309
AAK1_TCTGTACCTTCAGGTCCCGG	TCTGTACCTTCAGGTCCCGG	AAK1	452	561	476	388	516	402
AAMDC_AGGACTGCAAAGTATGGCCA	AGGACTGCAAAGTATGGCCA	AAMDC	205	206	241	163	190	188
AAMDC_AGTGAAGGAGTATAATGCCT	AGTGAAGGAGTATAATGCCT	AAMDC	149	212	239	228	234	250
AAMDC_GGACTGCAAAGTATGGCCAG	GGACTGCAAAGTATGGCCAG	AAMDC	167	222	314	463	161	281
AAMDC_TGTGAAGGAAGTTGTTGAGA	TGTGAAGGAAGTTGTTGAGA	AAMDC	302	294	293	404	268	286
AAMP_AAGAGGGCAACGAAGAGGGC	AAGAGGGCAACGAAGAGGGC	AAMP	250	253	213	174	81	105
AAMP_AATACCTTGGCAGTGACCGG	AATACCTTGGCAGTGACCGG	AAMP	633	765	817	8	7	18
AAMP_GGAGGTCTGGTCCTTTGAAG	GGAGGTCTGGTCCTTTGAAG	AAMP	160	155	169	17	19	10
AAMP_TGGAAGCTTAGGGTCTCCAG	TGGAAGCTTAGGGTCTCCAG	AAMP	274	206	331	67	103	85
AANAT_AAGGCGCTGACAGCGTCCTC	AAGGCGCTGACAGCGTCCTC	AANAT	174	253	175	410	354	160
AANAT_GAGGTTCAGCTTCCACGCCG	GAGGTTCAGCTTCCACGCCG	AANAT	511	679	758	463	676	869
AANAT_GCACGGCCAGCACATGCAGG	GCACGGCCAGCACATGCAGG	AANAT	118	144	148	113	175	168
AANAT_GGCGCTGACAGCGTCCTCCG	GGCGCTGACAGCGTCCTCCG	AANAT	131	218	174	300	273	254
AAR2_GTTCCGGTGGGACTTTGCTG	GTTCCGGTGGGACTTTGCTG	AAR2	819	962	1130	984	969	1005
AAR2_TAAGGAAGAAACCCATACGA	TAAGGAAGAAACCCATACGA	AAR2	193	192	228	158	113	177
AAR2_TGTCTACGAAGAAGTCAGCG	TGTCTACGAAGAAGTCAGCG	AAR2	266	211	267	146	192	194
AAR2_TGTGGACAAGGCTAATCCGA	TGTGGACAAGGCTAATCCGA	AAR2	467	502	471	635	396	439
AARD_CAGGAGCACGGACATCCAGG	CAGGAGCACGGACATCCAGG	AARD	461	500	565	489	489	670
AARD_GAGCACGGACATCCAGGAGG	GAGCACGGACATCCAGGAGG	AARD	238	294	248	162	232	182
AARD_GCAGAGAGAGAATTTCCCAG	GCAGAGAGAGAATTTCCCAG	AARD	454	407	369	391	385	289
AARD_GCTGACGCGCGCCTTCCAGT	GCTGACGCGCGCCTTCCAGT	AARD	668	819	847	762	1008	1167
AARS_AGAGCCCAGCATCTCGAAGA	AGAGCCCAGCATCTCGAAGA	AARS	88	100	100	1	1	0
AARS_GAAGGATAACTTCTGGGAGA	GAAGGATAACTTCTGGGAGA	AARS	142	165	141	1	6	3
AARS_GGCCTGACAACACAGGGCGT	GGCCTGACAACACAGGGCGT	AARS	226	361	331	1	0	9
AARS_GTAGGAATTGGCATGTAAGA	GTAGGAATTGGCATGTAAGA	AARS	198	197	201	1	2	8
AARS2_AAAGGCGGCCCTCACGGCCG	AAAGGCGGCCCTCACGGCCG	AARS2	218	219	257	303	347	204
AARS2_GAGATCCAGAGCCTTTCCTC	GAGATCCAGAGCCTTTCCTC	AARS2	210	282	235	230	259	190
AARS2_GCTGCTCAACGCCATACAGC	GCTGCTCAACGCCATACAGC	AARS2	212	209	281	292	177	261
AARS2_GGTTCCAAAGCTCTACCAGC	GGTTCCAAAGCTCTACCAGC	AARS2	478	655	604	646	598	878
AARSD1_GCGTGACAGTTATGCCCGAG	GCGTGACAGTTATGCCCGAG	AARSD1	564	486	567	747	565	462
AASDH_AAGTCTGAGAATAAGCTCAG	AAGTCTGAGAATAAGCTCAG	AASDH	66	92	70	119	68	148
AASDH_AATGGCTTCACAATTCAGGA	AATGGCTTCACAATTCAGGA	AASDH	194	197	236	211	250	316
AASDH_ATGGAAACGCTTCACCACCA	ATGGAAACGCTTCACCACCA	AASDH	647	811	867	786	760	992
AASDH_GATGAAGTGACAGTACCACT	GATGAAGTGACAGTACCACT	AASDH	188	248	229	240	230	293
AASDHPPT_AGTGCGATCGATTCAGCCCG	AGTGCGATCGATTCAGCCCG	AASDHPPT	669	903	768	184	110	187
AASDHPPT_ATGATTCCAAACCAACCCAG	ATGATTCCAAACCAACCCAG	AASDHPPT	401	477	394	83	82	96
AASDHPPT_GTTGCTCTTAGGAAACCCGA	GTTGCTCTTAGGAAACCCGA	AASDHPPT	177	212	206	72	36	44
AASDHPPT_TGGCCAGTTCGTCTTTGCCC	TGGCCAGTTCGTCTTTGCCC	AASDHPPT	807	936	883	133	200	165
AASS_GAGGGAGGATGTGAACGCCT	GAGGGAGGATGTGAACGCCT	AASS	289	301	344	489	437	429
AASS_TAGGCAGTGATTACATCCAA	TAGGCAGTGATTACATCCAA	AASS	323	290	273	414	237	370
AASS_TCTGCCACCTATCTGCTCGA	TCTGCCACCTATCTGCTCGA	AASS	584	616	688	750	692	669
AASS_TCTGGATCACATGTTAGCAA	TCTGGATCACATGTTAGCAA	AASS	333	402	395	333	562	376
AATF_GAACCCGCGACCAAGCGAGG	GAACCCGCGACCAAGCGAGG	AATF	104	106	102	22	28	17
AATF_GATGACGCGGAAGACTCCCA	GATGACGCGGAAGACTCCCA	AATF	287	362	386	149	261	161
AATF_GATGGGACAAAGCCCAATGC	GATGGGACAAAGCCCAATGC	AATF	156	55	93	39	17	20
AATF_TTTGTCCGTGTCCAAGAGGG	TTTGTCCGTGTCCAAGAGGG	AATF	305	408	365	124	147	79
AATK_AGACACAGCCACCACGGCGA	AGACACAGCCACCACGGCGA	AATK	573	631	699	704	449	697
AATK_GAGTGGCAGGACGTACACGT	GAGTGGCAGGACGTACACGT	AATK	542	613	482	483	534	417
AATK_GTTGAAGAAGGACGACGACA	GTTGAAGAAGGACGACGACA	AATK	116	156	160	175	138	166
AATK_TACCTGAAGGAAATCGGCCG	TACCTGAAGGAAATCGGCCG	AATK	271	238	294	221	229	405
ABAT_GCGCTGGGCGAGCAACATGG	GCGCTGGGCGAGCAACATGG	ABAT	743	755	809	995	924	1087
ABAT_TGATGAAGACGGAAGTCCCA	TGATGAAGACGGAAGTCCCA	ABAT	239	293	246	195	389	296
ABAT_TGCAATTACGAAGAGAGCCG	TGCAATTACGAAGAGAGCCG	ABAT	140	211	208	221	223	307
ABAT_TTGGATGAGTTTCAGCAGGG	TTGGATGAGTTTCAGCAGGG	ABAT	453	567	500	454	673	641
ABCA1_CCAGAAAGACACCAGCATGA	CCAGAAAGACACCAGCATGA	ABCA1	593	714	730	887	793	775
ABCA1_GAAGCTTCAAGATTTCCTGG	GAAGCTTCAAGATTTCCTGG	ABCA1	454	431	403	304	291	254
ABCA1_GAGTCGGGTAACGGAAACAG	GAGTCGGGTAACGGAAACAG	ABCA1	175	240	189	163	196	184
ABCA1_TGGCTTGTTGGCCTCAGCTG	TGGCTTGTTGGCCTCAGCTG	ABCA1	868	986	859	1245	747	945
ABCA10_ATAAGGAAACCTATGCTCGC	ATAAGGAAACCTATGCTCGC	ABCA10	599	607	543	806	627	818
ABCA10_GGATGAGTTTCTCTACTCCG	GGATGAGTTTCTCTACTCCG	ABCA10	91	163	157	179	232	168
ABCA10_TCTCCCTTAGAAATGAAAGG	TCTCCCTTAGAAATGAAAGG	ABCA10	0	0	0	0	0	1
ABCA10_TGTGTGGAGAGCTTCCACCT	TGTGTGGAGAGCTTCCACCT	ABCA10	265	199	265	298	212	312
ABCA12_AAATGCAAAGACACACCCTA	AAATGCAAAGACACACCCTA	ABCA12	299	301	289	281	305	382
ABCA12_ACTAAACAAACAGTTCTCCC	ACTAAACAAACAGTTCTCCC	ABCA12	373	397	361	459	302	331
ABCA12_ATGGTGCTAAATGATCCTTG	ATGGTGCTAAATGATCCTTG	ABCA12	233	303	301	299	296	315
ABCA12_GTGACTGACAGTTTGGCCAG	GTGACTGACAGTTTGGCCAG	ABCA12	586	682	610	790	1040	758
ABCA13_AGAGATACAAGACCTGGCAG	AGAGATACAAGACCTGGCAG	ABCA13	343	301	351	767	416	323
ABCA13_GAGCCAATTCTTCCACAGCA	GAGCCAATTCTTCCACAGCA	ABCA13	668	810	813	779	1096	1143
ABCA13_TCAGAAGACACTCACAGGCA	TCAGAAGACACTCACAGGCA	ABCA13	745	1042	922	963	1141	1032
ABCA13_TGAACACACCATCTTCTCCA	TGAACACACCATCTTCTCCA	ABCA13	546	587	524	779	744	698
ABCA2_AGAACGTGACGCTCAAACGC	AGAACGTGACGCTCAAACGC	ABCA2	297	421	404	379	506	328
ABCA2_CAGGATAAAGAACAGCACCA	CAGGATAAAGAACAGCACCA	ABCA2	515	498	511	489	449	487
ABCA2_TCACAGTCTGGCCTCCACAA	TCACAGTCTGGCCTCCACAA	ABCA2	594	624	746	866	759	833
ABCA2_TGAGCGCCTGGACCGCGTGG	TGAGCGCCTGGACCGCGTGG	ABCA2	803	978	1013	921	990	967
ABCA3_ACACACGGAGAAATTACATG	ACACACGGAGAAATTACATG	ABCA3	147	177	180	167	143	181
ABCA3_GCAGGGTGTAGTTCTTCCAG	GCAGGGTGTAGTTCTTCCAG	ABCA3	523	621	521	449	510	311
ABCA3_GTCCTCAAAGTCCTTCTCGG	GTCCTCAAAGTCCTTCTCGG	ABCA3	229	392	340	230	316	324
ABCA3_TCCCAGGTGTCTCCTGGCGG	TCCCAGGTGTCTCCTGGCGG	ABCA3	365	368	363	356	324	357
ABCA4_AATTCCAGGAGATTCTCCTG	AATTCCAGGAGATTCTCCTG	ABCA4	77	59	50	74	44	38
ABCA4_ATAGATAGGATCCTTCCTTG	ATAGATAGGATCCTTCCTTG	ABCA4	8	27	11	4	14	35
ABCA4_GAAGGACATCGCCTGCAGCG	GAAGGACATCGCCTGCAGCG	ABCA4	543	691	650	773	865	803
ABCA4_TTCTCTCCGGGTGAGTCCGG	TTCTCTCCGGGTGAGTCCGG	ABCA4	562	685	676	663	880	954
ABCA5_ACTGCCTTACTTGGCCACAG	ACTGCCTTACTTGGCCACAG	ABCA5	429	553	621	541	728	704
ABCA5_GAAGCAGAAATTGACCAAGC	GAAGCAGAAATTGACCAAGC	ABCA5	387	373	377	527	422	454
ABCA5_GATCAAGATAGACAGCCAAG	GATCAAGATAGACAGCCAAG	ABCA5	269	250	323	232	370	344
ABCA5_TCTACTGATCATCTACCTGA	TCTACTGATCATCTACCTGA	ABCA5	225	280	280	342	321	381
ABCA6_ACACCAAAGGACTAATGCTA	ACACCAAAGGACTAATGCTA	ABCA6	226	208	216	307	262	201
ABCA6_ACAGTCCTAGAAGTATTGAG	ACAGTCCTAGAAGTATTGAG	ABCA6	117	117	149	149	154	209
ABCA6_AGGGATATAACAGTCCACTT	AGGGATATAACAGTCCACTT	ABCA6	197	149	182	284	92	125
ABCA6_GAAACACAACCAAATTGGTG	GAAACACAACCAAATTGGTG	ABCA6	258	258	217	306	252	225
ABCA7_ATTGGAACTGTCGTTCATGA	ATTGGAACTGTCGTTCATGA	ABCA7	129	162	162	172	223	100
ABCA7_CTGGGAACTGGCCAGAGCGC	CTGGGAACTGGCCAGAGCGC	ABCA7	602	633	748	576	698	651
ABCA7_GTGCAAAGAGTAGCTTCCCG	GTGCAAAGAGTAGCTTCCCG	ABCA7	395	536	464	511	509	565
ABCA7_TGGAGGCCGGGACCACATGG	TGGAGGCCGGGACCACATGG	ABCA7	591	743	864	587	699	1031
ABCA8_AAGCGCCTCCAGAATTCCAA	AAGCGCCTCCAGAATTCCAA	ABCA8	222	201	197	191	206	210
ABCA8_ACTGCAATACTTGGTCACAG	ACTGCAATACTTGGTCACAG	ABCA8	189	294	286	231	317	245
ABCA8_ATGAGATTTGAGCCGTCCGA	ATGAGATTTGAGCCGTCCGA	ABCA8	733	895	892	826	914	812
ABCA8_GAGGAGGAACACGACCAGGC	GAGGAGGAACACGACCAGGC	ABCA8	243	389	415	242	402	516
ABCA9_AATCAGTTGCAACTCCTCCT	AATCAGTTGCAACTCCTCCT	ABCA9	457	614	565	509	789	613
ABCA9_ACTGCCCTCCTTGGTCACAG	ACTGCCCTCCTTGGTCACAG	ABCA9	532	721	729	959	904	632
ABCA9_AGATGAGGCTGACATTCTGG	AGATGAGGCTGACATTCTGG	ABCA9	514	563	630	481	461	646
ABCA9_TGGCAGGAAGAACAATCATG	TGGCAGGAAGAACAATCATG	ABCA9	397	458	371	457	474	435
ABCB1_AAGCGAAGCAGTGGTTCAGG	AAGCGAAGCAGTGGTTCAGG	ABCB1	331	450	465	407	471	294
ABCB1_CAAACGATGAGCTATCACAA	CAAACGATGAGCTATCACAA	ABCB1	187	194	200	219	202	275
ABCB1_GACCACCTTGGTCCTCTCAG	GACCACCTTGGTCCTCTCAG	ABCB1	393	409	343	465	530	558
ABCB1_GGGCAAGGACAACTTACATG	GGGCAAGGACAACTTACATG	ABCB1	232	247	230	243	218	227
ABCB10_ACAGCAATGATTGACACTGG	ACAGCAATGATTGACACTGG	ABCB10	409	427	414	407	451	436
ABCB10_CCAGAAAGCATACATTAGGA	CCAGAAAGCATACATTAGGA	ABCB10	280	227	239	326	214	255
ABCB10_CGGCACTGAGCCCTAGGCAG	CGGCACTGAGCCCTAGGCAG	ABCB10	808	921	991	928	763	817
ABCB10_GGTGGCTCGAGCAGCCGCAG	GGTGGCTCGAGCAGCCGCAG	ABCB10	230	243	219	266	143	241
ABCB11_AAAGGTGATGGCGTTAGAGT	AAAGGTGATGGCGTTAGAGT	ABCB11	382	395	509	442	483	440
ABCB11_GCTGTCGCAGTACTTATCAC	GCTGTCGCAGTACTTATCAC	ABCB11	430	551	543	605	521	518
ABCB11_GGAACTGTTAGTCCATACAA	GGAACTGTTAGTCCATACAA	ABCB11	118	123	112	88	142	189
ABCB11_GTTTGACTGCAATTCAGTGG	GTTTGACTGCAATTCAGTGG	ABCB11	620	558	463	591	540	570
ABCB4_AGGACTGTGATAGCTTTCGG	AGGACTGTGATAGCTTTCGG	ABCB4	540	807	555	628	795	546
ABCB4_GAGACCTGATCCGTGAGCTA	GAGACCTGATCCGTGAGCTA	ABCB4	361	404	430	419	498	440
ABCB4_GCTGATGGCCATTATCACAA	GCTGATGGCCATTATCACAA	ABCB4	100	130	125	100	127	149
ABCB4_TAGCCGCGTATTGAGTTCAG	TAGCCGCGTATTGAGTTCAG	ABCB4	827	998	943	739	932	1006
ABCB5_AAACCAGTGGCATTAAAGGA	AAACCAGTGGCATTAAAGGA	ABCB5	129	145	138	216	136	149
ABCB5_AAACTGAGAAAGGAAGCAGT	AAACTGAGAAAGGAAGCAGT	ABCB5	180	177	147	110	116	144
ABCB5_AAGTGCCTATTCCAAAGCTG	AAGTGCCTATTCCAAAGCTG	ABCB5	284	265	289	329	401	239
ABCB5_TACAGCAAGAACAGTCCCGA	TACAGCAAGAACAGTCCCGA	ABCB5	467	561	560	503	668	541
ABCB6_GCCACAGGTAGCCACTCAGG	GCCACAGGTAGCCACTCAGG	ABCB6	560	513	715	586	446	788
ABCB6_GGCCAGACTCTCCAGCACGG	GGCCAGACTCTCCAGCACGG	ABCB6	468	546	565	687	626	648
ABCB6_TCTAGGTTCAGTTTAGCCTG	TCTAGGTTCAGTTTAGCCTG	ABCB6	794	1014	1033	1240	1136	1167
ABCB6_TCTTCCTCAAGTTCCTCCAG	TCTTCCTCAAGTTCCTCCAG	ABCB6	444	529	525	344	375	496
ABCB7_AATCAGAACTGCTGTTGCCA	AATCAGAACTGCTGTTGCCA	ABCB7	465	617	524	339	216	242
ABCB7_ACAGACGGGAGCTTTATCTA	ACAGACGGGAGCTTTATCTA	ABCB7	161	182	210	11	8	4
ABCB7_TGTTGGCATGGTCATGCAGG	TGTTGGCATGGTCATGCAGG	ABCB7	412	524	524	140	126	199
ABCB7_TTAGCGGCTCAGGTCCGCAG	TTAGCGGCTCAGGTCCGCAG	ABCB7	213	198	272	15	115	44
ABCB8_AAGTACACAAGGGACCACGT	AAGTACACAAGGGACCACGT	ABCB8	329	358	353	501	445	526
ABCB8_ACAGGGCCACAAGGCAGAGG	ACAGGGCCACAAGGCAGAGG	ABCB8	199	268	274	144	240	260
ABCB8_GCATGGCTGTGGACATGCGG	GCATGGCTGTGGACATGCGG	ABCB8	118	144	201	164	132	285
ABCB8_GGACTCCTTGCAGATCGCCA	GGACTCCTTGCAGATCGCCA	ABCB8	450	549	651	490	598	654
ABCB9_AGCGGAAGAGACAGTTTCGA	AGCGGAAGAGACAGTTTCGA	ABCB9	349	442	488	258	521	484
ABCB9_GAAGCCCATGAAGGTGACCA	GAAGCCCATGAAGGTGACCA	ABCB9	337	297	270	324	380	338
ABCB9_TGACGATGCCATCAATGGCG	TGACGATGCCATCAATGGCG	ABCB9	525	528	594	619	534	489
ABCB9_TGTGGCCAAGAACAGTGCGC	TGTGGCCAAGAACAGTGCGC	ABCB9	629	698	859	574	695	511
ABCC1_AACTCTCTTGGGCATCACCA	AACTCTCTTGGGCATCACCA	ABCC1	645	690	805	839	575	980
ABCC1_GACGAGCTGAATGAGTAAGA	GACGAGCTGAATGAGTAAGA	ABCC1	61	39	71	108	45	75
ABCC1_GATGGCTAGGGCACACACTA	GATGGCTAGGGCACACACTA	ABCC1	238	275	247	218	180	377
ABCC1_TATCTCTCCCGACATGACCG	TATCTCTCCCGACATGACCG	ABCC1	720	876	921	884	1114	1086
ABCC10_AGGAGACCATTGATCACCCA	AGGAGACCATTGATCACCCA	ABCC10	290	382	300	270	341	321
ABCC10_GGGCAGGAGCCACTAAGCCA	GGGCAGGAGCCACTAAGCCA	ABCC10	339	379	476	362	425	449
ABCC10_GGGTCATCAAGTTCTGCGGG	GGGTCATCAAGTTCTGCGGG	ABCC10	783	749	836	1021	735	1020
ABCC10_TGTGCGGCAGCAGCGCAGCG	TGTGCGGCAGCAGCGCAGCG	ABCC10	293	260	228	347	290	338
ABCC11_AACAGGCCAGCATTGTCCAG	AACAGGCCAGCATTGTCCAG	ABCC11	471	561	382	552	573	420
ABCC11_AAGAAGAAGTCTCAAGGCGA	AAGAAGAAGTCTCAAGGCGA	ABCC11	208	260	240	186	247	260
ABCC11_GGAGGGCAGCTGTCCCACCG	GGAGGGCAGCTGTCCCACCG	ABCC11	195	311	240	167	347	297
ABCC11_TGGGTGCCCAACTCTTCTGG	TGGGTGCCCAACTCTTCTGG	ABCC11	871	878	967	881	697	1085
ABCC12_AAAGACCATTAGGATCGGGA	AAAGACCATTAGGATCGGGA	ABCC12	169	176	177	180	253	176
ABCC12_ACGTGGTGTGGAAATTCCAG	ACGTGGTGTGGAAATTCCAG	ABCC12	311	300	250	285	469	315
ABCC12_CAGGTTAGCACCCAACCCGG	CAGGTTAGCACCCAACCCGG	ABCC12	568	477	569	709	438	667
ABCC12_GCCAACCCAGACTTTCCCAG	GCCAACCCAGACTTTCCCAG	ABCC12	423	625	648	726	689	693
ABCC2_ACACGTGGAGAAGCTGCCAG	ACACGTGGAGAAGCTGCCAG	ABCC2	671	920	834	544	718	1043
ABCC2_GATTGGTATATCGAACAGCA	GATTGGTATATCGAACAGCA	ABCC2	314	314	322	400	337	479
ABCC2_GTAGGAGATGAAGAACAGGC	GTAGGAGATGAAGAACAGGC	ABCC2	264	329	415	505	292	475
ABCC2_TGAGTAGCATTACCTACAGC	TGAGTAGCATTACCTACAGC	ABCC2	331	277	288	300	217	244
ABCC3_GCAGGGCGTACAGTCTTCGG	GCAGGGCGTACAGTCTTCGG	ABCC3	954	1135	944	922	1115	1145
ABCC3_GCGGGAGAGAAAGCCAGCGC	GCGGGAGAGAAAGCCAGCGC	ABCC3	111	173	137	88	95	99
ABCC3_GGATGATGTAGCCACGACAA	GGATGATGTAGCCACGACAA	ABCC3	326	297	359	296	265	484
ABCC3_GTAGAAGGTGGTGAAGCGGA	GTAGAAGGTGGTGAAGCGGA	ABCC3	259	385	399	216	306	334
ABCC4_CACAGCGTACGCCTATGCCA	CACAGCGTACGCCTATGCCA	ABCC4	469	617	600	571	771	712
ABCC4_GAAGACCGCTCACAGCACCT	GAAGACCGCTCACAGCACCT	ABCC4	562	599	640	883	846	759
ABCC4_GATGCTGCCCGTGTACCAGG	GATGCTGCCCGTGTACCAGG	ABCC4	514	510	434	704	547	549
ABCC4_GGAAGTTGTTCTCATCACTG	GGAAGTTGTTCTCATCACTG	ABCC4	505	653	565	945	592	776
ABCC5_CCTTAGACACCAGCACCCAG	CCTTAGACACCAGCACCCAG	ABCC5	893	1235	1039	1473	1664	864
ABCC5_GAAACAGCAGCCCGAGCCGA	GAAACAGCAGCCCGAGCCGA	ABCC5	583	647	740	777	656	919
ABCC5_GATCCACACAACCCTTCGCA	GATCCACACAACCCTTCGCA	ABCC5	706	941	838	811	993	985
ABCC5_TAAAGAGAAATCCCTGGGTG	TAAAGAGAAATCCCTGGGTG	ABCC5	448	378	399	477	399	341
ABCC6_AAGGACCCAGAGGTACATGG	AAGGACCCAGAGGTACATGG	ABCC6	131	209	227	133	110	148
ABCC6_TACTGTGTGGCTCACCACGA	TACTGTGTGGCTCACCACGA	ABCC6	390	470	392	172	199	289
ABCC6_TGCCAGATGGCCTTCAGCAG	TGCCAGATGGCCTTCAGCAG	ABCC6	368	447	517	245	276	378
ABCC6_TGCCCAGCAGGCCTCCGGAG	TGCCCAGCAGGCCTCCGGAG	ABCC6	242	234	157	132	187	160
ABCC8_GAGGGAGGTGAAGCCTCCCG	GAGGGAGGTGAAGCCTCCCG	ABCC8	35	28	56	33	63	111
ABCC8_GCTGCGAGAAGCCGATGGCG	GCTGCGAGAAGCCGATGGCG	ABCC8	233	340	304	274	425	415
ABCC8_GTTGTGATAGTAGACCACGG	GTTGTGATAGTAGACCACGG	ABCC8	270	272	298	325	484	349
ABCC8_TGAAGGTCAGGATCCACCGC	TGAAGGTCAGGATCCACCGC	ABCC8	695	888	917	949	995	981
ABCC9_ATACCAGCAGAGCTCCACGG	ATACCAGCAGAGCTCCACGG	ABCC9	589	743	709	656	700	768
ABCC9_GAATGGGCTCTTGATGGCTG	GAATGGGCTCTTGATGGCTG	ABCC9	641	850	612	751	696	995
ABCC9_GTACTGCTCTTTCTAGGCGG	GTACTGCTCTTTCTAGGCGG	ABCC9	547	491	597	526	483	674
ABCC9_TAAAGTACTGAATTGGCGCA	TAAAGTACTGAATTGGCGCA	ABCC9	406	449	508	367	570	382
ABCD1_GAAGGTGCGGCTCACCAAGG	GAAGGTGCGGCTCACCAAGG	ABCD1	286	255	344	220	182	155
ABCD1_GATCATGTCGTCGTACAAGG	GATCATGTCGTCGTACAAGG	ABCD1	391	395	447	312	339	340
ABCD1_GCTCCAGCATAACATACCAC	GCTCCAGCATAACATACCAC	ABCD1	369	365	372	260	303	278
ABCD1_GCTGGCTGGCTACACAGCCC	GCTGGCTGGCTACACAGCCC	ABCD1	221	252	296	246	204	254
ABCD2_ATTTGGCAAACTGGTGGCAG	ATTTGGCAAACTGGTGGCAG	ABCD2	642	655	756	583	627	781
ABCD2_GCAGAGGAAGCACATAGAAA	GCAGAGGAAGCACATAGAAA	ABCD2	34	41	42	42	47	31
ABCD2_TAACACACAGACCTTCTCTT	TAACACACAGACCTTCTCTT	ABCD2	235	234	277	286	276	278
ABCD2_TGGAAAGATGTCCTGTCAGG	TGGAAAGATGTCCTGTCAGG	ABCD2	482	524	486	479	509	437
ABCD3_AACTAGGTAACCAACAACAG	AACTAGGTAACCAACAACAG	ABCD3	206	191	181	107	141	140
ABCD3_ACTGAAGATACTCCTCATAG	ACTGAAGATACTCCTCATAG	ABCD3	174	185	182	163	193	194
ABCD3_ATAGGGCCCAGCGAGCATGA	ATAGGGCCCAGCGAGCATGA	ABCD3	444	581	533	336	500	518
ABCD3_GACGGCGCGAAACTCCTCGC	GACGGCGCGAAACTCCTCGC	ABCD3	483	493	701	626	708	948
ABCD4_AGCACATGAGGACAGACCGC	AGCACATGAGGACAGACCGC	ABCD4	750	996	914	678	1166	991
ABCD4_ATGCACCAGCTTCATCACAA	ATGCACCAGCTTCATCACAA	ABCD4	410	420	453	449	464	436
ABCD4_GAGGAGGGAGGCTTCACCTT	GAGGAGGGAGGCTTCACCTT	ABCD4	287	367	381	476	403	384
ABCD4_TAGATCTGCAATTTCTCCAG	TAGATCTGCAATTTCTCCAG	ABCD4	429	490	416	561	561	517
ABCE1_GAAGTCATGTTCCACAACAA	GAAGTCATGTTCCACAACAA	ABCE1	164	148	150	1	0	1
ABCE1_GGAAGACTTAAACCTGATGA	GGAAGACTTAAACCTGATGA	ABCE1	105	115	117	32	33	32
ABCE1_TAGGTGCAGACATTATCTGG	TAGGTGCAGACATTATCTGG	ABCE1	453	506	463	5	8	6
ABCE1_TATGGTGTACCAAGCGCCTA	TATGGTGTACCAAGCGCCTA	ABCE1	193	222	243	2	6	7
ABCF1_AACTGCCACCGCGATGCCGA	AACTGCCACCGCGATGCCGA	ABCF1	892	977	1055	238	176	178
ABCF1_GCAGTAGAAGATAAACAGGC	GCAGTAGAAGATAAACAGGC	ABCF1	129	145	150	111	137	151
ABCF1_GCGGGAGGACATCTCCGCCT	GCGGGAGGACATCTCCGCCT	ABCF1	227	350	354	300	441	326
ABCF1_GTCCTACCAGCCCGTAGCGG	GTCCTACCAGCCCGTAGCGG	ABCF1	457	535	572	8	37	11
ABCF2_AACCAATGAGGCCATAACGA	AACCAATGAGGCCATAACGA	ABCF2	277	257	344	229	283	396
ABCF2_AGGCTGCCAAAGCTCGACAG	AGGCTGCCAAAGCTCGACAG	ABCF2	354	378	336	480	492	547
ABCF2_GAGCGGCTGGCTCATGAGGA	GAGCGGCTGGCTCATGAGGA	ABCF2	304	256	289	414	225	314
ABCF2_GGAGCTCTACGAGCGCCTGG	GGAGCTCTACGAGCGCCTGG	ABCF2	133	175	121	143	222	89
ABCF3_AAAGAAGTTAGAGAAGGCCG	AAAGAAGTTAGAGAAGGCCG	ABCF3	270	379	332	309	399	346
ABCF3_ACTATTGCAAGAGGTGTCCG	ACTATTGCAAGAGGTGTCCG	ABCF3	604	829	780	978	1343	943
ABCF3_AGGGCTGAGCCACAAAGCCA	AGGGCTGAGCCACAAAGCCA	ABCF3	253	232	259	261	296	312
ABCF3_TGCGAGAGGATTTGCTACGG	TGCGAGAGGATTTGCTACGG	ABCF3	465	493	616	635	321	697
ABCG1_CAAGCGCCTGGCCATCGCGC	CAAGCGCCTGGCCATCGCGC	ABCG1	786	903	934	1213	1104	941
ABCG1_GAGGCAAGGAGGAGAAGCGC	GAGGCAAGGAGGAGAAGCGC	ABCG1	346	342	384	378	335	333
ABCG1_TCCCGGAAATTCCTTTCAGG	TCCCGGAAATTCCTTTCAGG	ABCG1	133	138	244	70	217	190
ABCG1_TTTCTCGGTCGGCACCGCCA	TTTCTCGGTCGGCACCGCCA	ABCG1	420	697	576	598	854	725
ABCG2_AGGCCTCCTGAGCAGGCCCG	AGGCCTCCTGAGCAGGCCCG	ABCG2	165	160	149	183	142	159
ABCG2_GACCTGAAGGCATTTACTGA	GACCTGAAGGCATTTACTGA	ABCG2	344	282	317	349	299	307
ABCG2_GCTGCAAGGAAAGATCCAAG	GCTGCAAGGAAAGATCCAAG	ABCG2	100	110	103	106	110	142
ABCG2_GTTGGAACTCAGTTTATCCG	GTTGGAACTCAGTTTATCCG	ABCG2	243	336	318	194	543	378
ABCG4_GAAGCGTCTGGCCATCGCCC	GAAGCGTCTGGCCATCGCCC	ABCG4	613	663	856	820	825	919
ABCG4_GTAGCAGGACATCTTGCGGA	GTAGCAGGACATCTTGCGGA	ABCG4	278	294	237	233	329	268
ABCG4_TCTCAGGTAAATTCTGCCGC	TCTCAGGTAAATTCTGCCGC	ABCG4	14	19	6	1	7	8
ABCG4_TGGGCTGTGGACTAGGGCCG	TGGGCTGTGGACTAGGGCCG	ABCG4	598	608	704	891	769	881
ABCG5_GAGACCCATGGACCCTCCGG	GAGACCCATGGACCCTCCGG	ABCG5	283	296	293	308	277	249
ABCG5_GATTGGCAACTACAGCTTGG	GATTGGCAACTACAGCTTGG	ABCG5	650	790	766	796	930	976
ABCG5_GGAAGGAGCCGGGATTGCCG	GGAAGGAGCCGGGATTGCCG	ABCG5	315	458	498	522	436	422
ABCG5_GGACATGGCGTCCAGCAGCG	GGACATGGCGTCCAGCAGCG	ABCG5	549	665	707	706	732	848
ABCG8_AGGAGAACAATCTATCCTGG	AGGAGAACAATCTATCCTGG	ABCG8	246	327	285	191	303	387
ABCG8_GAGCCAGCTGCTCAAACCAA	GAGCCAGCTGCTCAAACCAA	ABCG8	299	306	256	249	390	245
ABCG8_GAGGAGAGAGGGCTGCCGAA	GAGGAGAGAGGGCTGCCGAA	ABCG8	309	424	421	368	416	418
ABCG8_GCTGCCCAGAACCTTCTCCC	GCTGCCCAGAACCTTCTCCC	ABCG8	788	823	836	862	777	906
ABHD1_AGACTTTCTACCCAACGCTG	AGACTTTCTACCCAACGCTG	ABHD1	692	931	902	718	675	882
ABHD1_GAAGCAGCAGCACAATGGGC	GAAGCAGCAGCACAATGGGC	ABHD1	484	500	542	585	656	536
ABHD1_GAGATGCCCACGGCCAGCAG	GAGATGCCCACGGCCAGCAG	ABHD1	387	497	540	618	397	589
ABHD1_GCTGTCGTGTTTAACAACCG	GCTGTCGTGTTTAACAACCG	ABHD1	209	177	171	355	215	225
ABHD10_GAAGCATAAGCCACCCTCCA	GAAGCATAAGCCACCCTCCA	ABHD10	539	587	645	799	745	842
ABHD10_GCAGCACGCTGAGGCCACGG	GCAGCACGCTGAGGCCACGG	ABHD10	580	729	689	740	850	890
ABHD10_TAACTCAGAGGAAAGCACAC	TAACTCAGAGGAAAGCACAC	ABHD10	432	401	406	460	311	467
ABHD10_TCCGTGCAAGCAGCACGCTG	TCCGTGCAAGCAGCACGCTG	ABHD10	282	266	308	358	249	283
ABHD11_CCACGGCCCTAGCTTCGCGA	CCACGGCCCTAGCTTCGCGA	ABHD11	528	611	602	374	564	525
ABHD11_CTGGGCCAAGATCTTGGCGA	CTGGGCCAAGATCTTGGCGA	ABHD11	187	249	266	200	169	221
ABHD11_GCTGTGGCCAACGACGACGC	GCTGTGGCCAACGACGACGC	ABHD11	457	613	528	580	691	570
ABHD11_TGCTGTAGATATCAGCCCAG	TGCTGTAGATATCAGCCCAG	ABHD11	60	39	56	24	33	56
ABHD12_CAGAGGAGGCGACCACCGCG	CAGAGGAGGCGACCACCGCG	ABHD12	479	458	513	638	545	754
ABHD12_CCAGAGGAAGACGTGACCAT	CCAGAGGAAGACGTGACCAT	ABHD12	553	660	601	553	653	692
ABHD12_GATGTGGTATGAGGATGCCT	GATGTGGTATGAGGATGCCT	ABHD12	466	539	600	627	576	612
ABHD12_GCGCTCATGCTCCAAGGCGA	GCGCTCATGCTCCAAGGCGA	ABHD12	385	358	431	439	564	597
ABHD12B_GGACGCGCAGGACTGCCAGG	GGACGCGCAGGACTGCCAGG	ABHD12B	521	726	679	531	695	666
ABHD12B_GTGTGAGGAATCTTTAACTC	GTGTGAGGAATCTTTAACTC	ABHD12B	198	239	216	286	160	263
ABHD12B_TATGAAGCAGCCCTTCGTGA	TATGAAGCAGCCCTTCGTGA	ABHD12B	361	364	276	427	384	254
ABHD12B_TCAGAGTCTCACCTTTAACA	TCAGAGTCTCACCTTTAACA	ABHD12B	269	248	230	326	262	277
ABHD13_AATAGCCACTGCTCCACCCA	AATAGCCACTGCTCCACCCA	ABHD13	796	885	1027	1158	1346	1172
ABHD13_AATGACACATGGCAGTGCCA	AATGACACATGGCAGTGCCA	ABHD13	121	127	147	124	57	245
ABHD13_TAGGATTTCAGCCATTATGG	TAGGATTTCAGCCATTATGG	ABHD13	459	564	498	464	475	609
ABHD13_TGAAAGATGGCTAATAGCCT	TGAAAGATGGCTAATAGCCT	ABHD13	211	216	224	193	224	285
ABHD14A_CTCCACCCAGAACTACACCC	CTCCACCCAGAACTACACCC	ABHD14A	754	735	719	819	763	723
ABHD14A_GAACTCGGCACCTTCAAAGG	GAACTCGGCACCTTCAAAGG	ABHD14A	311	229	236	287	311	202
ABHD14A_GCATAGTGGCCACTCAGCGA	GCATAGTGGCCACTCAGCGA	ABHD14A	472	479	517	368	362	342
ABHD14A_GTGGTGGCCTCGCATCAGGA	GTGGTGGCCTCGCATCAGGA	ABHD14A	371	383	411	570	559	369
ABHD14B_ACCTGGACAAACCAGAGGAG	ACCTGGACAAACCAGAGGAG	ABHD14B	32	25	20	29	12	9
ABHD14B_GATGGACTGATCACAACCGG	GATGGACTGATCACAACCGG	ABHD14B	329	346	342	494	361	232
ABHD14B_GCAAGCGTGGAGCAGCGCGA	GCAAGCGTGGAGCAGCGCGA	ABHD14B	427	529	505	330	685	728
ABHD14B_TGATGGACTGATCACAACCG	TGATGGACTGATCACAACCG	ABHD14B	416	478	492	608	534	572
ABHD15_ACTGGAAGCGATCATACACA	ACTGGAAGCGATCATACACA	ABHD15	268	302	364	198	353	343
ABHD15_CACGGCCAAGATGAGCGCGA	CACGGCCAAGATGAGCGCGA	ABHD15	356	442	377	190	390	271
ABHD15_CGGAGAGAGGACCCTGCCGG	CGGAGAGAGGACCCTGCCGG	ABHD15	827	978	1077	724	776	737
ABHD15_GACTGAGTTCTTCCGAACGG	GACTGAGTTCTTCCGAACGG	ABHD15	324	280	306	316	368	260
ABHD16A_AACTCGACTCACCCAGGAGC	AACTCGACTCACCCAGGAGC	ABHD16A	273	307	345	382	239	304
ABHD16A_CCGGGAGAGGGACTCTGAAA	CCGGGAGAGGGACTCTGAAA	ABHD16A	65	60	67	55	39	63
ABHD16A_GAGGGACTCTGAAAGGGCCC	GAGGGACTCTGAAAGGGCCC	ABHD16A	97	122	102	112	95	182
ABHD16A_TCACCCAGGAGCTGGAATGG	TCACCCAGGAGCTGGAATGG	ABHD16A	297	372	373	473	302	322
ABHD16B_GAAGCACCTCAAGAACGTGG	GAAGCACCTCAAGAACGTGG	ABHD16B	405	414	385	435	456	436
ABHD16B_GCAGCAGCAGCTCATTGCCC	GCAGCAGCAGCTCATTGCCC	ABHD16B	694	770	649	985	759	592
ABHD16B_TCAGCACGACGCCAACGCCA	TCAGCACGACGCCAACGCCA	ABHD16B	437	545	661	461	564	703
ABHD16B_TCATCAGGGACACGGAGCCG	TCATCAGGGACACGGAGCCG	ABHD16B	601	674	707	842	766	989
ABHD17A_ACAGCTGCTCACCTGGCACC	ACAGCTGCTCACCTGGCACC	ABHD17A	981	1201	1326	1074	1450	1238
ABHD17A_ACCCTCCCGCAGCATCGAGA	ACCCTCCCGCAGCATCGAGA	ABHD17A	296	277	289	135	158	137
ABHD17A_CCGGGCCGCTCACTTAGGGA	CCGGGCCGCTCACTTAGGGA	ABHD17A	300	301	359	178	190	206
ABHD17B_CGAGCAGCAAGATCCACAGA	CGAGCAGCAAGATCCACAGA	ABHD17B	245	231	265	282	278	280
ABHD17B_GTGATGAAAGCGGAAGCCGT	GTGATGAAAGCGGAAGCCGT	ABHD17B	454	473	489	648	501	511
[truncated: 70,743 more rows]

## Sheet: Normalized counts WT
Guide	gRNA	Symbol	At0RPE1_S1	Bt0RPE1_S3	Ct0RPE1_S5	At4RPE1_S2	Bt4RPE1_S4	Ct4RPE1_S6	Ratio_A	Ratio_B	Ratio_C
[truncated: 71,091 more rows]

[truncated: 2 more sheets: Merged, Extended screen method]
