# Supplementary material for: MMS22L-TONSL functions in sister chromatid cohesion in a pathway parallel to DSCC1-RFC
Source: Life Sci Alliance. 2022 Dec 8;6(2):e202201596. doi: 10.26508/lsa.202201596 (PMC9733570; doi:10.26508/lsa.202201596)
Supplement: Supplementary file 4 [file LSA-2022-01596_SdataF3.xlsx]

## Sheet: Fig 3A
				Viability relative to untreated
ATRi (AZD6738) (μM)	WT			DSCC1-KO			POLE3-KO1			POLE3-KO2
0	1.00187	0.991783	1.00094	0.9969	1.00216	0.984307	1.01413	1.00157	1.04034	0.975472	0.98419	1.04034
0.5	0.779379	0.769601	0.792689	0.142071	0.143003	0.142556	0.035763	0.039815	0.042097	0.051815	0.060446	0.06281
1	0.381655	0.488487	0.533342	0.051343	0.06255	0.050343	0.014988	0.011983	0.013727	0.015615	0.013312	0.018718
2	0.074472	0.091595	0.080775	0.032736	0.033255	0.03315	0.00597	0.007688	0.006883	0.008731	0.006631	0.010681
4	0.030296	0.027559	0.031372	0.036507	0.034879	0.041417	0.009809	0.011983	0.014104	0.016591	0.012245	0.018127
CPT (nM)	WT			DSCC1-KO			POLE3-KO1			POLE3-KO2
0	1.00635	1.00187	0.991783	1.00094	0.9969	1.00216	0.984307	1.01413	1.00157	1.04034	0.975472	0.98419
2.5	1.00657	0.944776	0.931587	0.112257	0.112565	0.126092	0.592327	0.710184	0.690672	0.781882	0.777687	0.726859
5	0.856698	0.818974	0.831949	0.046538	0.048888	0.044151	0.233846	0.197745	0.163121	0.223094	0.245939	0.256105
10	0.26551	0.275131	0.275685	0.05411	0.059888	0.059197	0.045049	0.042178	0.039681	0.037721	0.036182	0.043159

## Sheet: Fig 3B
Replication fork speed (kb/min)
WT	POLE3KO1	POLE3KO2
0.23	0.28	0.24
0.24	0.32	0.25
0.31	0.33	0.27
0.32	0.33	0.31
0.35	0.36	0.32
0.36	0.36	0.32
0.42	0.38	0.34
0.44	0.4	0.34
0.47	0.43	0.35
0.47	0.43	0.38
0.5	0.43	0.38
0.5	0.46	0.41
0.53	0.46	0.43
0.55	0.46	0.43
0.55	0.48	0.47
0.57	0.48	0.47
0.64	0.49	0.47
0.66	0.5	0.49
0.66	0.51	0.49
0.66	0.53	0.51
0.67	0.53	0.52
0.67	0.53	0.52
0.67	0.54	0.55
0.68	0.54	0.55
0.68	0.55	0.57
0.69	0.56	0.57
0.71	0.56	0.58
0.73	0.57	0.58
0.73	0.57	0.58
0.74	0.57	0.59
0.75	0.58	0.6
0.75	0.58	0.61
0.77	0.58	0.63
0.79	0.59	0.64
0.79	0.59	0.64
0.81	0.61	0.64
0.84	0.62	0.65
0.85	0.62	0.66
0.91	0.62	0.67
0.93	0.63	0.68
0.94	0.63	0.7
0.95	0.65	0.7
0.98	0.67	0.71
0.98	0.68	0.71
0.99	0.69	0.73
0.99	0.69	0.74
0.99	0.7	0.74
1.01	0.71	0.75
1.03	0.72	0.75
1.05	0.72	0.76
1.07	0.74	0.78
1.08	0.75	0.78
1.08	0.75	0.79
1.09	0.75	0.79
1.1	0.76	0.79
1.11	0.77	0.8
1.13	0.77	0.8
1.14	0.77	0.81
1.15	0.79	0.81
1.15	0.81	0.82
1.16	0.81	0.83
1.16	0.83	0.83
1.17	0.84	0.83
1.17	0.85	0.84
1.19	0.85	0.89
1.21	0.85	0.89
1.24	0.87	0.89
1.28	0.87	0.9
1.3	0.89	0.91
1.3	0.9	0.94
1.3	0.9	0.97
1.31	0.91	0.98
1.34	0.91	0.99
1.36	0.91	1
1.46	0.91	1.02
1.46	0.91	1.04
1.5	0.94	1.05
1.5	0.96	1.05
2.03	0.96	1.05
2.09	0.99	1.09
	1	1.13
	1	1.21
	1.01	1.22
	1.02
	1.02
	1.06
	1.06
	1.08
	1.15
	1.21
	1.49

## Sheet: Fig 3C
	>5 yH2AX foci per cell (%)					Cells scored per condition
	WT	DSCC1-KO	POLE3-KO1	POLE3-KO2		WT	DSCC1-KO	POLE3-KO1	POLE3-KO2
Exp1	28.3019	91.3043	16.9811	27.451		53	46	53	51
Exp2	14.5161	58.6207	30.5556	36.7089		62	58	72	79
Exp3	33.3333	65.8537	25.4237	33.3333		72	41	59	78

## Sheet: Fig 3D
Experiment 1				Experiment 2
WT		DSCC1-KO		WT		DSCC1-KO
crOR10A7	crPOLE3	crOR10A7	crPOLE3	crOR10A7	crPOLE3	crOR10A7	crPOLE3
0.37	0.18	0.26	0.13	0.2	0.18	0.18	0.13
0.41	0.23	0.27	0.17	0.34	0.27	0.21	0.13
0.55	0.35	0.29	0.17	0.39	0.28	0.22	0.15
0.55	0.35	0.31	0.18	0.48	0.3	0.23	0.16
0.57	0.38	0.31	0.2	0.49	0.31	0.26	0.18
0.58	0.39	0.32	0.21	0.5	0.35	0.26	0.19
0.63	0.4	0.33	0.22	0.6	0.4	0.27	0.2
0.63	0.4	0.33	0.22	0.61	0.41	0.28	0.21
0.63	0.4	0.33	0.23	0.62	0.44	0.28	0.21
0.65	0.42	0.33	0.23	0.65	0.44	0.29	0.21
0.65	0.44	0.33	0.23	0.66	0.44	0.3	0.22
0.67	0.45	0.34	0.23	0.67	0.45	0.3	0.23
0.68	0.47	0.35	0.23	0.68	0.47	0.3	0.25
0.68	0.48	0.37	0.23	0.68	0.49	0.31	0.25
0.69	0.48	0.37	0.24	0.69	0.49	0.33	0.25
0.69	0.51	0.38	0.24	0.71	0.5	0.34	0.25
0.7	0.51	0.39	0.24	0.73	0.52	0.35	0.25
0.7	0.56	0.4	0.24	0.75	0.55	0.36	0.26
0.71	0.56	0.41	0.24	0.77	0.56	0.37	0.26
0.72	0.58	0.42	0.24	0.77	0.58	0.37	0.28
0.72	0.6	0.42	0.25	0.77	0.59	0.38	0.28
0.72	0.61	0.43	0.25	0.78	0.59	0.39	0.28
0.74	0.61	0.43	0.25	0.79	0.6	0.39	0.29
0.75	0.62	0.43	0.25	0.79	0.61	0.4	0.3
0.76	0.62	0.43	0.26	0.79	0.62	0.41	0.3
0.76	0.62	0.43	0.26	0.8	0.62	0.41	0.31
0.79	0.64	0.44	0.26	0.82	0.63	0.43	0.31
0.81	0.65	0.44	0.26	0.82	0.64	0.43	0.31
0.83	0.65	0.44	0.26	0.83	0.64	0.43	0.32
0.85	0.67	0.45	0.26	0.83	0.65	0.43	0.33
0.87	0.67	0.45	0.27	0.83	0.65	0.44	0.33
0.88	0.67	0.47	0.27	0.84	0.65	0.45	0.33
0.89	0.68	0.47	0.28	0.85	0.65	0.45	0.34
0.92	0.68	0.47	0.28	0.86	0.66	0.46	0.35
0.92	0.69	0.47	0.28	0.89	0.66	0.46	0.35
0.92	0.69	0.48	0.28	0.89	0.67	0.46	0.35
0.94	0.69	0.48	0.28	0.93	0.68	0.47	0.35
0.94	0.71	0.48	0.28	0.96	0.68	0.48	0.35
0.94	0.71	0.49	0.29	0.97	0.71	0.48	0.36
0.94	0.72	0.49	0.29	0.99	0.72	0.48	0.36
0.95	0.72	0.49	0.29	1.06	0.74	0.48	0.38
0.96	0.72	0.5	0.29	1.07	0.74	0.49	0.38
0.96	0.73	0.5	0.29	1.1	0.75	0.49	0.39
0.96	0.73	0.5	0.3	1.25	0.76	0.49	0.39
0.96	0.74	0.5	0.31	1.29	0.77	0.49	0.39
0.98	0.75	0.51	0.32	1.3	0.78	0.49	0.39
0.99	0.75	0.51	0.32	1.34	0.79	0.5	0.41
1.01	0.76	0.51	0.32	1.43	0.79	0.5	0.41
1.02	0.76	0.52	0.32	1.58	0.79	0.51	0.41
1.02	0.76	0.52	0.33	1.64	0.79	0.51	0.41
1.05	0.76	0.52	0.33		0.79	0.51	0.41
1.06	0.78	0.53	0.33		0.8	0.51	0.41
1.08	0.79	0.53	0.33		0.81	0.51	0.41
1.08	0.79	0.54	0.34		0.82	0.52	0.42
1.09	0.79	0.54	0.34		0.82	0.52	0.42
1.1	0.8	0.54	0.34		0.83	0.52	0.42
1.1	0.8	0.55	0.34		0.84	0.52	0.42
1.11	0.81	0.56	0.35		0.84	0.52	0.42
1.12	0.81	0.56	0.35		0.85	0.52	0.42
1.13	0.82	0.57	0.35		0.85	0.52	0.42
1.13	0.83	0.57	0.35		0.85	0.52	0.42
1.14	0.83	0.57	0.35		0.86	0.53	0.43
1.17	0.83	0.57	0.35		0.87	0.53	0.43
1.17	0.84	0.57	0.36		0.89	0.54	0.44
1.18	0.84	0.57	0.36		0.9	0.54	0.44
1.18	0.84	0.58	0.36		0.91	0.55	0.44
1.19	0.86	0.59	0.37		0.91	0.55	0.44
1.23	0.86	0.59	0.37		0.95	0.56	0.45
1.24	0.86	0.59	0.37		0.96	0.56	0.45
1.26	0.87	0.59	0.37		0.98	0.56	0.45
1.28	0.87	0.59	0.37		0.99	0.57	0.45
1.28	0.87	0.6	0.38		1	0.57	0.45
1.29	0.88	0.61	0.38		1.03	0.57	0.46
1.32	0.88	0.61	0.38		1.03	0.58	0.46
1.32	0.89	0.62	0.38		1.04	0.59	0.47
1.35	0.9	0.62	0.38		1.04	0.61	0.48
1.36	0.91	0.62	0.38		1.06	0.61	0.48
1.37	0.93	0.62	0.38		1.12	0.63	0.49
1.37	0.94	0.62	0.38		1.27	0.65	0.49
1.38	0.95	0.62	0.38		1.4	0.67	0.5
1.38	0.96	0.62	0.39			0.69	0.51
1.39	0.99	0.63	0.39			0.69	0.51
1.4	0.99	0.63	0.39			0.71	0.52
1.41	1	0.66	0.39			0.71	0.53
1.42	1	0.67	0.4			0.72	0.54
1.42	1.01	0.68	0.4			0.73	0.55
1.44	1.02	0.7	0.4			0.74	0.56
1.45	1.02	0.71	0.41			0.86	0.57
1.45	1.04	0.71	0.42			0.86	0.71
1.46	1.06	0.72	0.42			0.96	0.72
1.49	1.06	0.73	0.42			0.99
1.5	1.08	0.73	0.43
1.51	1.12	0.74	0.45
1.51	1.12	0.76	0.45
1.51	1.12	0.76	0.46
1.54	1.14	0.77	0.47
1.63	1.14	0.78	0.53
1.76	1.17	0.79	0.55
1.77	1.18	0.93	0.56
1.79	1.19	0.94	0.66
	1.25	1.29
	1.31
	1.48
