# Supplementary material for: MMS22L-TONSL functions in sister chromatid cohesion in a pathway parallel to DSCC1-RFC
Source: Life Sci Alliance. 2022 Dec 8;6(2):e202201596. doi: 10.26508/lsa.202201596 (PMC9733570; doi:10.26508/lsa.202201596)
Supplement: Supplementary file 7 [file LSA-2022-01596_TableS2.xlsx]

## Sheet: Oligonucleotides
crRNAs:	Company:	Sequence:
crOR10A7	IDT	AGAAGAGGGACACCACAATG
crDDX11_46	Dharmacon	GGCTGGTCTCCCTTGGCTCC
crPOLE3	IDT	GTACAGCACGAAGACGCTGG
crMMS22L	IDT	GGAGAATCCTACCTCTGCAG
crRECQL5	IDT	GGACACCAGGGAGTTCAGGG
crPOLR2L	IDT	ACAAGTGGGAGGCTTACCTG
crR_BLM	IDT	TACGGCCACAGCTAATCCCA
crR_TONSL	IDT	CTTCCAGGGACACTGGCCCA
crR_SIVA1	IDT	CAAGGTCCGCGTGAGCCAGA
crR_DSCC1	IDT	TTTCTTGTAGGGTTTAGCGC
Primers:	Company:	Sequence:
crPOLE3_Fw	IDT	GGTAGGGTTGGATGGAAGCCTT
crPOLE3_Rv	IDT	GGCTGTCAGACTCCCTCTTGTT
crMMS22L_Fw	IDT	GGCGGACGTCTTGAGAACTTTC
crMMS22L_Rv	IDT	ACCAAGAAGCCAGCAGAACTGA
crDDX11_Fw	IDT	AACAACCCACCCTCCCCAAG
crDDX11_Rv	IDT	TGCCTCACTCTCTCCAGACC
crDSCC1_KO_Fw	IDT	gaaaagggcccactggatttgg
crDSCC1_KO_Rv	IDT	agggaagcagtatcctcaggga
CRISPRSCREEN_PCR1_Fw	IDT	AGGGCCTATTTCCCATGATTCCTT
CRISPRSCREEN_PCR1_Rv	IDT	TCAAAAAAGCACCGACTCGG
CRISPRSCREEN_PCR2_Fw	IDT	AATGATACGGCGACCACCGAGATCTACACTATAGCCTACACTCTTTCCCTACACGACGCTCTTCCGATCTTGTGGAAGGACGAGGACCG
CRISPRSCREEN_PCR2_Rv	IDT	CAAGCAGAAGACGGCATACGAGAT-(8bp index sequence)-GTGACTGGAGTTCAGACGTGTGCTCTTCCGATCTATTTTAACTTGCTATTTCTAGCTCTAAAAC

## Sheet: Antibodies
Antibodies	Company	Category number
rat anti-BrdU (BU1/75 (ICR1)) (recognizing IdU)	BD Biosciences	Cat# 347580; RRID: AB_400326
mouse anti-BrdU (B44) (recognizing CldU)	Abcam	Cat# ab6326; RRID: AB_305426
Goat-anti-mouse Alexa 488	Invitrogen	Cat# A28175; RRID: AB_2536161
Goat-anti-rat Alexa 555	Invitrogen	Cat# A21434; RRID: AB_141733
phospho-Histone H2A.X (Ser139) clone JBW301	Millipore	Cat# 650806; RRID: AB_2564362
mouse-anti-acetyl-SMC3	gift from K Shirahige	NA
rabbit-anti-SMC3	Bethyl	Cat# A300-060A; RRID: AB_67579
rabbit anti-Sororin	Santa Cruz	Cat# sc-67247; RRID: AB_2276128
rabbit Histone H3	Cell Signaling	Cat# 9715S; RRID: AB_331563

## Sheet: Chemicals and Commercial assays
Chemicals		Supplier	Category number
Demecolcin		Sigma	D1925-100ML
ATR inhibitor (AZD6738)		Selleckchem	S7693
Camptothecin		Sigma	C9911-250mg
IlludinS		Cayman Chemical	17451-1
Talazoparib		Medchem	HY-16106
Quarfloxin (CX-3543)		Adooq Bioscience	A12380-5
EdU		Jena Bioscience	Cat# CLK-N001
Picolyl Azide 5/6 FAM		Jena Bioscience	Cat# CLK-1180
CldU		Sigma	Cat# C6891
IdU		Sigma	Cat# I7125
Cell Titer Blue		Promega	G8081
Doxorubicine hydrochloride		Clontech	D1515-10mg
Lipofactamine RNAiMAX		Invitrogen	13778100
ProLong Gold Antifade Mountant with DAPI		Invitrogen	P36935
ProLong Gold Antifade Mountant without DAPI		Invitrogen	P36934
Puromycin dihydrochloride		Sigma	P7255-100mg
Commercial assays		Supplier	Category number
Blood and Cell Culture DNA Maxi kit		Qiagen	13362
KAPA HiFi ReadyMix PCR kit		Roche	7958935001
QIAquick PCR purification kit		Qiagen	28104
One Taq Hot Start DNA polymerase kit		NEB	M0481S
